# Supplementary material for: Small RNA profiling in Pinus pinaster reveals the transcriptome of developing seeds and highlights differences between zygotic and somatic embryos
Source: Sci Rep. 2019 Aug 5;9:11327. doi: 10.1038/s41598-019-47789-y (PMC6683148; doi:10.1038/s41598-019-47789-y)
Supplement: Supplementary file 2 — Supplementary Tables (datasets) [file 41598_2019_47789_MOESM2_ESM.xlsx]

## Sheet: Supp. Table S1A
Supplementary Table S1 - General statistics for small RNA sequence reads processing. A - Total raw reads sequenced by the company. B - Reads with a size between >=18nt and <=26nt, filtered from low complexity and t/rRNA sequences and with minimum abundance of 5 reads. C - Reads aligned to the genome of Pinus taeda masktrim v1 with 0 mismatches.
		Fasta		Filter		Genome
Lib		Total	Distinct	Total	Distinct	Total	Distinct
Lib02	ZE0_1	13661693	3681937	5152596	117301	3371814	55055
Lib03	ZE3_1	14764681	4732837	5662413	94946	4021060	46249
Lib04	ZE3_2	17041711	6250836	6333023	104017	4335365	51151
Lib05	ZE4B_1	15934000	6837276	5408944	98901	3430296	47540
Lib06	ZE4B_2	17879085	7644312	6460271	121103	4265101	56272
Lib15	ZE5_1	28742287	7671037	9588708	137082	6010680	59214
Lib16	ZE5_2	27257401	10085824	9572919	200070	5837496	77951
Lib07	ZE7_1	21825213	11700378	5597345	154552	3377788	62886
Lib08	ZE7_2	13729902	8327714	3333157	103805	2117312	42669
Lib01	MG0_1	15561196	2431094	5367485	48821	4450989	27292
Lib11	MG4B_1	29966874	4513709	9498043	99513	7317709	46195
Lib12	MG4B_2	26655252	6056375	10180344	130707	7726800	57515
Lib13	MG7_1	33047491	4074244	13406891	112800	10778928	52057
Lib14	MG7_2	20999100	4640496	8317723	96739	6313392	45120
Lib18	SE4B_1	13295829	6913984	2544108	70293	1323152	32047
Lib19	SE7_1	18021820	9662656	3894593	124481	1841262	48773
	TOTAL	328383535	105224709	110318563	1815131	76519144	807986

## Sheet: Supp. Table S1B
Supplementary Table S1 - General statistics for small RNA sequence reads processing. A - Total raw reads sequenced by the company. B - Reads with a size between >=18nt and <=26nt, filtered from low complexity and t/rRNA sequences and with minimum abundance of 5 reads. C - Reads aligned to the genome of Pinus taeda masktrim v1 with 0 mismatches.
	(Gen stat copy)	Filtered-size.tsv	18	19	20	21	22	23	24	25	26	Total
Lib01	5367485	lib01	289360	343204	336882	2391149	480029	260132	324484	698620	243625	5367485
Lib02	5152596	lib02	297349	371477	360435	1822952	759582	744609	561307	182040	52845	5152596
Lib03	5662413	lib03	224482	274961	260705	2136279	593441	194349	713091	1151505	113600	5662413
Lib04	6333023	lib04	224788	231326	204173	2889023	972824	149179	754660	746869	160181	6333023
Lib05	5408944	lib05	129302	148842	142992	3123579	772998	99957	603381	295240	92653	5408944
Lib06	6460271	lib06	179680	206611	190846	3164405	1156705	159077	884951	389037	128959	6460271
Lib07	5597345	lib07	128422	170431	132328	3238567	559902	70554	1090857	175277	31007	5597345
Lib08	3333157	lib08	76194	101672	90634	1503295	464324	68466	814637	176508	37427	3333157
Lib11	9498043	lib11	592065	715827	539117	3956862	952138	530275	771181	935291	505287	9498043
Lib12	10180344	lib12	596938	663237	525968	3836609	1328341	607467	1135319	1064670	421795	10180344
Lib13	13406891	lib13	982960	963742	698511	5847494	1584964	851798	1014360	1078389	384673	13406891
Lib14	8317723	lib14	470225	462464	364443	3523173	1170464	454234	769001	811085	292634	8317723
Lib15	9588708	lib15	692581	786681	486354	5701961	988810	99918	577926	169982	84495	9588708
Lib16	9572919	lib16	325138	423898	282457	4982031	1616165	224932	1484642	194313	39343	9572919
Lib18	2544108	lib18	155966	147279	285766	922638	213006	92194	486354	147233	93672	2544108
Lib19	3894593	lib19	160462	185578	371261	1469276	299119	122643	1038810	165299	82145	3894593

## Sheet: Supp. Table S1C
Supplementary Table S1 - General statistics for small RNA sequence reads processing. A - Total raw reads sequenced by the company. B - Reads with a size between >=18nt and <=26nt, filtered from low complexity and t/rRNA sequences and with minimum abundance of 5 reads. C - Reads aligned to the genome of Pinus taeda masktrim v1 with 0 mismatches.
	(Gen stat copy)	Genome-size.tsv	18	19	20	21	22	23	24	25	26	Total
Lib01	4450989	lib01	254541	293839	290307	1916192	397030	222194	240977	644983	190926	4450989
Lib02	3371814	lib02	254110	313565	278512	1061432	551906	379469	332694	157379	42747	3371814
Lib03	4021060	lib03	199569	235315	214729	1139391	503016	162282	449828	1034761	82169	4021060
Lib04	4335365	lib04	207155	209533	169498	1538314	871633	124893	459428	648469	106442	4335365
Lib05	3430296	lib05	119025	134092	112698	1657847	683156	76668	341958	245828	59024	3430296
Lib06	4265101	lib06	166753	186150	161682	1667940	1040482	126202	483704	332442	99746	4265101
Lib07	3377788	lib07	117443	156256	107944	1808280	484466	47281	490609	143910	21599	3377788
Lib08	2117312	lib08	71084	93829	78672	874657	412636	50208	364473	144150	27603	2117312
Lib11	7317709	lib11	504495	579409	423226	2966379	757780	415583	527871	782546	360420	7317709
Lib12	7726800	lib12	527801	568316	440910	2628825	1111813	496048	709121	906211	337755	7726800
Lib13	10778928	lib13	842779	750775	549021	4697218	1302049	690988	730786	914006	301306	10778928
Lib14	6313392	lib14	408629	358990	286380	2533315	970430	360274	492467	677227	225680	6313392
Lib15	6010680	lib15	601213	683790	378619	2927270	852980	75309	301000	124616	65883	6010680
Lib16	5837496	lib16	278305	374053	220149	2554806	1386791	161409	686229	151427	24327	5837496
Lib18	1323152	lib18	50373	50425	71963	513517	167017	65871	231484	105375	67127	1323152
Lib19	1841262	lib19	46776	51431	83771	807139	226434	71872	398965	94627	60247	1841262

## Sheet: Supp. Table S2A
Supplementary Table S2 - Predicted and annotated conserved and novel miRNAs. A-List of conserved and novel miRNAs. Length, 1st nucleotide, expression per library. B-Highly expressed conserved and novel miRNAs in ZE and/or MG samples. C-High confidence novel miRNAs.
miRNAs	Sequence	nr nt	1st nt	MG0_1	ZE0_1	ZE3_1	ZE3_2	ZE4B_1	ZE4B_2	ZE7_1	ZE7_2	MG4B_1	MG4B_2	MG7_1	MG7_2	ZE5_1	ZE5_2	SE4B_1	SE7_1
novel-AAAAAACAAAGAGACAGTGAAAAC	AAAAAACAAAGAGACAGTGAAAAC	24	A	0	0	0	0	0	0	0	0	0	0	0	0	0	0	0	0.309166
novel-AAAAACCTGTGAACCATTTATGAA	AAAAACCTGTGAACCATTTATGAA	24	A	0	0	0	0	0	0	0	0.903991	0	0	0	0	0	0	0	0
novel-AAAAACTCAGTGGGACCCAAGGGA	AAAAACTCAGTGGGACCCAAGGGA	24	A	0	0	0	0	0	0	0	0.309166	0	0	0	0	0	0	0	0
novel-AAAAAGTGACATTCTTTGGACATT	AAAAAGTGACATTCTTTGGACATT	24	A	0	0	0	0	0	0	0.215236	0	0	0	0	0	0	0.219972	0	0
novel-AAAAATAGGAATCCAACTTGAACT	AAAAATAGGAATCCAACTTGAACT	24	A	0	0	0	0	0	0	0	0	0	0	0	0	0	0	0	0.703114
novel-AAAAATATTTGTGAACTCTGGCAC	AAAAATATTTGTGAACTCTGGCAC	24	A	0	0	0	0	0	1.80798	0.961844	1.09639	0	0	0	0	0.769903	2.28783	0	0
novel-AAAAATCGAACTCTTGGCCCTAGC	AAAAATCGAACTCTTGGCCCTAGC	24	A	0	0	0	0	0	0	0	0	0	0.166742	0	0	0	0	0	0
novel-AAAAATCGTTGGAATTTTAAGACT	AAAAATCGTTGGAATTTTAAGACT	24	A	0	0	0	0	0	0	0	0	0	0	0	0	0	0.320854	0	0
novel-AAAAATGGCACGTGGGACAGAGCC	AAAAATGGCACGTGGGACAGAGCC	24	A	0	0	0	0.18331	0	0	0	0	0	0	0	0	0	0	0	0
novel-AAAAATTGAACTCTTAGCCCT	AAAAATTGAACTCTTAGCCCT	21	A	0	0.151197	0	0	0	0	0	0	0	0	0	0	0	0	0	0
novel-AAAAATTGAACTCTTGGCCCTAGC	AAAAATTGAACTCTTGGCCCTAGC	24	A	0	0	0	0	0	0	0	0	0	0	0	0	0	0.351557	0	0
novel-AAAAATTGGACCCTTGGACCTTGG	AAAAATTGGACCCTTGGACCTTGG	24	A	0	0	0	0	0	0	0	0	0	0	0	0	0	0.438664	0	0
novel-AAAACAACCTAGATCCATCTTAAC	AAAACAACCTAGATCCATCTTAAC	24	A	0	0	0	0	0	0.313332	0.228758	0	0	0	0	0	0	0	0	0
novel-AAAACAATAAACCAATCATTGACT	AAAACAATAAACCAATCATTGACT	24	A	0	0	0	0	0	0	0	0	0	0	0	0	0	0	0	0.211676
novel-AAAACAGATGTAGAGAGGCAGAGT	AAAACAGATGTAGAGAGGCAGAGT	24	A	0	0	0	0	0	0	0	0	0	0.412219	0	0	0	0	0	0
novel-AAAACATTGGTAAACTCTGGCACG	AAAACATTGGTAAACTCTGGCACG	24	A	0	0	0.338151	0	0	0	0	0	0	0	0	0	0	0	0	0
novel-AAAACCAACCTAGATCCATGTTAA	AAAACCAACCTAGATCCATGTTAA	24	A	0	0	0	0	0	0	0	0	0	0	0	0	0	0	0.173843	0
novel-AAAACCAACGTAGATCCATCTTAA	AAAACCAACGTAGATCCATCTTAA	24	A	0	0	0	0	0	0.166742	0.272155	0	0	0	0	0	0	0	0	0.370999
novel-AAAACCAAGGATTCTGAATGAAAC	AAAACCAAGGATTCTGAATGAAAC	24	A	0	0	0	0	0	0.187452	0	0	0	0	0	0	0	0	0	0
star-AAAACCACCGGGTCCAAGACA	AAAACCACCGGGTCCAAGACA	21	A	0	0	0.453592	0.660605	1.33446	1.64888	1.16948	0.937485	1.48775	1.64957	2.47463	1.13652	0	2.631	1.81732	0.640521
novel-AAAACCAGAACCGGTGATCGGACC	AAAACCAGAACCGGTGATCGGACC	24	A	0	0	0	0	0	0	0	0.215236	0	0	0	0	0	0.285534	0	0
novel-AAAACCCATCGGCCCTGTATAATG	AAAACCCATCGGCCCTGTATAATG	24	A	0	0	0	0	0	0	0	0	0.313332	0	0	0	0	0	0	0
novel-AAAACCCTCTGGAATTCCCTC	AAAACCCTCTGGAATTCCCTC	21	A	0.313332	0	0	0	0	0	0	0	0	0	0	0	0	0	0	0
novel-AAAACCGGAACCGGTGACCGGACC	AAAACCGGAACCGGTGACCGGACC	24	A	0	0	0	0	0	0	0	0	0	0	0	0	0	0.556498	0	0
novel-AAAACCGGCCGGTTTAGGACA	AAAACCGGCCGGTTTAGGACA	21	A	0	0	0	0.95178	0	1.23666	0	0	0	0	0	0	1.29142	1.37406	0	0
novel-AAAACCGGCCGGTTTAGGACG	AAAACCGGCCGGTTTAGGACG	21	A	0	0	0	0	0.516566	0	0	0	0	0	0	0	0	0	0	0
novel-AAAACCTCCGGGTTCAGGACA	AAAACCTCCGGGTTCAGGACA	21	A	0.72805	3.18668	1.85597	2.30971	4.88482	7.2513	12.5792	2.50665	1.40063	0.937424	1.18214	0.77485	11.7253	13.2297	0	0
novel-AAAACGAGCTCTTAACCAAACAGA	AAAACGAGCTCTTAACCAAACAGA	24	A	0	0	0	0	0	0.365462	0	0	0	0.333123	0.18331	0	0	0.405781	0	0
novel-AAAACGAGTCTCGGCAAC	AAAACGAGTCTCGGCAAC	18	A	0	0	0	0	0	0	0	0	0	0	0	0	0.438555	0	0	0
novel-AAAACGGCTCCGGAAGTTCATGAC	AAAACGGCTCCGGAAGTTCATGAC	24	A	0	0	0	0	0	0.351557	0	0	0	0	0	0	0	0	0	0
novel-AAAACTAGGTCTCAAGTGACATGT	AAAACTAGGTCTCAAGTGACATGT	24	A	0	0.18331	0	0	0	0.313332	0	0	0	0	0	0	0	0	0	0
novel-AAAACTCTAGCATACAGT	AAAACTCTAGCATACAGT	18	A	0	0	0	0	0	0	0	0	0	0	0	0	0	0	0	0.151197
novel-AAAACTCTGCGAGCGTCAACC	AAAACTCTGCGAGCGTCAACC	21	A	0	0.494665	0	1.01445	1.56666	0.91503	0.416361	0	0	0.503823	0	0	1.56379	2.18177	0.599845	0
novel-AAAACTCTGCTGACCATCCGAGAA	AAAACTCTGCTGACCATCCGAGAA	24	A	0	0	0	0	0	0	0	0	0	0	0	0	0	0	0.755987	2.64242
novel-AAAACTGACGCCATGGCATACTCC	AAAACTGACGCCATGGCATACTCC	24	A	0	0	0	0	0	0	0	0	0	0	0	0	0.654531	0	0	0
novel-AAAAGAAATGAACCACATATGCCT	AAAAGAAATGAACCACATATGCCT	24	A	0	0	0	0	0	0	0	0.333123	0	0	0	0	0.242877	0	0	0
novel-AAAAGAAGCATAGGACACATGACT	AAAAGAAGCATAGGACACATGACT	24	A	0	0	0	0	0	0	0	0	0	0.585928	0	0	0	0	0	0
novel-AAAAGAGTTTGATCCTGGCT	AAAAGAGTTTGATCCTGGCT	20	A	0	0	0	0	0	0	0	0	0	2.44399	0	0	0	0	0	0
novel-AAAAGATTCTGGAAGTACCTC	AAAAGATTCTGGAAGTACCTC	21	A	0	1.19066	0	0	1.83416	0	1.07783	0.602661	1.23045	0	0	0.854667	4.34888	2.95052	0	0
novel-AAAAGCCTTAAGACCTTGAGACCT	AAAAGCCTTAAGACCTTGAGACCT	24	A	0.292964	0	0	0	0	0	0	0	0	0	0	0	0	0	0	0
novel-AAAAGCTGTGTTGAGGAAACC	AAAAGCTGTGTTGAGGAAACC	21	A	0	0	0	0	0	0.347687	0	0	0	0	0	0	1.23731	0.733241	0	0
novel-AAAAGGAAGAGAACTACTAGGAGG	AAAAGGAAGAGAACTACTAGGAGG	24	A	0	0	0	0	0	0	0	0	0	0.173484	0	0	0	0	0	0
star-AAAAGGAGTTGTCTATAATGCGAC	AAAAGGAGTTGTCTATAATGCGAC	24	A	0	0	0	0	0	0	0	0	0	0	0	0	0	0.438555	0	0
novel-AAAAGGCAGCAGCGACTTCAAGC	AAAAGGCAGCAGCGACTTCAAGC	23	A	0	1.94302	0	0	0	0	0	0	0	0	0	0	0	0	0	0
novel-AAAAGGGACTGTAAATCTAAATCT	AAAAGGGACTGTAAATCTAAATCT	24	A	0	0	0.187452	0	0	0	0	0	0	0	0	0	0	0	0	0
star-AAAAGGTTTCTGGTAGCCCTAGCT	AAAAGGTTTCTGGTAGCCCTAGCT	24	A	0	0	0	0	0	0.365462	0	0	0	0	0	0	0	0	0	0
novel-AAAAGTAAATGCTGTCTGACATGT	AAAAGTAAATGCTGTCTGACATGT	24	A	0	0	0	0	0	0	0	0	0	0	0	0	0	0	0	0.274509
novel-AAAAGTGATGAGTCAACCTGCATT	AAAAGTGATGAGTCAACCTGCATT	24	A	0	0	0	0	0	0	0	0	0	0	0	0	0.22901	0	0	0
novel-AAAATAGACGGATCTCTGCGGATC	AAAATAGACGGATCTCTGCGGATC	24	A	0	0	0	0	0	0	0	0.279249	0	0	0	0	0	0.608672	0	0.173484
novel-AAAATAGAGCTTGCTCTTGGTGCC	AAAATAGAGCTTGCTCTTGGTGCC	24	A	0	0	0	0	0	0	0	0	0.181437	0	0	0	0	0	0	0
novel-AAAATAGCTGCTGGCTCTCTGTCT	AAAATAGCTGCTGGCTCTCTGTCT	24	A	0	0	0	0	0	1.23045	1.11699	1.16361	0	0	0.865664	0	0	1.44133	0	0
novel-AAAATATCGCCCGGTGACTGTAAA	AAAATATCGCCCGGTGACTGTAAA	24	A	0	0	0	0	0	0	0	0.555148	0	0	0	0.511647	0	0	0	0
novel-AAAATCACCCAATCTCTGAGCACA	AAAATCACCCAATCTCTGAGCACA	24	A	5.80637	11.3214	32.7485	12.7912	7.26551	20.8878	0	5.95101	4.50943	12.614	14.8876	0	0	0	0	0
novel-AAAATCCCAAGGGATTATGAACCT	AAAATCCCAAGGGATTATGAACCT	24	A	0	0	0	0	0	0	0	0	0	0	0	0	0	0	0	0.237945
novel-AAAATCCGGCAAGAATTCATTGAA	AAAATCCGGCAAGAATTCATTGAA	24	A	0	0	0	0	0	0.50908	0	0.374903	0	0.449195	0	0	0	0	0	0
novel-AAAATCGAGTAGGAGAGAATGAGA	AAAATCGAGTAGGAGAGAATGAGA	24	A	0	0	0	0	0	0	0	0	0	0	0	0	0	0	0.333123	0.476607
novel-AAAATCGGATATCCACCTCAAGGG	AAAATCGGATATCCACCTCAAGGG	24	A	0	0	0	0	0	0	0	0	0	0	0	0	0	0	0.243381	0.258283
novel-AAAATGAAAAGAGATTTGATCCCT	AAAATGAAAAGAGATTTGATCCCT	24	A	0	0	0	0	0.277574	0.366833	0.60479	0.451993	0.58474	1.05467	0.446798	0.50908	0.316543	0.824787	0.256634	0
novel-AAAATGATAATGCCTTTGATGCCT	AAAATGATAATGCCTTTGATGCCT	24	A	0	0	0	0	0	0	0	0	0	0	0	0	0	0.241916	0	0
novel-AAAATGATGCTTTCTCTGGAT	AAAATGATGCTTTCTCTGGAT	21	A	0	0	0.228758	0	0	0	0	0	0	0	0	0	0	0	0	0
novel-AAAATGGATATAGTAGGCGCC	AAAATGGATATAGTAGGCGCC	21	A	0	0	0	0	0	0	0	0	0	0	0	0	0	0.18331	0	0
novel-AAAATGGCTCCAGAAGTTCAGGAC	AAAATGGCTCCAGAAGTTCAGGAC	24	A	1.22869	0	0	0.299922	0.428301	0.439945	0	1.98929	0.777776	1.0756	0.166742	0	0	0	0.657832	0.351557
novel-AAAATGGGCTGCCGAGATTCGAGA	AAAATGGGCTGCCGAGATTCGAGA	24	A	0	0	0.166742	0	0	0	0	0	0	0	0	0	0	0	0	0
novel-AAAATTCAATTGTTTGACCTCACT	AAAATTCAATTGTTTGACCTCACT	24	A	0	0	0	0	0	0.22901	0	0	0	0	0	0	0.618331	0	0	0
novel-AAAATTGACTCTCATAGTGCACCC	AAAATTGACTCTCATAGTGCACCC	24	A	0	0	0	0	0	0	0	0	0	0	0.173843	0	0	0	0	0
novel-AAAATTGGACCATACAGACTGCTC	AAAATTGGACCATACAGACTGCTC	24	A	0	0	0	0	0	0	0	0.457515	0	0	0.258283	0	0	0	0	0
novel-AAAATTGGACTGAACAAGCTGGCT	AAAATTGGACTGAACAAGCTGGCT	24	A	0	0	0	0.595427	0.58474	0.703114	0	0	0	0	0	0	0.676302	0.501331	0	0
novel-AAAATTTAAATTTACCTAGGACCT	AAAATTTAAATTTACCTAGGACCT	24	A	0	0	0	0	0	0	0.457515	0	0	0	0	0	0	0	0	0
novel-AAAATTTAAATTTACTTAGGACCT	AAAATTTAAATTTACTTAGGACCT	24	A	0	0	0	0	0	0.335098	0	0	0	0	0	0	0	0	0	0
novel-AAAATTTGAGGAAAGGTTTGCACT	AAAATTTGAGGAAAGGTTTGCACT	24	A	0	0	0	0	0	0	0	0	0	0	0	0	0	0	0	0.208612
novel-AAAATTTGGGTACCAGAGGACAAG	AAAATTTGGGTACCAGAGGACAAG	24	A	0	0	0	0	0	0	0	0.181437	0	0	0	0	0	0	0	0
novel-AAACAAAATCGGGCTTTGGCC	AAACAAAATCGGGCTTTGGCC	21	A	0	0	0	0	0	0	0	0	0	0	0	0	0.277574	0.233439	0	0
novel-AAACAAAGTAAATCTGCCTGGCTC	AAACAAAGTAAATCTGCCTGGCTC	24	A	0	0.338151	0	0	0	0	0	0	0	0.292964	0	0	0	0	0	0
novel-AAACAACACGATCGTGCGACGAGG	AAACAACACGATCGTGCGACGAGG	24	A	0	0	0	0	0	0	0	0	0	0	0	0	0	0	0.473519	0
novel-AAACAACCTAGATCCATCTTAACT	AAACAACCTAGATCCATCTTAACT	24	A	0	0	0	0	0	0	0	0	0	0	0	0	0	0	0	0.513366
novel-AAACAAGCACATTGATCAATGGGC	AAACAAGCACATTGATCAATGGGC	24	A	0	0	0.581806	0.538124	0.337413	0.47589	0.329958	0	0	0	0	0	0.272155	1.07783	0	0
novel-AAACAAGCTCAAGAACTACTCACT	AAACAAGCTCAAGAACTACTCACT	24	A	0	0	0	0	0	0	0	0	0	0	0	0	0	0.256634	0	0
novel-AAACAAGGTGAAGTGTAGACTCCT	AAACAAGGTGAAGTGTAGACTCCT	24	A	0	0	0	0	0	0	0	0	0	0	0	0	0	0	0	0.527335
novel-AAACAAGTTAACGACCCAAGACCT	AAACAAGTTAACGACCCAAGACCT	24	A	0	0	0	0	0	0	0	0	0	0	0	0	0	0	0	0.501331
novel-AAACAATCAAAGAAGTTCCCTGAT	AAACAATCAAAGAAGTTCCCTGAT	24	A	0	0	0	0	0	0	0	0	0	0	0	0	0	0	0	0.446798
novel-AAACAATTTCCATGTGTCGGATTT	AAACAATTTCCATGTGTCGGATTT	24	A	0	0	0	0	0	0	0.438555	0	0	0	0	0	0.309166	0	0	0
novel-AAACACGTCGCGGAATTCTTGAAA	AAACACGTCGCGGAATTCTTGAAA	24	A	0	0	0	0	0.309166	0	0	0	0	0	0	0	0	0	0	0
novel-AAACAGAATTGTCGCACTGAGAAG	AAACAGAATTGTCGCACTGAGAAG	24	A	0	0	0	0	0.687031	0	0	0	0	0	0	0	0	0	0	0.173484
novel-AAACAGGAGAATATTGACTGAGCT	AAACAGGAGAATATTGACTGAGCT	24	A	0	0	0	0	0	0	0	0	0	0	0	0	0	0	0	0.411506
novel-AAACAGGTTAATGGCCCAAGACCC	AAACAGGTTAATGGCCCAAGACCC	24	A	0	0	0	0	0	0	0	0	0	0	0	0	0	0	0.346968	0
novel-AAACAGTAGAAAGTAGTATGCACC	AAACAGTAGAAAGTAGTATGCACC	24	A	0	0	0.432832	0	0	0	0	0	0	0.258283	0	0	0	0	0	0
novel-AAACATATCGGCTAGTACAAGAGC	AAACATATCGGCTAGTACAAGAGC	24	A	0	0	0.320615	0.950202	0	0	0	0	0	0	0.641708	0.473412	0	0	0	0
novel-AAACATCTCAACGATGGTCGGCCC	AAACATCTCAACGATGGTCGGCCC	24	A	0	0	0	0	0	0	0.312271	0	0	0	0	0	0.335098	1.16361	0	0
novel-AAACATTGGTCTATCGGACTTAAA	AAACATTGGTCTATCGGACTTAAA	24	A	0	0	0	0	0	0	0	0	0	0	0	0	0	0.242877	0	0
novel-AAACATTTGCTCTAGCTGAACATT	AAACATTTGCTCTAGCTGAACATT	24	A	0	0	0	0	0	0	0	0	0	0	0	0	0	0	0.285534	0.219972
novel-AAACCAACGTAGATCCATCTTAAC	AAACCAACGTAGATCCATCTTAAC	24	A	0	0	0.468743	0	0	0	0	0.618657	0	0	0	0	0	0.300136	0	0.516566
novel-AAACCAACTTAGATCCATCTTAAT	AAACCAACTTAGATCCATCTTAAT	24	A	0	0	0	0	0	0	0	0	0	0	0	0	0	0	0	0.309166
novel-AAACCAAGGATTCTGAATGAAACC	AAACCAAGGATTCTGAATGAAACC	24	A	0	0	0	0	0	0	0	0	0	0	0	0	0	0.151197	0	0
novel-AAACCAATCACAAAACTGCAGAAT	AAACCAATCACAAAACTGCAGAAT	24	A	0	0	0	0.346968	0	0.362874	0	0.344378	0	0	0	0	0	0	0	0
novel-AAACCACCCTAGATCCATCTTAAC	AAACCACCCTAGATCCATCTTAAC	24	A	0	0	0	0	0	0	0	0	0	0	0	0	0	0	0	0.438555
novel-AAACCAGCATAGATCCATCTTAAC	AAACCAGCATAGATCCATCTTAAC	24	A	0	0	0	0	0	0	0	0.22901	0	0	0	0	0	0	0.320854	0
novel-AAACCAGCCTAGATCTATCTTAAC	AAACCAGCCTAGATCTATCTTAAC	24	A	0	0	0	0	0	0.18331	0	0	0	0	0	0	0	0	0	0
novel-AAACCAGCGTAGATCCATCTTAAC	AAACCAGCGTAGATCCATCTTAAC	24	A	0	0	0.20009	0.302395	0.417224	0.602661	1.14505	0.87711	0	0	0	0	0	0.927497	0.743932	0.877329
novel-AAACCAGCTTAGATCCATCTTAAC	AAACCAGCTTAGATCCATCTTAAC	24	A	0	0.253235	0.299922	0.809013	0.733241	1.2985	0.962562	1.01445	0	0	0	0	0	0	0	0
novel-AAACCAGTGTAGATCCATCTTAAC	AAACCAGTGTAGATCCATCTTAAC	24	A	0	0	0	0	0	0.274813	0.365462	0	0	0	0	0	0	0	0	0
novel-AAACCATGGGCTGAGATACACTGC	AAACCATGGGCTGAGATACACTGC	24	A	0	0	0	0	0	0	0	0	0	0	0	0.215236	0	0	0	0
novel-AAACCCAGACTGTTCATCCATGAT	AAACCCAGACTGTTCATCCATGAT	24	A	0	0	0	0	0	0	0.292964	0	0	0	0	0	0	0	0	0
novel-AAACCCCGATATGATTCTGCC	AAACCCCGATATGATTCTGCC	21	A	3.67405	0.285534	0.256634	0	0	0	0.563997	0	0	0	0	0	0	0	0.727257	1.23452
novel-AAACCCGCCGGAAAGACTTTCAAA	AAACCCGCCGGAAAGACTTTCAAA	24	A	0	0	0	0	0.657832	0.527335	0	0	0	0	0	0	0	0	0	0
novel-AAACCCGGAGATTGACTGAAGCAG	AAACCCGGAGATTGACTGAAGCAG	24	A	0.95178	0	0	0	0	0	0	0	0	0	0	0	0	0	0	0
novel-AAACCCTAAGCCCATGAACAGCCT	AAACCCTAAGCCCATGAACAGCCT	24	A	0	0	0	0	0	0	0	0.158272	0	0	0	0	0	0	0	0
novel-AAACCCTAGTTCAGATTGCAGAGC	AAACCCTAGTTCAGATTGCAGAGC	24	A	0	0	0	0	0	0	0.173484	0.300136	0	0.503823	0	0.292964	0.390948	0.50908	0	0
novel-AAACCCTCTGGAATTCCCTCC	AAACCCTCTGGAATTCCCTCC	21	A	0	0	0	0	0	0	0	0	0.618331	0.770049	1.3526	1.00266	0	0	0.665269	1.04306
novel-AAACCGACACCCAAGCTTTGAATT	AAACCGACACCCAAGCTTTGAATT	24	A	0	0	0	0	0	0	0.20009	0.211676	0	0	0	0	0	0	0	0
novel-AAACCGACTGTCCCGATCTGAGAT	AAACCGACTGTCCCGATCTGAGAT	24	A	0	0	0	0	0	0	0	0.285534	0	0	0	0	0	0.333484	0	0
novel-AAACCGGCCAGTTCTGTCCTAAAC	AAACCGGCCAGTTCTGTCCTAAAC	24	A	0	0	0	0	0	0	0	0	0	0	0	0	0	0	0	0.309166
novel-AAACCGGCCAGTTTATGAAGGAAC	AAACCGGCCAGTTTATGAAGGAAC	24	A	0	0	0	0	0	0.187452	0	0.219972	0	0	0	0	0	0	0.344378	0.274813
novel-AAACCGGCCGGTTTAGGACAGAAC	AAACCGGCCGGTTTAGGACAGAAC	24	A	0	0	0	0	0	0	0	0	0	0	0	0	0	0.523479	0	0
novel-AAACGAACCCAGATCTAAACGAAC	AAACGAACCCAGATCTAAACGAAC	24	A	0	0	0	0	0	0	0	1.31566	0	0	0	0	0	0	0	0
novel-AAACGAACCTAGATCCATCTTAAC	AAACGAACCTAGATCCATCTTAAC	24	A	0	0	0	0	0	0	0	0.473412	0	0	0	0	0	0	0	0
novel-AAACGAAGAATCGTGCAGACGGGC	AAACGAAGAATCGTGCAGACGGGC	24	A	0	0	0	0	0	0	0	0	0	0	0	0	0.309166	0	0	0
novel-AAACGAGACATAAGCCTAAACATA	AAACGAGACATAAGCCTAAACATA	24	A	0	0	0	0	0	0	0	0	0	0	0	0	0	0	0.279249	0.50908
novel-AAACGAGATTAGGGGGTTGTAGCT	AAACGAGATTAGGGGGTTGTAGCT	24	A	0	0	0	0	0	0	0	0.279249	0.374903	0	0	0.309166	0	0	0	0
novel-AAACGAGCCTAGATCCATCTTAAC	AAACGAGCCTAGATCCATCTTAAC	24	A	0	0	0.256634	0.370999	0.449195	1.21734	1.19066	0.59477	0	0	0	0	0	0	0	0
novel-AAACGAGCTTAGATCCATCTTAAC	AAACGAGCTTAGATCCATCTTAAC	24	A	0	0	0	0.274813	0	0.468743	0.335098	0.727257	0	0	0	0	0	0	0	0
novel-AAACGAGTACGAAACGCTGAAACG	AAACGAGTACGAAACGCTGAAACG	24	A	0	0	0	0	0	0	0	0	0	0	0	0	0	0	0	0.224942
novel-AAACGAGTTTCCGGGCTGTAC	AAACGAGTTTCCGGGCTGTAC	21	A	0	0	0	0	0	0	0	0	0	0	0	0	0.375998	0.366012	0	0
novel-AAACGATCATGAAGCAAATGTGAC	AAACGATCATGAAGCAAATGTGAC	24	A	0	0	0	0.405781	0	0	0	0	0	0	0	0	0	0	0	0
novel-AAACGCGTTTCAGGCTGTACTGCC	AAACGCGTTTCAGGCTGTACTGCC	24	A	0	0	0	0	0	0	0	0	0	0	0	0	0	0	0	0.430472
novel-AAACGCGTTTCCGGCCGTACAACC	AAACGCGTTTCCGGCCGTACAACC	24	A	0	0	0	0	0	0	0	0	0	0	0	0	0	0	0	0.556498
novel-AAACGCGTTTCCGGCCGTACTGGC	AAACGCGTTTCCGGCCGTACTGGC	24	A	0	0	0	0	0	0	0	0	0	0	0	0	0	0	0	0.549625
novel-AAACGCGTTTCCGGCTGTACTGCC	AAACGCGTTTCCGGCTGTACTGCC	24	A	0	0	0	0	0	0	0	0	0	0	0	0	0	0	1.05116	1.5401
novel-AAACGCGTTTCCGGCTGTACTGGC	AAACGCGTTTCCGGCTGTACTGGC	24	A	0	0	0	0	0	0	0	0	0	0	0	0	0	0	0	0.657832
novel-AAACGCGTTTCCGGTCGTACTGCC	AAACGCGTTTCCGGTCGTACTGCC	24	A	0	0	0	0	0	0	0	0	0	0	0	0.187452	0	0	0	0
novel-AAACGCGTTTCTGGCCGTACTGGC	AAACGCGTTTCTGGCCGTACTGGC	24	A	0	0	0	0	0	0	0	0	0	0	0	0	0	0	0	0.527335
novel-AAACGGACCATTCTACAGCCT	AAACGGACCATTCTACAGCCT	21	A	1.37255	1.38787	2.50113	2.4494	1.80797	3.44378	1.37406	0	3.19993	2.72227	2.54934	4.61613	3.26292	7.97647	1.55549	0.939995
novel-AAACGGCAATTCGAGTTCGGATTC	AAACGGCAATTCGAGTTCGGATTC	24	A	0	0	0	0	0	0	0	0	0	0.20009	0	0	0	0	0	0
novel-AAACGGCTCTGGAAGTTTAGGACC	AAACGGCTCTGGAAGTTTAGGACC	24	A	0	0	0	0	0	0	0	0	0	0	0.237945	0.329958	0.556498	0	0	0
novel-AAACGGGCCATTCTACAGCCT	AAACGGGCCATTCTACAGCCT	21	A	0	0	0	0	0	0	0	0	0	0	0	0	1.09925	0	0	0
novel-AAACGTCGACCAAATCCTAATGAT	AAACGTCGACCAAATCCTAATGAT	24	A	0	0	0	0	0.366417	0.950202	0.703114	1.28454	0	0	0	0	0.513366	0.541042	0	0
novel-AAACGTCGACCCAATCCTTACAAT	AAACGTCGACCCAATCCTTACAAT	24	A	0	0	0	0	0	0	0	0.320261	0	0	0	0	0	0	0	0
novel-AAACGTCGACCCAATCTCAACGAT	AAACGTCGACCCAATCTCAACGAT	24	A	0	0	0	0	0	0	0	0	0	0	0	0	0	0.313332	0	0
novel-AAACGTCGATTCCAAAAACATGAA	AAACGTCGATTCCAAAAACATGAA	24	A	0	0	0	0	0	0	0	0.277574	0	0	0	0	0	0	0	0
novel-AAACGTGGCAGTACGACCTGAAAC	AAACGTGGCAGTACGACCTGAAAC	24	A	0	0	0	0	0	0	0	0.158272	0	0	0	0	0	0.228758	0	0
novel-AAACTAACCTAGATCCATCTTAAC	AAACTAACCTAGATCCATCTTAAC	24	A	0	0.309166	0	0.338151	0	0.366012	0	0.233439	0	0	0	0	0	0	0.224942	0
novel-AAACTATAGAATTTTAGGTGCCCT	AAACTATAGAATTTTAGGTGCCCT	24	A	0	0	0	0	0	0	0.22158	0	0	0	0	0	0	0	0	0
novel-AAACTATGGATTGTTAATTTGCCT	AAACTATGGATTGTTAATTTGCCT	24	A	0	0	0	0	0	0	0	0	0	0.365462	0	0	0	0	0	0
novel-AAACTCCGGAGTGGCCTTGGT	AAACTCCGGAGTGGCCTTGGT	21	A	0	0	0	0	0	1.07625	0	0.237945	0	0	0	0	0	1.83416	0	0
novel-AAACTCGTACCGTACGGCCTGG	AAACTCGTACCGTACGGCCTGG	22	A	0	0.811563	1.44133	0.549018	0	0.566923	0	0	0	0	0	0	0	0.449884	0	0
novel-AAACTCTGCCGACCATCCGAGAAT	AAACTCTGCCGACCATCCGAGAAT	24	A	0	0	0	0	0	0.241916	0	0	0	0	0	0	0	0	0	0
novel-AAACTGACGCCATGGCATACTCCA	AAACTGACGCCATGGCATACTCCA	24	A	0	0	0	0	0	0	0	0	0	0	0	0	0	0	0.320615	0
novel-AAACTGAGAAAATCCAAAAACGCT	AAACTGAGAAAATCCAAAAACGCT	24	A	0	0	0	0	0	0	0	0	0	0	0	0	0	0	0	0.676302
novel-AAACTTCTCCTGTGACACTTGCCT	AAACTTCTCCTGTGACACTTGCCT	24	A	0	0	2.30104	0	0	0	0	0	0	0	0	0	0.439945	0	0.743932	0
novel-AAACTTCTGCTGAACTTGGTCCCT	AAACTTCTGCTGAACTTGGTCCCT	24	A	1.23634	1.04459	2.17444	3.0457	1.17319	3.70999	2.11764	2.36706	0.832723	0.767014	0.876945	0	1.03313	0	0	0
novel-AAACTTGAACTTGAATGGCATACC	AAACTTGAACTTGAATGGCATACC	24	A	0	0	0	0	0	0.274813	0	0	0	0	0	0	0.556498	0	0	0
novel-AAACTTTAGCAATAACACTGGCCT	AAACTTTAGCAATAACACTGGCCT	24	A	0	0	0	0	0	0	0	0	0	0	0	0	0	0.511647	0.279249	0
novel-AAAGAAACATTGTCTCAGAGGATT	AAAGAAACATTGTCTCAGAGGATT	24	A	0	0	0	0	0	0	0	0	0	0.237945	0	0	0	0	0	0
novel-AAAGAACATGAGATCTCCAAGACC	AAAGAACATGAGATCTCCAAGACC	24	A	0	0	0	0.432832	0.320854	0.338151	0.375998	0.228758	0	0	0	0	0	0.41015	0	0
novel-AAAGAACCCAAGAACCCATTAAAG	AAAGAACCCAAGAACCCATTAAAG	24	A	0	0	0	0	0	0.292964	0.335098	0	0	0	0	0	0	0	0	0.20009
novel-AAAGAACCCTTGAGCTAAAACTCC	AAAGAACCCTTGAGCTAAAACTCC	24	A	0	0	0	0	0.338151	0	0	0	0	0	0	0	0	0	0	0
novel-AAAGAACCGCCCGACCATTACGAT	AAAGAACCGCCCGACCATTACGAT	24	A	0	0	0	0	0	0	0	0	0	0	0	0.338151	0	0	0	0
novel-AAAGAAGCATAGGACACATGACTA	AAAGAAGCATAGGACACATGACTA	24	A	0	0	0	0	0	0.411764	0	0	0	0	0	0	0	0	0	0
novel-AAAGACGATAGTGGTTACAATGAC	AAAGACGATAGTGGTTACAATGAC	24	A	0	0	0	0	0.279249	0	0	0	0	0	0	0	0	0	0	0
novel-AAAGACTTTGGAGCTGCCCGAGGG	AAAGACTTTGGAGCTGCCCGAGGG	24	A	0	0	0	0	0	0	0	0	0.274813	0	0	0.502647	0	0	0	0
novel-AAAGAGAATACGTAGAAATGAAAG	AAAGAGAATACGTAGAAATGAAAG	24	A	0	0	0	0	0.363628	0.284889	0	0	0	0	0	0	0	0	0	0
novel-AAAGAGAGTCTGAACCAAGAGAGT	AAAGAGAGTCTGAACCAAGAGAGT	24	A	0	0	0	0	0	0	0	0	0	1.05467	0	0.363628	0	0	0	0
star-AAAGAGATTTAGAACAGTTGGTGA	AAAGAGATTTAGAACAGTTGGTGA	24	A	0	0	0	0	0	0	0	0.363628	0	0	0	0	0	0	0	0
novel-AAAGAGGATGGCTCTTTGGGC	AAAGAGGATGGCTCTTTGGGC	21	A	0	0	0	0	0	0	0	0	0	0	0	0	0.337413	0	0	0
novel-AAAGAGGATTTGTGCACTGTAGCA	AAAGAGGATTTGTGCACTGTAGCA	24	A	0	0	0	0	0	0	0.659917	1.05116	0	0	0	0	0	0	0	0
novel-AAAGAGGATTTGTGCATTGTAGCA	AAAGAGGATTTGTGCATTGTAGCA	24	A	0	0	0	0	0	0	0	0	0	0	0	0	0	0	0.449195	0
novel-AAAGAGTCAAAGACATGTGTAA	AAAGAGTCAAAGACATGTGTAA	22	A	0	1.74542	0.886321	2.17444	1.85597	2.4197	1.36033	1.5401	0	0	0	0.272155	1.49505	1.37751	0	0
novel-AAAGAGTTGGACCTGTTGCCT	AAAGAGTTGGACCTGTTGCCT	21	A	0	0.277574	0	0.393113	0	0	0	0	0	0	0	0	0	0	0	0
novel-AAAGAGTTTGATCCTGGCT	AAAGAGTTTGATCCTGGCT	19	A	2.98175	0	0	0.428301	0	0.494665	0	0	0.832723	0	1.57245	0.451993	1.5497	0	0	0
novel-AAAGAGTTTGATCCTGGCTC	AAAGAGTTTGATCCTGGCTC	20	A	0	0	0	0	0	0	0	0	0	0	0	0.513269	0	0	0	0
novel-AAAGATCCATATGACTGAGCCATT	AAAGATCCATATGACTGAGCCATT	24	A	0	0	0	0	0	0	0	0	0	0	0	0	0.22901	0	0	0
novel-AAAGATCCTGTCGACCCTAAAGAC	AAAGATCCTGTCGACCCTAAAGAC	24	A	0	0	0	0	0	0	0	0	0	0	0	0	0	0.338151	0	0
novel-AAAGATCGAGATTTGAGGATTGCT	AAAGATCGAGATTTGAGGATTGCT	24	A	0	0	0	0.370999	0.449195	0	0	0	0	0	0	0	0.657832	0.468743	0	0
novel-AAAGATCGAGCTAGGATGATGCCT	AAAGATCGAGCTAGGATGATGCCT	24	A	0	0	0	0	0	0	0	0	0	0	0	0	0	0.313332	0	0
novel-AAAGATCTATCCGAGAACTACAAC	AAAGATCTATCCGAGAACTACAAC	24	A	0	0	1.17483	0	0	0	0	0	0	0	0	0.365462	0.468743	0	0	0
novel-AAAGATCTATCCGAGCACTACAAC	AAAGATCTATCCGAGCACTACAAC	24	A	0	0.430472	0	0	0.644521	1.22869	0.945434	0.443161	0	0	0	0	0	0	0	0
novel-AAAGATCTCAACGCTACAGCT	AAAGATCTCAACGCTACAGCT	21	A	0	1.23666	2.69517	2.36706	5.01331	3.61437	1.21439	1.36728	0	0	0	0	8.32161	7.56347	0.262432	0.523479
novel-AAAGATGGACAGTGAATTGAC	AAAGATGGACAGTGAATTGAC	21	A	0	0.274813	0.438555	0.292964	0.502647	0.654531	0	0	0	0	0	0	0.457515	0.555148	0	0
novel-AAAGCAACCTAGATCCATCTTAAC	AAAGCAACCTAGATCCATCTTAAC	24	A	0	0	0	0	0	0	0.233439	0	0	0	0	0	0	0	0	0
novel-AAAGCACATGAGATCTCCAAGACC	AAAGCACATGAGATCTCCAAGACC	24	A	0	0	11.1326	0	0	4.3683	5.96096	5.37756	0	0	0	0	0	0	0	0
novel-AAAGCAGCCTAGATCCATCTTAAC	AAAGCAGCCTAGATCCATCTTAAC	24	A	0	0	0	0	0	0.166742	0	0	0	0	0	0	0	0	0	0
novel-AAAGCATTCTGAGACTGAGTACC	AAAGCATTCTGAGACTGAGTACC	23	A	0	0	0	0	0	0	0	0.219972	0	0	0	0	0	0	0	0
novel-AAAGCATTCTGAGACTGAGTACCC	AAAGCATTCTGAGACTGAGTACCC	24	A	0	0	0	0	0	0	0	0	0	0.614347	1.09089	1.01294	0	0.380712	0	3.59356
novel-AAAGCCCTAAATCTGAAGTTTACC	AAAGCCCTAAATCTGAAGTTTACC	24	A	0	0	0	0	0.262432	0	0	0	0.313332	1.37255	0.312271	0.333484	0	0	0	0
novel-AAAGCGAGATCTGTTCATTCAACT	AAAGCGAGATCTGTTCATTCAACT	24	A	0	0	0	0	0	0	0	0	0	0	0	0	0	0	0	0.405781
novel-AAAGCTGGAATGGATTTTGTCACT	AAAGCTGGAATGGATTTTGTCACT	24	A	0	0	0	0	0	0	0	0	0.228758	0	0	0	0	0	0	0
novel-AAAGCTGGATCTGTTTCTTCAACT	AAAGCTGGATCTGTTTCTTCAACT	24	A	0	0	0	0	0.312918	0.258283	0.503823	0.511647	0	0	0	0	0	0.432832	0.405781	0
novel-AAAGGACAAGTTGACTACTGCACC	AAAGGACAAGTTGACTACTGCACC	24	A	0	0	0	0	0	0	0.320854	0	0	0	0	0	0	0	0	0
novel-AAAGGACTCTGAGGCTCC	AAAGGACTCTGAGGCTCC	18	A	0	0	0.181437	0.486762	0	0	0	0	0	0	0	0	0	0	0	0
novel-AAAGGATTACCCATGTTGCATACT	AAAGGATTACCCATGTTGCATACT	24	A	0	0	0	0	0	0	0	0	0	0	0	0	0	0	0	0.727257
novel-AAAGGATTCCAACTCATTTTGCTT	AAAGGATTCCAACTCATTTTGCTT	24	A	0	0	0	0	0	0	0	0	0	0	0	0	0	0	0	0.242877
novel-AAAGGATTCCATGGCAGTAGTACA	AAAGGATTCCATGGCAGTAGTACA	24	A	0	0	0	0	0	0	0	0	0	0	0	0	0	0	0	0.316543
novel-AAAGGATTCGTGAGCATGCTACT	AAAGGATTCGTGAGCATGCTACT	23	A	0	0.208612	0	0	0	0	0	0	0	0	0	0	0	0	0	0
novel-AAAGGATTTGCCATCTCTGTGAGA	AAAGGATTTGCCATCTCTGTGAGA	24	A	0	0	0	0.385025	0	0.563997	0	0	0	0	0	0	0.351557	0	0.253235	0
novel-AAAGGCAAGAAGCAGGACATGTCC	AAAGGCAAGAAGCAGGACATGTCC	24	A	0	0	0	0	0	0	0	0	0	0	0	0	0	0	0.400181	0
novel-AAAGGGAACTCAAGACTTTGGACT	AAAGGGAACTCAAGACTTTGGACT	24	A	0	0	0	0	0	0	0.208181	0	0	0	0	0	0	0	0	0
novel-AAAGGGGAAGATCGTTGCTACATC	AAAGGGGAAGATCGTTGCTACATC	24	A	0	0	0.58474	0.351557	0	0.436354	0	0	0	0	0	0	0	0	0	0
novel-AAAGGTCCGAGACTTGTTGAAGGC	AAAGGTCCGAGACTTGTTGAAGGC	24	A	0	0	0	0	0	0	0	0	0	0	0	0	0.346968	0	0	0
novel-AAAGGTGAGAATTCTCTAGAAACT	AAAGGTGAGAATTCTCTAGAAACT	24	A	0	0	0	0	0	0.366833	0	0	0	0	0	0	0.316543	0	0	0
novel-AAAGGTGCAGGGATTGATATC	AAAGGTGCAGGGATTGATATC	21	A	0.58474	0	0.558497	0.799983	0.22158	0	0	0	0	0.626663	0.366012	0	0	0	0	0
novel-AAAGTAAATGCTGCCTGACATGCC	AAAGTAAATGCTGCCTGACATGCC	24	A	0	0	0	0	0	0	0	0	0	0	0	0	0	0.333123	0	0
novel-AAAGTAAATGCTGTCTGACATGTC	AAAGTAAATGCTGTCTGACATGTC	24	A	0	0	0	0	0	0	0	0	0	0	0	0	0	0	0.320615	2.41205
star-AAAGTATGCAACATGGGTACTCCT	AAAGTATGCAACATGGGTACTCCT	24	A	0	0	0	0	0	0	0	0	0	0	0	0	0	0	0	0.224942
novel-AAAGTCGCGTTATAGACAACTGCC	AAAGTCGCGTTATAGACAACTGCC	24	A	0	0	0	0.166742	0.151197	0.208612	0	0	0	0	0	0	0.237945	0.256634	0	0
novel-AAAGTCGGCATCAGAATATCCACC	AAAGTCGGCATCAGAATATCCACC	24	A	0	0	0	0	0	0	0.803831	0	0	0.624542	0.366833	0	0.312918	0	0	0
novel-AAAGTGTATCCTTGGATTGTTCCT	AAAGTGTATCCTTGGATTGTTCCT	24	A	0	0	0	0	0	0	0	0	0	0	0	0	0	0.370999	0	0
novel-AAAGTGTGTCTTAGTAGAAAGTTG	AAAGTGTGTCTTAGTAGAAAGTTG	24	A	0	0	0	0	0	0	0	0	0	0	0	0	0	0	0	0.335098
novel-AAAGTTAATGCACTCTGACATGCA	AAAGTTAATGCACTCTGACATGCA	24	A	0	0	0	0	0	0	0	0	0	0	0	0	0	0	0.501331	0.549018
novel-AAAGTTAATTAATTATTGTGGACT	AAAGTTAATTAATTATTGTGGACT	24	A	0	0	0	0.256634	0	0	0.338151	0	0	0	0	0	0	0	0	0
novel-AAAGTTCCAAGAGCTTTGAAGACT	AAAGTTCCAAGAGCTTTGAAGACT	24	A	0	0	0	0	0	0	0.375998	0	0	0	0	0	0	0	0.436354	0.443161
novel-AAAGTTCCAGGAGCTTTGAAGACT	AAAGTTCCAGGAGCTTTGAAGACT	24	A	0	0	0	0	0	0.468743	0.502647	0	0	0.256634	0	0	0	0	0	0
novel-AAAGTTCCGAGAGCTTTGAAGACT	AAAGTTCCGAGAGCTTTGAAGACT	24	A	0	0	0	0	0	0	0	0.173484	0	0	0	0	0	0.279249	0	0.262432
novel-AAAGTTCCGGGAGCTTTGAAGGCT	AAAGTTCCGGGAGCTTTGAAGGCT	24	A	0	0	0	0	0	0	0	0.158272	0	0.432832	0	0	0	0	0	0
novel-AAAGTTCTGGGAGCTTTGAAGACT	AAAGTTCTGGGAGCTTTGAAGACT	24	A	0	0	0	0	0	0	0	0	0	0	0	0	0.446798	0.945434	0	0
novel-AAAGTTGGGCTCAGGGAATTCAGA	AAAGTTGGGCTCAGGGAATTCAGA	24	A	0	0	0	0	0	0	0	0.187452	0	0	0	0	0	0	0	0
novel-AAATAAAATCGAATTTCTGGCATT	AAATAAAATCGAATTTCTGGCATT	24	A	0	0	0	0	0	0	0	0	0	0	0	0	0	0.166742	0	0
novel-AAATAAATTTGTGGATTTGAAGCT	AAATAAATTTGTGGATTTGAAGCT	24	A	0	0	0	0	0	0.166742	0	0	0	0	0	0	0	0	0	0
novel-AAATAATAAAATATTTGTTGGACC	AAATAATAAAATATTTGTTGGACC	24	A	0	0	0	0	0	0	0.761424	0	0	1.00266	0	0	0	0	0	0
novel-AAATAATGGCTTGGAATTCTTGGT	AAATAATGGCTTGGAATTCTTGGT	24	A	0	0	0	0	0	0	0	0	0	0	0	0	0.187452	0	0	0
novel-AAATACTGCATAATAATAAACCCT	AAATACTGCATAATAATAAACCCT	24	A	0	0	0.208181	0	0	0.278149	0	0	0	0	0	0	0	0	0	0
novel-AAATAGAAAGCAATGTAGAGACAT	AAATAGAAAGCAATGTAGAGACAT	24	A	0	0	0	0	0	0	0	0	0	0	0	0	0	0	1.75422	1.81638
novel-AAATAGAAGAATCTCAAAAGGCCT	AAATAGAAGAATCTCAAAAGGCCT	24	A	0	0	0	0	0	0	0	0	0	0	0	0	0	0.309166	0	0
novel-AAATAGAGAGCAATGTAGAAACAT	AAATAGAGAGCAATGTAGAAACAT	24	A	0	0	0	0	0	0	0	0	0	0	0	0	0	0	1.93356	1.22869
novel-AAATAGATATTAGAACTTGTGCAC	AAATAGATATTAGAACTTGTGCAC	24	A	0	0	0	0.312918	0	0	0	0	0	0	0	0	0	0	0	0
novel-AAATAGGAATCCAACTTGAACTGC	AAATAGGAATCCAACTTGAACTGC	24	A	0	0	0.333123	0.329958	0	0.320854	0	0.313332	0	0	0	0	0.274813	0	0	0
novel-AAATAGTCAGAGCAGAACCTCCAA	AAATAGTCAGAGCAGAACCTCCAA	24	A	0	0	0	0	0	0	0	0	0	0	0	0	0	0	0	0.284889
novel-AAATAGTCCCTGGACGCTGGCATG	AAATAGTCCCTGGACGCTGGCATG	24	A	0	0	0	0	0	0	0	0	0.237945	0	0	0.320854	0	0	0	0
novel-AAATAGTGATTTGTCTGGCCACCC	AAATAGTGATTTGTCTGGCCACCC	24	A	0	0	0.432832	0	0	0	0	0	0	0	0	0	0	0	0	0
novel-AAATATAAATGCAAGGCAACTCCT	AAATATAAATGCAAGGCAACTCCT	24	A	0	0	0	0	0	0	0	0	0	0	0	0	0	0	0	0.362874
novel-AAATATAGCCATTGTATTG	AAATATAGCCATTGTATTG	19	A	0	0	0	0	0.313332	0	0.208181	0	0	0	0.730925	0	0.781896	0	0	0
novel-AAATATGGACACAACGGACGA	AAATATGGACACAACGGACGA	21	A	5.98356	0	0	7.03114	0	26.1812	0	0	0	0	0	0	0	0	82.2514	0
novel-AAATATGGCTACTGTGGAATTGAT	AAATATGGCTACTGTGGAATTGAT	24	A	0	0	0	0	0	0.173484	0	0	0	0	0	0	0	0	0	0
novel-AAATATTGTGTCTTTGAAAAGCCT	AAATATTGTGTCTTTGAAAAGCCT	24	A	0	0	0	0.335098	0.436354	0.22158	0.337413	0	0	0	0	0	0	0.300136	0	0
novel-AAATCCAAGAAGGACACCTATGCT	AAATCCAAGAAGGACACCTATGCT	24	A	0	0	0	0	0	0	0	0	0	0	0	0	0	0	0.18331	0
novel-AAATCCAAGAAGGACACTTGCGCT	AAATCCAAGAAGGACACTTGCGCT	24	A	0	0	0	0	0	0	0	0	0	0	0	0	0	0	0	0.732833
novel-AAATCGGATAGCCACCCCCACGGG	AAATCGGATAGCCACCCCCACGGG	24	A	0	0	0	0	0	0	0	0	0	0	0	0	0	0	0.309166	0
novel-AAATCGGATAGCCACCCCCATGGG	AAATCGGATAGCCACCCCCATGGG	24	A	0	0	0	0	0	0	0	0	0	0	0	0	0	0	0	0.657832
novel-AAATCGGGATAGAAATTGAAAGTT	AAATCGGGATAGAAATTGAAAGTT	24	A	0	0	0	0	0	0	0	0.22901	0	0	0	0	0.237945	0	0	0
novel-AAATCGTAGAACGTTCAGACA	AAATCGTAGAACGTTCAGACA	21	A	0	0	0	0	0	0	0.618331	0	0	0	0	0	0	0	0	0.351557
novel-AAATCTAGCCGTTGTCAATATAGT	AAATCTAGCCGTTGTCAATATAGT	24	A	0	0	0	0	0	0	0	0	0	0	0	0	0	0	0	0.313332
novel-AAATCTAGTAGGCCTTGGAGA	AAATCTAGTAGGCCTTGGAGA	21	A	0	0	0	0	0	0	0	0	0	0	0	0	0.77485	1.09925	0	0
novel-AAATCTCATTAAGTACACTGGCCT	AAATCTCATTAAGTACACTGGCCT	24	A	0	0	0	0	0	0	0	0.292964	0	0	0	0	0	0	0	0.228758
novel-AAATCTCATTGAGTACACTGGCCT	AAATCTCATTGAGTACACTGGCCT	24	A	0	0	0	0	0	0	0.879193	0	0	0	0	0	0	2.19277	0	2.69085
novel-AAATCTCCTAGGTTGCCTG	AAATCTCCTAGGTTGCCTG	19	A	0	0	0	0	0	0	0	0	0	0	0	0	0.577537	0	0	0
novel-AAATGAACAAGTATGGGCTCTGCT	AAATGAACAAGTATGGGCTCTGCT	24	A	0	0	0	0.618331	0.770049	0.811563	0.501331	0.686273	0	0.243381	0	0.366417	1.02329	0.351557	0	0
star-AAATGAAGTCTCACCGAACCGGAA	AAATGAAGTCTCACCGAACCGGAA	24	A	0	0	0	0	0	0	0	0	0	0	0	0	0	0.274509	0	0
novel-AAATGAGATTGAAACTAGTGAAAT	AAATGAGATTGAAACTAGTGAAAT	24	A	0	0	0	0	0	0	0	0	0	0	0	0.365462	0	0	0	0
novel-AAATGAGCAGGGTTGTATATGTCC	AAATGAGCAGGGTTGTATATGTCC	24	A	0	0	0	0	0	0	0	0.158272	0	0.309166	0	0	0	0	0	0
novel-AAATGAGGGCTCTGATGATGGTGC	AAATGAGGGCTCTGATGATGGTGC	24	A	0	0	0	0	0	0	0	0.233439	0.215236	0	0	0	0	0	0.187452	0
novel-AAATGAGTTGGGAGAGCCCGGGA	AAATGAGTTGGGAGAGCCCGGGA	23	A	0	0.366417	0	0	0	0	0	0	0	0	0	0	0	0	0	0
novel-AAATGATGACATTTGATCTTGGTG	AAATGATGACATTTGATCTTGGTG	24	A	0	0	0	0	0	0.242877	0	0	0	0	0	0	0	0	0	0
novel-AAATGCGTTTCCGGCCGTACTGGC	AAATGCGTTTCCGGCCGTACTGGC	24	A	0	0	0	0	0	0	0	0	0	0	0	0	0	0	0	0.741998
novel-AAATGGATCGGCTAGTACAAGAGC	AAATGGATCGGCTAGTACAAGAGC	24	A	0	0	3.29513	5.45443	1.61437	2.43687	2.99811	2.52968	0	2.88265	0	0	0	0	0	0
novel-AAATGGATGCAAGTACAAAGGATT	AAATGGATGCAAGTACAAAGGATT	24	A	0	0	0	0	0	0	0	0	0	0	0	0	0.187452	0	0	0
novel-AAATGGATGCACGGATATGGAGAA	AAATGGATGCACGGATATGGAGAA	24	A	0	0	0	0.189926	0	0	0	0	0	0	0	0	0	0	0	0
novel-AAATGGCCCACCCTGTAACTG	AAATGGCCCACCCTGTAACTG	21	A	0	0	0	0	0	0	0	0.320854	0	0	0	0	0	0	0	0
novel-AAATGGCTTGCAGAACCTTAT	AAATGGCTTGCAGAACCTTAT	21	A	0	0	0	0	0	0	0	0	0	0	0	0	0	0	1.55549	0
novel-AAATGGGATAAGGCTCACGAAGAA	AAATGGGATAAGGCTCACGAAGAA	24	A	0	0	0.299922	0	0.329958	1.23666	0	0	0	0	0	0	0	0	0	0
novel-AAATGGGCTGCCGAGATTCGAGAT	AAATGGGCTGCCGAGATTCGAGAT	24	A	0	0	0	0.312918	0	0	0	0.527335	0	0	0	0	0	0	0	0
novel-AAATGGGCTGCGGAGATTCGAGAT	AAATGGGCTGCGGAGATTCGAGAT	24	A	0	0	0	0	0	0.320854	0	0	0	0	0	0	0	0	0	0
novel-AAATGGGTAGCTTGGACACAAACC	AAATGGGTAGCTTGGACACAAACC	24	A	0	0	0.278149	0	0	0	0	0	0	0	0	0	0	0	0	0
novel-AAATGTAGAAAAAGGTCC	AAATGTAGAAAAAGGTCC	18	A	0	0	0	0	0	0	0	0	0	0	0	0	0.405781	0	0	0
novel-AAATGTAGCCAAACTTTGTCACCC	AAATGTAGCCAAACTTTGTCACCC	24	A	0	0	0	0	0	0	0.274509	0.208181	0	0	0	0	0	0	0	0
novel-AAATGTCCAGGTATATGCATGCTC	AAATGTCCAGGTATATGCATGCTC	24	A	0	0	0	0	0	0	0	0	0	0	0	0	0	0	0	0.151197
novel-AAATGTCCATTGTAACTTCCACTC	AAATGTCCATTGTAACTTCCACTC	24	A	0	0	0	0	0	0	0	0	0	0	0	0	0	0.363628	0	0
novel-AAATGTCGCAGGTTCAAATC	AAATGTCGCAGGTTCAAATC	20	A	0	0	0	0	0	0	0	0	0	0	0	0.313332	0	0	0	0
novel-AAATGTGATACAGGGATTTTGGCC	AAATGTGATACAGGGATTTTGGCC	24	A	0	0	0	0	0	0	0	0.211676	0	0	0	0	0	0	0	0
novel-AAATTAAACAACTTAAACTCGAGT	AAATTAAACAACTTAAACTCGAGT	24	A	0	0	0	0	0	0	0	0	0	0	0	0	0	0	0	0.309166
novel-AAATTACTAATTCATGATCTGAC	AAATTACTAATTCATGATCTGAC	23	A	0	0	0	0	0	0	0	0	6.42487	18.6746	9.0588	7.77208	0	0	0	0
novel-AAATTACTAATTCATGATCTGACA	AAATTACTAATTCATGATCTGACA	24	A	0	0	0	0	0	0	0	2.49674	0	0	0	0	0	0	3.95732	12.0641
novel-AAATTAGGAGGATTCATTTATAGT	AAATTAGGAGGATTCATTTATAGT	24	A	0	0	0	0	0	0	0	0	0	0	0	0	0	0	0.22901	0
novel-AAATTATTTTGTAGCGACTGAGAA	AAATTATTTTGTAGCGACTGAGAA	24	A	0	0	0	0	0	0.173843	0.215236	0	0	0	0	0	0	0	0	0
novel-AAATTCAATTGTTTGACCTCACT	AAATTCAATTGTTTGACCTCACT	23	A	0	0	0	0	0	0	1.23666	0.898391	0.411764	0	0.333484	0.544311	0	0	0.58474	2.28512
novel-AAATTCAGATTGTTACAATTG	AAATTCAGATTGTTACAATTG	21	A	0	0	0	0	0	0	0	0	0	0	0	0	0	0.309166	0	0
novel-AAATTCCAACTTGAGTACCTGATC	AAATTCCAACTTGAGTACCTGATC	24	A	0	0	0.262432	0	0	0	0	0	0	0	0	0	0	0	0	0
novel-AAATTCCAAGACTCAAGATCAAAT	AAATTCCAAGACTCAAGATCAAAT	24	A	0	0	0	0	0	0	0	0	0	0	0	0	0.309166	0	0	0
novel-AAATTCCACTTTGGACAACTCATT	AAATTCCACTTTGGACAACTCATT	24	A	0	0	0	0	0	0	0	0	0	0	0	0	0	0	0	1.89087
novel-AAATTCCACTTTGGACTACTCATT	AAATTCCACTTTGGACTACTCATT	24	A	0	0	0	0	0	0	0.41015	0	0	0	0	0	0	0	0	0
novel-AAATTCCAGAATATTCTCAAAATC	AAATTCCAGAATATTCTCAAAATC	24	A	0	0	0	0	0	0	0	0	0	0	0	0	0	0	0.436354	0
novel-AAATTCCGCATCGGCTTTGGC	AAATTCCGCATCGGCTTTGGC	21	A	0	0	0	0	0	0	0	0	0	0	0	0	0	0.501331	0	0
novel-AAATTCTAGAATATTCCCAAAATC	AAATTCTAGAATATTCCCAAAATC	24	A	0	0	0	0	0	0	0	0	0	0	0	0	0	0	0.284889	0.524864
novel-AAATTCTGCATCCAACGAGTGTTC	AAATTCTGCATCCAACGAGTGTTC	24	A	0	0	0	0	0	0	0	0	0	0	0	0	0	0	0	0.241916
novel-AAATTCTTGAGTCATTGTAAGCCT	AAATTCTTGAGTCATTGTAAGCCT	24	A	0	0	0.513366	0	0	0	0	0	0	0	0	0	0	0	0	0
novel-AAATTGACTAGACATTTTGGCGCC	AAATTGACTAGACATTTTGGCGCC	24	A	0	1.05345	4.31246	3.33979	0	0	0.981284	0	0.741998	0	0	0	1.00653	2.22059	0.544311	0.869217
novel-AAATTGAGGGCCAGTCTAACCAAC	AAATTGAGGGCCAGTCTAACCAAC	24	A	0	0	0.338151	0	0	0	0	0	0	0	0	0	0	0	0	0
star-AAATTGGAGAGGCTGCCAGAT	AAATTGGAGAGGCTGCCAGAT	21	A	0	0	0	0	0	0	0	0	0	0	0	0	0	0	0.224942	0
novel-AAATTGGCACGTGGGACAGAGCCT	AAATTGGCACGTGGGACAGAGCCT	24	A	0	0.511647	0	0.502647	0	0	0	0	0	0	0	0	0	0	0	0
novel-AAATTGGTAGATCTTTTAAAGCCT	AAATTGGTAGATCTTTTAAAGCCT	24	A	0	0	0	0	0.173484	0.166742	0	0	0	0	0	0	0	0	0	0
novel-AAATTGTAGAGTACAAGGATACCT	AAATTGTAGAGTACAAGGATACCT	24	A	0	0	0	0	0.158272	0	0	0	0	0.313332	0	0	0	0	0	0.412219
novel-AAATTGTCGCACTGAGAAAGGATT	AAATTGTCGCACTGAGAAAGGATT	24	A	0	0	0	0.173484	0	0.211676	0.243381	0	0	0	0	0	0.337413	0	0	0
novel-AAATTGTCGCACTGAGAATGGATC	AAATTGTCGCACTGAGAATGGATC	24	A	0	0	0	0	0	0	0	0	0	0	0	0	0	0.417224	0	0
novel-AAATTGTTTCTGGAAATTCCGCCT	AAATTGTTTCTGGAAATTCCGCCT	24	A	0	0	0	0	0	0	0	0	0	0	0	0	0	0	0	0.676302
novel-AAATTTAGTTGTGGCTTGGCTGAG	AAATTTAGTTGTGGCTTGGCTGAG	24	A	0	0	0.189926	0	0	0	0	0	0	0	0	0	0	0	0	0
novel-AAATTTCAAGTGTAGACACTCACT	AAATTTCAAGTGTAGACACTCACT	24	A	0	0	0	0	0	0	0	0	0	0	0	0	0	0	0	0.313332
novel-AAATTTCAAGTGTAGATACTCATT	AAATTTCAAGTGTAGATACTCATT	24	A	0	0	0	0	0	0	0.641708	0.338151	0	0	0	0	0	0.320615	0.351557	0
novel-AAATTTCAATTGTAGACACTCATT	AAATTTCAATTGTAGACACTCATT	24	A	0	0	0	0	0	0	0.511647	0	0	0	0	0	0	0	0	0
novel-AAATTTCATTGAGTACACTGGCCT	AAATTTCATTGAGTACACTGGCCT	24	A	0	0	0	0	0	0	0	0	0	0	0	0	0	0	0	1.67269
novel-AAATTTCATTTGTCGACGCGT	AAATTTCATTTGTCGACGCGT	21	A	0	0	0	0	0.549625	0	0	0	0	0	0	0	0	0	0	0
novel-AAATTTCGAGCGGGAGTACTTGTT	AAATTTCGAGCGGGAGTACTTGTT	24	A	0	0	0	0	0	0	0	0	0	0	0	0	0	0	0.654531	0.474815
novel-AAATTTCGGCTGCCCTAAGATTGG	AAATTTCGGCTGCCCTAAGATTGG	24	A	0	0	0	0	0	0	0	0	0	0.256634	0.309166	0	0	0	0	0
novel-AAATTTCTCAAGATGCAAACCTCT	AAATTTCTCAAGATGCAAACCTCT	24	A	0	0	0	0	0	0	0	0	0	0	0	0	0	0	0	0.187452
novel-AAATTTGATGTTGGATTT	AAATTTGATGTTGGATTT	18	A	0	0	0	0	0	0	0	0	0	0	0	0	0.563997	0	0	0
novel-AAATTTGGCAGCGCAGTGATGGAC	AAATTTGGCAGCGCAGTGATGGAC	24	A	0	0	0	0	0	0.228758	0	0	0	0	0	0	0	0	0	0
novel-AAATTTGGCTGTCAAGAAATCTGG	AAATTTGGCTGTCAAGAAATCTGG	24	A	0	0	0	0	0.726046	1.09089	0	0	0	0	0	0	0	0	0	0
novel-AAATTTGGGGTTTCCGTGCGGCGC	AAATTTGGGGTTTCCGTGCGGCGC	24	A	0	0	0	0	0	0	0	0.151197	0	0	0	0	0	0	0	0
novel-AAATTTTACTGTAGGTGCCCAGAA	AAATTTTACTGTAGGTGCCCAGAA	24	A	0	0	0	0	0	0	0.712316	0	0	0	0	0	0	0.566923	0	0
novel-AAATTTTGCATTCAATGAGTACTC	AAATTTTGCATTCAATGAGTACTC	24	A	0	0	0	0	0	0	0	0	0	0	0	0	0	0	0	0.432832
novel-AAATTTTGGACAAGATTTAAAGCT	AAATTTTGGACAAGATTTAAAGCT	24	A	0	0	0	0	0	0	0	0	0	0	0	0	0	0	0	0.22901
novel-AAATTTTGGATTTCAACTGCTAGT	AAATTTTGGATTTCAACTGCTAGT	24	A	0	0	0	0	0	0	0	0	0	0	0	0	0	0	0	0.385025
novel-AAATTTTGTAGCTTGAGCCTTGCA	AAATTTTGTAGCTTGAGCCTTGCA	24	A	0	0	0	0.316543	0	0	0	0	0	0	0	0	0	0	0	0
novel-AAATTTTTACATGGTATTAGAGCT	AAATTTTTACATGGTATTAGAGCT	24	A	0	0	0	0.20009	0	0	0	0	0	0	0	0	0	0	0	0
novel-AACAAAAAGAAAGACTTGAACCCA	AACAAAAAGAAAGACTTGAACCCA	24	A	0	0	0	0.299922	0.285534	0.18331	0.432832	1.0909	0	0	0	0	0	0	0	0
novel-AACAAAACCGGTCTTGGATATGAC	AACAAAACCGGTCTTGGATATGAC	24	A	0	0	0	0	0	0	0	0	0	0	0	0	0	0.309166	0	0
novel-AACAAAATTGTCGCACTAAGAAGG	AACAAAATTGTCGCACTAAGAAGG	24	A	0	0	0	0	0	0	0	0.541042	0	0.333484	0	0	0	0	0	0
novel-AACAAACTGAGAAAATCCAAAAAC	AACAAACTGAGAAAATCCAAAAAC	24	A	0	0	0.333123	0.329958	0	0.962562	0.879193	0.563997	0	0	0	0	0.22901	0.657832	0	0
novel-AACAAAGGAAATCGGAATAGCATC	AACAAAGGAAATCGGAATAGCATC	24	A	0	0	0	0	0	0	0	0	0	0.237945	0	0	0	0	0	0
novel-AACAAATCCCTGTACTACTGGCCC	AACAAATCCCTGTACTACTGGCCC	24	A	0	0	0	0.618331	0	0	0	0.411764	0	0	0	0	0	0.937485	0	0
novel-AACAAATGGACCCCGGATTTTGAT	AACAAATGGACCCCGGATTTTGAT	24	A	0	0	0.387425	0.412219	0	0.585928	0.781896	1.89087	0	0	0	0	0	0	0.277574	0
novel-AACAACACGATCGTGCGACGAGGT	AACAACACGATCGTGCGACGAGGT	24	A	0	0	0	0	1.08208	0.626663	0	0.867419	0.591068	0.947038	0.824438	0	1.28904	1.06114	0	0.749806
novel-AACAACACTGTAGTTTGCTATGAG	AACAACACTGTAGTTTGCTATGAG	24	A	0	0	0	0	0	0	0.436354	0	0	0	0	0	0.563997	0	0	0
novel-AACAAGAACTCAACCAATTGAGCT	AACAAGAACTCAACCAATTGAGCT	24	A	0	0	0	0	0	0	0.312271	0	0	0	0	0	0	0.363628	1.1622	2.42704
novel-AACAAGAGGACAATGCCATAGCTC	AACAAGAGGACAATGCCATAGCTC	24	A	0	0	0	0	0	0.436354	0	0	0	0	0	0	0	0	0	0
novel-AACAAGCAAGGACACTAGAGCCCT	AACAAGCAAGGACACTAGAGCCCT	24	A	0	0.449195	0.405781	0.626663	0.411764	0.763329	0	0.665269	0.274813	0.511647	0	0	1.74542	1.64603	0.237945	0
novel-AACAAGGAATCATGTAGACACCCT	AACAAGGAATCATGTAGACACCCT	24	A	0	0	0	0	0	0	0.749806	0.856602	0	0	0	0	0	0.700317	0	0.559614
novel-AACAAGGCTGAAAATTTCAGAACT	AACAAGGCTGAAAATTTCAGAACT	24	A	0	0	0	0	0	0	0	0	0	0	0	0	0	0	0.18331	0
novel-AACAAGGCTGATGTGACATACACT	AACAAGGCTGATGTGACATACACT	24	A	0	0	0	0	0	0	0	0.293296	0	0	0	0	0	0.181437	0	0
novel-AACAATAGTTGGGATTAAAGACAT	AACAATAGTTGGGATTAAAGACAT	24	A	0	0	0	0	0.166742	0	0	0	0	0	0	0	0	0	0	0
novel-AACAATCAAGTGAGAGTTTTGGCT	AACAATCAAGTGAGAGTTTTGGCT	24	A	0	0	0	0	0	0	0	0	0	0.363628	0	0	0	0	0	0
novel-AACAATGGTCCACTGTAGTCTAGG	AACAATGGTCCACTGTAGTCTAGG	24	A	0	0	0	0	0	0	0	0	0	0	0	0	0	0	0.438555	0
novel-AACAATGTCTGTTGGCCCGATGAA	AACAATGTCTGTTGGCCCGATGAA	24	A	0	0	0	0	0	0.258283	0	0.365462	0	0	0	0	0	0	0	0
novel-AACAATGTTTGTTGGCCCGATGAA	AACAATGTTTGTTGGCCCGATGAA	24	A	0	0	0	0	0	0.309166	0.513366	0	0	0	0	0	0	0	0	0
novel-AACACAAGACCGGTTCGTCATGAC	AACACAAGACCGGTTCGTCATGAC	24	A	0	0	0	0	0	0.22901	0.511647	0.585928	0	0	0	0	0.432832	0.641708	0.438664	0.228758
novel-AACACAATTCAGAGGCATGTAGCT	AACACAATTCAGAGGCATGTAGCT	24	A	0	0	0	0	0	0	0.338151	0	0	0	0	0	0	0	0	0
novel-AACACACACAAGACAAGGAGGACT	AACACACACAAGACAAGGAGGACT	24	A	0	0	0	0	0	0	0	0	0	0	0	0	0	0	0	0.173484
novel-AACACACACTTGGGATCTCTTCCT	AACACACACTTGGGATCTCTTCCT	24	A	0	0	0.18331	0	0	0	0	0	0	0	0	0	0	0	0	0
novel-AACACAGCATTCGGGAAGACTGAC	AACACAGCATTCGGGAAGACTGAC	24	A	0	0	0	0	0	0.292964	0	0	0	0	0	0	0	0	0	0
novel-AACACAGGGAAATAACAAATGAAC	AACACAGGGAAATAACAAATGAAC	24	A	0	0	0	0	0	0.375998	0	0	0	0	0	0	0	0	0	0
novel-AACACAGTAGAATAATTTTGGCCC	AACACAGTAGAATAATTTTGGCCC	24	A	0	0	0	0	0	0	0	0	0	0	0	0	0	0.228758	0	0
novel-AACACAGTTCAGAGGCATGTAGCT	AACACAGTTCAGAGGCATGTAGCT	24	A	0	0	0	0.405781	0.375998	0	0	0	0	0	0	0	0	0	0	0
novel-AACACCAACGTAGATCCATCTTAA	AACACCAACGTAGATCCATCTTAA	24	A	0	0	0	0	0	0	0	0.211676	0	0	0	0	0	0	0	0
novel-AACACCAAGATGACCAAGACCGAC	AACACCAAGATGACCAAGACCGAC	24	A	0	0	0	0.390948	0	0.22158	0	0	0	0	0	0	0	0	0	0
novel-AACACCAAGATGGATCAAATCTCT	AACACCAAGATGGATCAAATCTCT	24	A	0	0	0	0	0	0	0.151197	0	0	0	0	0	0	0	0.219972	0
novel-AACACCCGATTGGTCCATGATCTT	AACACCCGATTGGTCCATGATCTT	24	A	0	0	0	0	0	0	0	0	0	0	0	0	0	0	0	0.274813
novel-AACACCGTAACGGACCAATGTATC	AACACCGTAACGGACCAATGTATC	24	A	0	0	0	0	0	0	0	0.215236	0.292964	0	0	0	0	0.713835	0	0
novel-AACACGACTTGTCTCTGGAAGGCT	AACACGACTTGTCTCTGGAAGGCT	24	A	0	0	0	0	0.187452	0	0	0	0	0	0	0	0	0.382456	0	0
novel-AACACGAGAACTCTCACCATTGAT	AACACGAGAACTCTCACCATTGAT	24	A	0.626663	3.29411	6.07194	4.33529	1.63293	4.48516	1.98017	2.33591	0	0	0.316543	0	1.52285	0	0	0
novel-AACACGAGATCTCCAAAACCTAGA	AACACGAGATCTCCAAAACCTAGA	24	A	0	0	0	0	0	0	0	0	0	0	0	0	0	0	0	0.292964
novel-AACACGTCGACAAATGAAATT	AACACGTCGACAAATGAAATT	21	A	0	0	0.166742	0	0	0	0	0	0	0	0	0	0	0	0	0
novel-AACACGTTTCAGGGCCATACGACT	AACACGTTTCAGGGCCATACGACT	24	A	0	0	0	0	0	0	0	0	0	0.166742	0	0	0	0	0	0
novel-AACACGTTTCAGGGCCGTACGACC	AACACGTTTCAGGGCCGTACGACC	24	A	0	0	0	0	0	0.22901	0.58474	0.41015	0	0	0	0	0.370999	0.385025	0	0
novel-AACACTCCCAAGAACTCTTCT	AACACTCCCAAGAACTCTTCT	21	A	0	0	0	0	0.556498	0	0	0	0	0	0	0	0	0	0	0
novel-AACAGAAAGCATGGAATTCGGCCT	AACAGAAAGCATGGAATTCGGCCT	24	A	0	0	0	0	0	0	0	0	0	0	0	0	0	0	0	0.173484
novel-AACAGAGACAATGGAAGTGAAATC	AACAGAGACAATGGAAGTGAAATC	24	A	0	0	0	0	0	0	0.313332	0	0	0	0	0	0	0	0.727257	0
novel-AACAGAGATGACGGCTGGAAGATC	AACAGAGATGACGGCTGGAAGATC	24	A	0	0	0	0	0.657832	0	0	0	0	0	0	0	0	0	0	0
novel-AACAGAGGATTATAAGAAGAAGTC	AACAGAGGATTATAAGAAGAAGTC	24	A	0	0	0	0	0	0	0	0	0	0.473519	0	0	0	0	0	0
novel-AACAGAGTTCAGAGGCATGTAGCC	AACAGAGTTCAGAGGCATGTAGCC	24	A	0	0	0	0	0	0	0	0	0	0	0	0	0	0	0.233439	0
novel-AACAGATCAACTCGGCCGTTTCCG	AACAGATCAACTCGGCCGTTTCCG	24	A	0	0	0	0	0	0	0	0	0	0	0	0	0	0.363628	0	0
novel-AACAGATCAGAAGCCCAGAAGAAC	AACAGATCAGAAGCCCAGAAGAAC	24	A	0	0	0	0	0	0	0	0.187452	0	0	0	0	0	0	0	0
novel-AACAGATTTATGAGATTGAGACCT	AACAGATTTATGAGATTGAGACCT	24	A	0	0	0.405781	0.563997	0	0.555148	0	0	0	1.9735	0	0	0.799983	0.22158	0	0
novel-AACAGCTGGCAAAACCCTTGAAGG	AACAGCTGGCAAAACCCTTGAAGG	24	A	0	0	0	0	0	0.22158	0	0	0	0	0	0	0	0	0	0
novel-AACAGGAACTCGACCAATTGAGCT	AACAGGAACTCGACCAATTGAGCT	24	A	0	0	0	0	0	0	0.211676	0	0	0	0	0	0	0	0	0
novel-AACAGGATACAGTGTTTTGAAGAC	AACAGGATACAGTGTTTTGAAGAC	24	A	0	0	0.781896	1.09089	0	0.337413	0.47589	0	0	0	0	0	0	0	0.77485	0.412219
novel-AACAGGATTGAGGCTTTATGGAGC	AACAGGATTGAGGCTTTATGGAGC	24	A	0	0	0	0	0	0	0	0	0	0	0	0	0	0.333123	0	0
novel-AACAGGGATCCATCATCAAGACTT	AACAGGGATCCATCATCAAGACTT	24	A	0	0	0	0	0	0	0	0	0	0	0	0	0.181437	0	0	0
novel-AACAGTCGAGATTAAGTCCCTAAT	AACAGTCGAGATTAAGTCCCTAAT	24	A	0	0	0	0	0	0	0	0	0.335098	0	0	0	0	0	0	0
novel-AACAGTCTGAGGTCTAATTGGGAC	AACAGTCTGAGGTCTAATTGGGAC	24	A	0	0	0	0	0	0	0	0	0	0	0	0	0	0	0.438555	0
novel-AACAGTGGCACTGGGATCTGCATC	AACAGTGGCACTGGGATCTGCATC	24	A	0.366012	0	0	0.181437	0	0	0.274813	0	0	0	0	0	0	0	0	0
novel-AACAGTTGCTGAACTTCCGATGCC	AACAGTTGCTGAACTTCCGATGCC	24	A	0	0	0	0	0	0	0	0	0	0	0	0	0	0	0	1.06114
novel-AACATAAGAGTCTGACCTTGAACC	AACATAAGAGTCTGACCTTGAACC	24	A	0	0	0	0	0	0	0	0	0	0.187452	0	0	0	0	0	0
novel-AACATAGATCCATCTTAACTCTGA	AACATAGATCCATCTTAACTCTGA	24	A	0	0	0	0	0	0	0.405781	0	0	0	0	0	0	0.58474	0	0
novel-AACATAGATCCATCTTAACTTTGA	AACATAGATCCATCTTAACTTTGA	24	A	0	0	0	0	0	0.511647	0	0.446798	0	0	0	0	0	0	0.228758	0
novel-AACATAGTAGGAAATTGTTGGCTT	AACATAGTAGGAAATTGTTGGCTT	24	A	0	0	0	0.618331	0	0.405781	0	0	0	0	0	0	0	0	0	0
novel-AACATAGTTCAAAGGCATGTAGCC	AACATAGTTCAAAGGCATGTAGCC	24	A	0	0	0	0	0	0	0	0	0	0	0	0	0	0	0	0.166742
novel-AACATAGTTCAGAGGCATGTAGCT	AACATAGTTCAGAGGCATGTAGCT	24	A	0	0	0	0	0	0	0	0	0	0	0	0	0	0	0	0.299922
novel-AACATATGTAAAGAACTTGAGCCT	AACATATGTAAAGAACTTGAGCCT	24	A	0	0	0	0	0	0	0.654531	0.253235	0	0	0	0	0	0	0	0
novel-AACATCATGTAGAACCCCTGCAGA	AACATCATGTAGAACCCCTGCAGA	24	A	0	0	0.898391	0	0	0	0.312271	0	0.258283	0	0	0.292964	0.335098	1.67269	0	0
novel-AACATCCAGTTGATTTGTCCGAGG	AACATCCAGTTGATTTGTCCGAGG	24	A	0	0	0	0	0	0.363628	0	0	0	0	0	0	0	0	0	0
novel-AACATCCTGTAGAACCCTTGCAGA	AACATCCTGTAGAACCCTTGCAGA	24	A	0	0	0	0	0	0	0.266787	0.302395	0.549625	0.58474	0.351557	0	1.01816	0	0	0
star-AACATCGAGGATGAAAATCACTTC	AACATCGAGGATGAAAATCACTTC	24	A	0	0	0	0	0	0.363628	0	0	0	0	0	0	0	0	0	0
novel-AACATCGAGGATGAAAATCACTTT	AACATCGAGGATGAAAATCACTTT	24	A	0	0	0	0	0	0	0	0	0	0	0	0	0	0	0	0.688755
novel-AACATCTAAGGGGCTGAGTTGT	AACATCTAAGGGGCTGAGTTGT	22	A	0	0.743932	0	0.320261	0.624542	0.433529	0	0.208612	0	1.11326	0	1.01816	0	0.787297	0	0
novel-AACATCTTGTAGAACCCCTGCAGA	AACATCTTGTAGAACCCCTGCAGA	24	A	0	1.11326	2.23399	2.47267	0.664741	1.04973	0	0.366621	1.14971	1.06533	0.457515	0	1.00045	0	0.559614	0
novel-AACATGAATACTCCTTGGATGAAG	AACATGAATACTCCTTGGATGAAG	24	A	0	0	0	0	0	0	0	0	0	0.279249	0	0.348198	0	0	0	0
novel-AACATGCATCGAGGGGTTTGAACC	AACATGCATCGAGGGGTTTGAACC	24	A	0	0	0.363628	0	0	0	0	0	0	0.320261	0	0	0	0	0	0
novel-AACATGCATGATCCATGGTCAGGC	AACATGCATGATCCATGGTCAGGC	24	A	0	0	0	0	0	0	0	0	0.279249	0	0	0	0	0.293296	0	0
novel-AACATGGTATTAGAACCTTGGCCC	AACATGGTATTAGAACCTTGGCCC	24	A	0	0	0	0	0	0	0	0	0	0	0	0	0	0	0.438555	0
novel-AACATGTGGAACAATAAGGCAAAT	AACATGTGGAACAATAAGGCAAAT	24	A	0	0	0	0	0	0	0	0	0	0	0	0	0	0	0.541042	0
novel-AACATTGCGGAACGATGCTCGCCT	AACATTGCGGAACGATGCTCGCCT	24	A	0	0	0	0	0	0	0	0	0	0	0	0	0	0.274813	0	0
novel-AACATTGGAAGAAGGAGCTTCGAA	AACATTGGAAGAAGGAGCTTCGAA	24	A	0	0	0	0.278149	0	0.458021	0	0	0	0	0	0	0.309166	0	0	0
novel-AACATTTCAAGTGGACACTCCACC	AACATTTCAAGTGGACACTCCACC	24	A	0	0	0	0	0	0	0	0	0	0	0	0	0	0	0	0.581806
novel-AACATTTTGGCGTCGTTGCTGGGG	AACATTTTGGCGTCGTTGCTGGGG	24	A	0	0	0	0	0	0	0	0.446798	0.599845	0.285534	0	0.309166	0	0	0	0
novel-AACCAAAAAAGGAAGATCTTCGTT	AACCAAAAAAGGAAGATCTTCGTT	24	A	0	0	0	0	0	0	0	0	0	0.278149	0	0	0	0	0	0
novel-AACCAAAGAATCCATGAGCATGCA	AACCAAAGAATCCATGAGCATGCA	24	A	0	0	0	0	0	0	0	0	0	0	0	0	0	0	0	0.333484
novel-AACCAAATGATGAACAAAACACCT	AACCAAATGATGAACAAAACACCT	24	A	0	0	0	0	0	0	0	0	0	0	0	0	0.292964	0.335098	0	0
novel-AACCAAATTCAGATCTAACTACTT	AACCAAATTCAGATCTAACTACTT	24	A	0	0	0	0	0	0	0	0	0	0	0	0	0	0.320261	0	0
novel-AACCAAATTTATAAACAATGAATC	AACCAAATTTATAAACAATGAATC	24	A	0	0	0	0	0	0	0	0	0	0	0	0	0	0	0	0.428301
novel-AACCAAATTTCGGCTGCCCTAGGA	AACCAAATTTCGGCTGCCCTAGGA	24	A	0	0	0	0	0	0	0.189926	0	0	0	0	0	0	0	0	0
novel-AACCAACAAGTGTGATTCATCATT	AACCAACAAGTGTGATTCATCATT	24	A	0	0	0	0	0	0	0	0	0	0	0	0	0	0	0	0.18331
novel-AACCAACATGTTGATAGAAGAACT	AACCAACATGTTGATAGAAGAACT	24	A	0	0	0	0	0	0	0	0	0	0	0	0	0.173484	0	0	0
novel-AACCAACTTAGATCCATCTTAACT	AACCAACTTAGATCCATCTTAACT	24	A	0	0	0	0	0.624542	0.566923	0	0	0	0	0	0	0	0	0	0
novel-AACCAACTTAGATCTATCTTAACT	AACCAACTTAGATCTATCTTAACT	24	A	0	0	0.279249	0	0	0	0	0	0	0	0	0	0	0	0	0
novel-AACCAACTTAGATTCATCTTAACT	AACCAACTTAGATTCATCTTAACT	24	A	0	0	0	0	0	0.151197	0	0	0	0	0	0	0	0	0	0
novel-AACCAAGGAGTCAAGAAGAGCCCT	AACCAAGGAGTCAAGAAGAGCCCT	24	A	0	0	0	0	0	0	0	0	0	0	0	0	0	0	0	0.473412
novel-AACCAAGTCTGTTGGCCACCTGAG	AACCAAGTCTGTTGGCCACCTGAG	24	A	0	0	0	0	0	0	0.927497	0	0	0	0	0	0	0	0	0
novel-AACCAAGTGACCATGATATGATCT	AACCAAGTGACCATGATATGATCT	24	A	0	0	0	0	0	0	0	0	0	0	0	0	0	0	0.405781	0.375998
novel-AACCAATGTAGATCCATCTTAACT	AACCAATGTAGATCCATCTTAACT	24	A	0	0	0	0.285534	0.256634	0.556498	1.21924	0.743932	0	0	0	0	0	0	0.468743	0.558497
novel-AACCAATGTAGATCCATTTTAACT	AACCAATGTAGATCCATTTTAACT	24	A	0	0	0	0	0	0	0	0	0	0	0	0	0	0.385025	0	0
novel-AACCAATGTGGTTCATCGTTAGGA	AACCAATGTGGTTCATCGTTAGGA	24	A	0	0	0	0	0	0	0.405781	0	0	0	0	0	0	0.438555	0	0
novel-AACCAATTGTTGAACAAAAGACCT	AACCAATTGTTGAACAAAAGACCT	24	A	0	0	0.208612	0	0.22901	0.511647	0.292964	0.279249	0	0	0	0	0.385025	0.473412	0	0
novel-AACCACAGGGCTCTAGAAAACTCC	AACCACAGGGCTCTAGAAAACTCC	24	A	0	0	0	0	0	0	0	0.228758	0	0	0	0	0	0	0	0
novel-AACCACCCTCTGACCACCCTTGAG	AACCACCCTCTGACCACCCTTGAG	24	A	0	0	0	0	0.438555	0	0	0	0.333123	0	0.494665	0.449195	0	0	0	0
novel-AACCACCCTCTGACCGCCCTTGAG	AACCACCCTCTGACCGCCCTTGAG	24	A	0	0	0	0	0	0	0	0	0	0	0	0.365462	0	0	0	0
novel-AACCACCGTAGATCCATCTTAACT	AACCACCGTAGATCCATCTTAACT	24	A	0	0	0	0	0.292964	0.279249	0.581806	0	0	0	0	0	0	0.228758	0	0
novel-AACCACCTGGTCCGGACCTTAAAG	AACCACCTGGTCCGGACCTTAAAG	24	A	0	0	0.385025	0	0	0	0	0	0	0	0	0	0	0	0	0
novel-AACCAGACCGAGATGCTTGACAAC	AACCAGACCGAGATGCTTGACAAC	24	A	0	0	0	0	0	0.799983	0	0	0	0	0	0	0	0	0	0
novel-AACCAGCGTAGATCCATCTTAACC	AACCAGCGTAGATCCATCTTAACC	24	A	0	0	0	0	0	0	0	0	0	0	0	0	0	0.379852	0	0
novel-AACCAGCGTAGATCCATCTTAACT	AACCAGCGTAGATCCATCTTAACT	24	A	0	0	0	0.390948	0	0.379852	0.637335	0.618657	0	0	0	0	0	0.20009	0	0
novel-AACCAGCGTAGATCCATCTTTACT	AACCAGCGTAGATCCATCTTTACT	24	A	0	0	0	0	0	0.266787	0	0	0	0	0	0	0	0	0	0.309166
novel-AACCAGGATGTTGGTCGGCTTGAC	AACCAGGATGTTGGTCGGCTTGAC	24	A	0	0	0	0	0	0	0	0	0.338151	0.313332	0.366012	0.242877	0	0	0	0
novel-AACCAGGTCTGTTGGCCACCGATC	AACCAGGTCTGTTGGCCACCGATC	24	A	0	0	0	0	0	0	0	0	0	0	0	0	0	0	0	0.577537
novel-AACCAGGTCTGTTGGCCACTGATC	AACCAGGTCTGTTGGCCACTGATC	24	A	0	0	0	0	0	0	0	0	0	0	0	0	0	0	0	0.87711
novel-AACCAGTGTAGTTCATCGTCAGGA	AACCAGTGTAGTTCATCGTCAGGA	24	A	0	0	0	0.20009	0	0.278149	0.645708	0.22901	0	0.581806	0	0.299922	0	0.696579	0.449195	0
novel-AACCAGTGTGGCTCATCGTCAGGA	AACCAGTGTGGCTCATCGTCAGGA	24	A	0	0	0	0	0	0	0	0	0.228758	0	0	0	0	0	0	0
star-AACCAGTGTGGTTCATCATCAGGA	AACCAGTGTGGTTCATCATCAGGA	24	A	0	0	0	0	0.366012	0	0	0	0	0	0	0	0	0	0	0
novel-AACCAGTGTGGTTCATCGTCAAGA	AACCAGTGTGGTTCATCGTCAAGA	24	A	0	0	0	0.665269	0	0	0	0	0	0	0.862277	0.618657	1.68645	5.56498	0	0
novel-AACCAGTGTGGTTCATCGTCACGA	AACCAGTGTGGTTCATCGTCACGA	24	A	0.945434	0	0	0	0	1.73133	0	0	0.798026	0	0.57455	0	0	0	0	0
novel-AACCAGTGTGGTTCATCGTGAGGA	AACCAGTGTGGTTCATCGTGAGGA	24	A	0	0	0	0	0.258283	0.595427	0	0	0	0	0	0	0	0.449195	0	0
novel-AACCAGTGTGGTTCATCGTTAGGA	AACCAGTGTGGTTCATCGTTAGGA	24	A	0	0	0	0	0	0.962562	0	0	0	0	0	0	0	1.82731	0	0
novel-AACCATAGATCTCAAACAATTGTT	AACCATAGATCTCAAACAATTGTT	24	A	0	0	0	0	0	0	0	0	0	0	0	0	0	0	0	0.242877
novel-AACCATAGTTACCAAGTTCGGCCG	AACCATAGTTACCAAGTTCGGCCG	24	A	0	0	0	0.432832	0	0.473412	0	0	0	0.556299	0	1.05345	0.804017	0.878892	0	0
novel-AACCATGATCAACCAAGATGAACA	AACCATGATCAACCAAGATGAACA	24	A	0	0	0	0	0	0	0	0	0	0	0	0	0	0	0	0.374903
novel-AACCATGGGCTGCACTTGATGAAG	AACCATGGGCTGCACTTGATGAAG	24	A	0	0	0.778635	1.31566	0.351557	0.949445	0	0	0	0	0	0	0	0	0	0
novel-AACCATGGTCCCTTGTTGAGGATG	AACCATGGTCCCTTGTTGAGGATG	24	A	0	0	0	0	0	0	0	0	0	0	0	0	0	0.363628	0	0
novel-AACCATGTTTGACTAAGATTGACA	AACCATGTTTGACTAAGATTGACA	24	A	0	0	0	0	0	0	0	0	0	0	0	0	0	0	0	0.382456
novel-AACCATTGAGAGCTCTTAAACCCT	AACCATTGAGAGCTCTTAAACCCT	24	A	0	0	0	0	0	0.208181	0	0	0	0	0	0	0	0.316543	0	0
novel-AACCATTGGCTTTGTGGAGCTCCT	AACCATTGGCTTTGTGGAGCTCCT	24	A	0	0	0	0	0	0	0	0	0	0	0	0	0	0.166742	0	0
novel-AACCATTTCTGAGAGACATTCAAC	AACCATTTCTGAGAGACATTCAAC	24	A	0	0	0	0	0	0	0.151197	0	0	0	0	0	0	0	0	0
novel-AACCCAAAGAACCTGAAGAACCCA	AACCCAAAGAACCTGAAGAACCCA	24	A	0	0	0	0	0	0	0.285534	0	0	0.375998	0	0	0.233439	0	0	0
novel-AACCCAAGAATATTATAGCTCTGA	AACCCAAGAATATTATAGCTCTGA	24	A	0	0	0	0.208181	0	0	0	0	0	0	0	0	0	0	0	0
novel-AACCCACACAACTACTCAGATCTG	AACCCACACAACTACTCAGATCTG	24	A	0	0	0	0	0	0	0	0	0	0.228758	0	0	0	0.208612	0	0
novel-AACCCACTGGGTTGTAGAGTGCCT	AACCCACTGGGTTGTAGAGTGCCT	24	A	0	0	0	0	0	0	0	0	0	0	0	0	0.285534	0.256634	0	0
novel-AACCCAGACTGTTCATCCATGATT	AACCCAGACTGTTCATCCATGATT	24	A	0	0	0	0	0	0	0	0.449195	0	0	0	0	0	0.215236	0	0
novel-AACCCATGTAGGTATAGGACTGCC	AACCCATGTAGGTATAGGACTGCC	24	A	0	0	0	0	0.173843	0	0.22901	0	0	0.158272	0	0	0	0.370999	0	0
novel-AACCCCACCCTTGAGAACCAGAAT	AACCCCACCCTTGAGAACCAGAAT	24	A	0.363628	0	0	0	0	0	0	0	0	0	0	0.173843	0	0	0	0
novel-AACCCCTACTCTGAGTGTTGCGCC	AACCCCTACTCTGAGTGTTGCGCC	24	A	0	0	0	0	0	0	0	0	0	0	0	0	0	0.320854	0	0
novel-AACCCCTGTAGACTTCCTGTAGAA	AACCCCTGTAGACTTCCTGTAGAA	24	A	0	0	0	0.366621	0.556498	0	0	0	0	0	0	0	0	0	0	0
novel-AACCCGATGGTCCGATTGTAACAC	AACCCGATGGTCCGATTGTAACAC	24	A	0	0	0	0	0	0	0	0	0	0	0	0	0	0.811563	0	0
novel-AACCCGGAGATTGACTGAAGCAGC	AACCCGGAGATTGACTGAAGCAGC	24	A	0	0.809013	2.63967	0	2.631	6.42487	5.7653	0	0	0.834448	0	0.641229	1.02329	1.81638	1.09089	0
novel-AACCCGTCCCGAGTTCTCGAACCC	AACCCGTCCCGAGTTCTCGAACCC	24	A	0	0	0	0	0	0	0	0	0	0.256634	0	0	0	0	0	0
novel-AACCCGTTGGGCTGGCCACCC	AACCCGTTGGGCTGGCCACCC	21	A	0	0	0.741998	0	0.743932	0.626663	0	0	0	0	0	0	0	0	0	0
novel-AACCCTGAGATGAATGTCTGATAT	AACCCTGAGATGAATGTCTGATAT	24	A	0	0	0	0	0	0	0.436354	0	0	0	0	0	0	0.274509	0	0
novel-AACCCTGGATGTAGCAGCTACCCA	AACCCTGGATGTAGCAGCTACCCA	24	A	0	0	0	0	0	0.411764	0	0	0	0	0	0	0	0	0	0
novel-AACCCTGGATGTAGTGGCTACCCA	AACCCTGGATGTAGTGGCTACCCA	24	A	0	0	0	0	0	0	0.348198	0	0	0	0	0	0	0	0	0
novel-AACCCTGGGTCTGATATGAACC	AACCCTGGGTCTGATATGAACC	22	A	0	2.24598	4.86938	0	4.25489	4.02483	2.33439	0	0	0	3.69135	0	0	0	0	0.18331
novel-AACCCTGTCGAGGCTATGAATGCC	AACCCTGTCGAGGCTATGAATGCC	24	A	0	0	0	0	0	0.158272	0	0	0	0	0	0	0	0	0	0
novel-AACCCTGTCGAGGCTATGGACACC	AACCCTGTCGAGGCTATGGACACC	24	A	0	0.405781	0	0	0	0	0.211676	0	0	0	0	0	0	0.262432	0	0
novel-AACCCTGTCGAGGCTATGGACGCC	AACCCTGTCGAGGCTATGGACGCC	24	A	0	2.75386	2.73664	1.96359	0	0.824787	1.09455	0	0	1.12799	0	0	0.63362	1.33054	0	0
novel-AACCCTGTTGAGGCTATGGACGCC	AACCCTGTTGAGGCTATGGACGCC	24	A	0	0	0	0	0	0	0	0	0.41015	0	0	0	0	0	0	0
novel-AACCGACATAGATCCATCTTAACT	AACCGACATAGATCCATCTTAACT	24	A	0	0	0	0.158272	0	0	0.18331	0	0	0	0	0	0	0	0	0
novel-AACCGACATTCGCGGATAGTAGCC	AACCGACATTCGCGGATAGTAGCC	24	A	0	0	0	0	0	0	0.387425	0	0	0	0	0	0.333123	0.18331	0	0
novel-AACCGACCTAGATCCATCTTAACT	AACCGACCTAGATCCATCTTAACT	24	A	0	0	0.158272	0	0	0	0	0	0	0	0	0	0	0	0	0
novel-AACCGACTGTCCCGATCTGAGATG	AACCGACTGTCCCGATCTGAGATG	24	A	0	0	1.13385	0	0.764911	0.688755	0.274813	0	0	0	0.374903	0	0	0.618331	0	0
novel-AACCGAGACGATGGATTAAAACTA	AACCGAGACGATGGATTAAAACTA	24	A	0	0	0	0	0	0	0	0	0	0	0	0	0	0	0	0.949445
novel-AACCGAGCAATAAGAATTTTGGCT	AACCGAGCAATAAGAATTTTGGCT	24	A	0	0	0	0	0	0	0	0	0	0	0	0	0	0	0.313332	0.457515
novel-AACCGCGGATCGGAAAATCGGATC	AACCGCGGATCGGAAAATCGGATC	24	A	0	0	0	0	0.494665	0.385025	0	0	0	0	0	0	0	0.804017	0	0
novel-AACCGCGGATTGGAAAATCAGATC	AACCGCGGATTGGAAAATCAGATC	24	A	0	0	0	0	0	0.58474	0	0	0	0	0	0	0.320854	0.879193	0	0
novel-AACCGGAGTAGAGAGGGAAAGCCC	AACCGGAGTAGAGAGGGAAAGCCC	24	A	0	0	0	0	0	0	0	0.274509	0	0	0	0	0	0	0	0
novel-AACCGGCCGGTTTAGGACAGAACC	AACCGGCCGGTTTAGGACAGAACC	24	A	0	0	0.30133	0.503823	0.804017	0.468743	0.335098	1.09089	0	0	0	0	0.676302	1.00266	0	0
novel-AACCGTAAGGGATTTTGAACACCT	AACCGTAAGGGATTTTGAACACCT	24	A	0	0	0	0	0.292964	0	0	0	0.18331	0.370999	0	0	0.501331	0.274509	0	0
novel-AACCGTAGGCTCAATTGCACAAGG	AACCGTAGGCTCAATTGCACAAGG	24	A	0	0	0	0	0	0	0	0	0	0	0	0	0.279249	0.436354	0	0
novel-AACCGTAGGCTCAATTGCGCAAGG	AACCGTAGGCTCAATTGCGCAAGG	24	A	0	0	0	0.527335	0	0.581806	0.443161	0	0.618331	0	0	0	0	0	0	0
novel-AACCGTCGAACCTGAAAAAATCGT	AACCGTCGAACCTGAAAAAATCGT	24	A	0	0	0	0	0	0	0	0	0	0	0.292964	0	0	0	0	0
novel-AACCGTCGGATCAAGAACCAGATC	AACCGTCGGATCAAGAACCAGATC	24	A	0	0	0	0	0	0	0	0.237945	0	0	0	0	0	0	0	0
novel-AACCTACAGGATGTACTAGAAACC	AACCTACAGGATGTACTAGAAACC	24	A	0	0	0	0.799983	0	0.374903	0	0.329958	0	0	0	0	0	0	0	0
novel-AACCTAGAACACTGACATGAGAGG	AACCTAGAACACTGACATGAGAGG	24	A	0	0	0	0	0	0	0.591068	0.430472	0	0.781896	0.50908	0.538124	0.187452	0.47589	1.113	0
novel-AACCTAGATCCATCTAACTCCGGA	AACCTAGATCCATCTAACTCCGGA	24	A	0	0	0	0	0	0	0	0	0	0	0	0	0	0	0	0.950202
novel-AACCTAGATCCATCTAACTCTGGA	AACCTAGATCCATCTAACTCTGGA	24	A	0	0	0	0	0	0	0	0	0	0	0	0	0	0	0	0.541042
novel-AACCTAGATCCATCTAACTTTGGA	AACCTAGATCCATCTAACTTTGGA	24	A	0	0	0	0	0	0	0	0	0	0	0	0	0	0	0	0.41015
novel-AACCTAGATCCATCTTAACCCCAG	AACCTAGATCCATCTTAACCCCAG	24	A	0	0	0	0	0	0	0	0	0	0	0	0	0	0	0	0.563997
novel-AACCTAGATCCATCTTAACTCAGA	AACCTAGATCCATCTTAACTCAGA	24	A	0	0	0	0	0	0	0	0	0	0	0	0	0	0	0	0.390948
novel-AACCTAGATCCATCTTAACTCCGA	AACCTAGATCCATCTTAACTCCGA	24	A	0	0	0	0	0.258283	0.458021	1.82731	0.937485	0	0	0	0	0	0.385025	0.313332	1.18954
novel-AACCTAGATCCATCTTAACTCCGG	AACCTAGATCCATCTTAACTCCGG	24	A	0	0	0	0	0	0	0.473412	0	0	0	0	0	0	0	0	0
novel-AACCTAGATCCATCTTAACTCTGA	AACCTAGATCCATCTTAACTCTGA	24	A	0	0	0	0	0	0	0.761707	0.502647	0	0	0	0	0	0	0	0
novel-AACCTAGATCCATCTTAACTCTTG	AACCTAGATCCATCTTAACTCTTG	24	A	0	0	0	0	0	0	0.313332	0	0	0	0	0	0	0	0	0
novel-AACCTAGATCCATCTTAACTTCGA	AACCTAGATCCATCTTAACTTCGA	24	A	0	0	0	0	0	0	0	0	0	0	0	0	0	0	0	0.166742
novel-AACCTAGATCCATCTTAACTTCGG	AACCTAGATCCATCTTAACTTCGG	24	A	0	0	0	0	0	0	0	0	0	0	0	0	0	0	0	0.262432
novel-AACCTAGATCCATCTTAACTTTGA	AACCTAGATCCATCTTAACTTTGA	24	A	0	0	0	0	0	0	0.654531	0.189926	0	0	0	0	0	0	0	0.211676
novel-AACCTAGATCCATTTAACTCTGGA	AACCTAGATCCATTTAACTCTGGA	24	A	0	0	0	0	0	0	0	0	0	0	0	0	0	0	0	0.428301
novel-AACCTAGCCGTTGGAAGATCTGCT	AACCTAGCCGTTGGAAGATCTGCT	24	A	0	0	0	0	0	0.436354	0	0.299922	0.865664	0	0	0	0.274509	0	0	0
novel-AACCTAGCCGTTGGATGATCTGCT	AACCTAGCCGTTGGATGATCTGCT	24	A	0	0	0	0	0	0	0	0.362874	0.366417	0	0.761707	0	0	0	0	0
novel-AACCTCAAGGACAGTATGTGC	AACCTCAAGGACAGTATGTGC	21	A	4.4886	0	0	0	14.5451	0	4.94872	1.80838	7.50798	8.85956	0	2.79084	0	0	0	0
novel-AACCTCAAGGACAGTATGTGCC	AACCTCAAGGACAGTATGTGCC	22	A	0	0	0	0	0	0	0	0	0	0	0	0	0	0	0.586593	1.23666
novel-AACCTCGACGGCTGAGCATTCGCT	AACCTCGACGGCTGAGCATTCGCT	24	A	0	0	0	0	0	0	0	0.219972	0	0	0	0	0	0	0	0
novel-AACCTGAATTTCTTCCGCCGGATT	AACCTGAATTTCTTCCGCCGGATT	24	A	0	0	0	0	0	0	0	0	0	0	0	0	0	0.237945	0	0
novel-AACCTGAGCGACCGAATAGATCTC	AACCTGAGCGACCGAATAGATCTC	24	A	0	0	0	0	0	0	0	0.309166	0	0	0	0	0	0	0	0
novel-AACCTGATAGTCGAACCTCAAATT	AACCTGATAGTCGAACCTCAAATT	24	A	0	0	0	0	0	0	0.258283	0	0	0	0	0	0	0	0	0
novel-AACCTGGATTGCCTTTAGATGCCT	AACCTGGATTGCCTTTAGATGCCT	24	A	0	0	0	0	0	0	0.309166	0	0	0	0	0	0	0.215236	0	0
novel-AACCTGTGAACTGTTTAAGAAACC	AACCTGTGAACTGTTTAAGAAACC	24	A	0	0	0	0	0	0	0	0	0	0	0	0	0	0.309166	0	0
novel-AACCTTAGATCTCATATTGGGCCT	AACCTTAGATCTCATATTGGGCCT	24	A	0	0	0	0	0	0	0	0	0	0	0	0	0	0	0	0.335098
novel-AACCTTGAAGACTTGGTACCTAGT	AACCTTGAAGACTTGGTACCTAGT	24	A	0	0	0	0	0	0	0	0	0	0	0	0	0	0	0	0.228758
novel-AACCTTGACAGTGATGGCCCTAGC	AACCTTGACAGTGATGGCCCTAGC	24	A	0	0	0	0	0	0	0	0	0	0	0	0	0	0	0.446798	0
novel-AACCTTGATGACTGAGCTGCTCTC	AACCTTGATGACTGAGCTGCTCTC	24	A	0	0	0.52153	0	0.458021	0.657832	0	0	0	0	0	0	0	0	0	0
novel-AACCTTGGACTTAGGAGCACCAAC	AACCTTGGACTTAGGAGCACCAAC	24	A	0	0	0	0	0	0	0	0	0	0	0	0	0	1.23045	0	0
novel-AACCTTGGGTCCAAATTTCAGAAC	AACCTTGGGTCCAAATTTCAGAAC	24	A	0	0	0	0.22901	0	0	0	0	0	0	0	0	0	0	0	0
novel-AACCTTGGTTGGCACATTGATCTG	AACCTTGGTTGGCACATTGATCTG	24	A	0	0	0	0	0	0	0	0	0	0.344378	0	0	0	0	0	0
novel-AACCTTGTCGAGGCTATGGATGCC	AACCTTGTCGAGGCTATGGATGCC	24	A	0	0	0	0	0	0	0	0	0	0	0	0	0	0.274509	0	0
novel-AACCTTTAGACCTCTCAATACTAT	AACCTTTAGACCTCTCAATACTAT	24	A	0	0	0.385025	0.338151	0.626663	0.366012	0.451058	0.333484	0	0	0.438555	0.292964	0.279249	1.16361	0	0
novel-AACCTTTCGGACCTGTCGCCT	AACCTTTCGGACCTGTCGCCT	21	A	0	0	0	0	0	0	0	0	0.494665	0	0.405781	0.313332	0	0	0	0
novel-AACGAACCTAGATCCATCTTAACT	AACGAACCTAGATCCATCTTAACT	24	A	0	0	0	0	0.274509	0.208181	0.266787	0	0	0	0	0	0	0.158272	0	0
novel-AACGAATTTCTGAGTTGGCACTTT	AACGAATTTCTGAGTTGGCACTTT	24	A	0	0	0	0	0	0.348198	0	0	0	0	0	0	0	0.600271	0	0
novel-AACGACCCTGAATTTTGAGCCACT	AACGACCCTGAATTTTGAGCCACT	24	A	0	0	0	0	0	0	0	0.208612	0	0	0	0	0	0	0	0
novel-AACGACGACAAAGATACAATCCTT	AACGACGACAAAGATACAATCCTT	24	A	0	0	0	0	0	0	0	0	0	0	0	0	0	0	0.30133	0
novel-AACGACTAGATTTGACCAAGGCCC	AACGACTAGATTTGACCAAGGCCC	24	A	0	0	0	0	0	0	0	0	0	0.279249	0	0	0	0	0	0
novel-AACGACTCGGATCAACTCAGCTGT	AACGACTCGGATCAACTCAGCTGT	24	A	0	0	0	0	0	0	0	0	0	0.320261	0	0	0	0	0	0
novel-AACGAGACCTCAACTAATTGAGCT	AACGAGACCTCAACTAATTGAGCT	24	A	0	0	0	0	0	0	0	0	0	0	0	0	0	0	0	0.338151
novel-AACGAGCCAAGGAGATCTGATCCA	AACGAGCCAAGGAGATCTGATCCA	24	A	0	0	0	0	0	0	0.432832	0.641708	0	0	0	0	0	0.215236	0	0
novel-AACGAGCCACTGTAGATATTGGAG	AACGAGCCACTGTAGATATTGGAG	24	A	0	0	0	0	0	0	0.412219	0	0	0	0	0	0	0	0	0
novel-AACGAGCCTAGATCCATCTTAACT	AACGAGCCTAGATCCATCTTAACT	24	A	0	0	0	0	0	0	0	1.14971	0	0	0	0	0	0	0	0
novel-AACGAGCTTAGATCCATCTTAACT	AACGAGCTTAGATCCATCTTAACT	24	A	0	0	0	0	0	0	0	0	0	0	0	0	0	0	0	0.274509
novel-AACGAGGATCTTAGGCTCAGGGCA	AACGAGGATCTTAGGCTCAGGGCA	24	A	0	0	0	0	0	0	0.405781	0	0	0	0.243381	0	0	0	0	0
novel-AACGAGTACCATCGCTGATATCTG	AACGAGTACCATCGCTGATATCTG	24	A	0	0	0	0	0	0	0	0	0	0	0	0.309166	0	0	0	0
novel-AACGAGTACGAAACGCTGAAACGC	AACGAGTACGAAACGCTGAAACGC	24	A	0	0	0.476607	1.73133	1.02673	1.96128	2.50665	1.18954	0	0.730142	0	0	2.11968	2.22653	0	0
novel-AACGAGTGTGGTTCATCGTCAGGA	AACGAGTGTGGTTCATCGTCAGGA	24	A	0	0	0	0	0	0	0	0	0.713835	0	0	0	0	0	0	0
novel-AACGATCTCAACACAGCTTTG	AACGATCTCAACACAGCTTTG	21	A	0	0	0.680164	0.962562	1.28497	1.44133	0	0.242877	0	0	0	0	0	2.17814	0	0
novel-AACGATTAAAGTGCTTTTTGGACT	AACGATTAAAGTGCTTTTTGGACT	24	A	0	0	0	0	0	0.837746	0	0	0	0	0	0	0.939995	0	0	0
novel-AACGCATCGTCCTCAAAGAGAATG	AACGCATCGTCCTCAAAGAGAATG	24	A	0	0	0	0	0	0	0	0	0	0	0	0	0	0.581806	0	0
novel-AACGCGACGGAAGACAATATTCAT	AACGCGACGGAAGACAATATTCAT	24	A	0	0	0	0	0	0	0	0.224942	0	0	0	0	0	0	0	0
novel-AACGCGTTTCAGGGCCATACGACT	AACGCGTTTCAGGGCCATACGACT	24	A	0	0	0	0	0	0	0	0	0.503823	0.365462	0.292964	0.446798	0	0	0	0
novel-AACGCGTTTCAGGGCCGTACGACC	AACGCGTTTCAGGGCCGTACGACC	24	A	0	0	0.351557	0.502647	0.727257	0.22158	0.374903	0	0	0	0	0	0.451058	0.566923	0.417224	0.947038
novel-AACGCGTTTCAGGGCCGTACGACT	AACGCGTTTCAGGGCCGTACGACT	24	A	0	0	0	0	0	0	0	0	0	0	0	0	0	0	0	0.432832
novel-AACGCGTTTCAGGGCTGTACC	AACGCGTTTCAGGGCTGTACC	21	A	0	0	0	0.436354	0	0.262432	0	0	0	0	0	0	0.400181	0.241916	0	0
novel-AACGCGTTTCAGGGCTGTACGACT	AACGCGTTTCAGGGCTGTACGACT	24	A	0	0	0.320261	0.277574	0.433529	0.423353	0.660605	0.473519	0	0	0	0	0.487374	1.42767	0.309166	0.705879
novel-AACGCGTTTCCGGCCGTACGGGCA	AACGCGTTTCCGGCCGTACGGGCA	24	A	0	0	0	0	0	0	0	0	0	0	0	0	0	0.173843	0	0
novel-AACGGAAGATGGACACCTGGGACC	AACGGAAGATGGACACCTGGGACC	24	A	0	0	0	0	0	0	0.215236	0	0	0	0	0.187452	0.237945	0	0	0
novel-AACGGACCCGAAAAACTATAGAGC	AACGGACCCGAAAAACTATAGAGC	24	A	0	0	0	0	0	0.18331	0	0.385025	0	0	0	0	0.173843	0	0	0
novel-AACGGATCTGCTGTAGGTTGTATC	AACGGATCTGCTGTAGGTTGTATC	24	A	0	0	0	0	0	0.903991	0	0	0	0	0	0	0.549931	1.2985	0	0
novel-AACGGGATTGTCTCACTTAGCAGG	AACGGGATTGTCTCACTTAGCAGG	24	A	0	0	0	0	0	0	0	0	0	0	0	0	0	0	0	0.335098
novel-AACGGGTACGAAACGCTGAAACGC	AACGGGTACGAAACGCTGAAACGC	24	A	0	0	0	0	0.741998	0	0	0	0	0	0	0	0	0	0	0
novel-AACGGTCTGAGGTCTAATTGGGAC	AACGGTCTGAGGTCTAATTGGGAC	24	A	0	0	0	0.516566	0.320615	0.58474	1.05467	1.17284	0.787297	0	0	0	0.898391	0.811563	0	0
novel-AACGTCCACTTAGACCAAACTTTG	AACGTCCACTTAGACCAAACTTTG	24	A	0	0	0	0	0	0	0	0	0	0	0	0	0	0	0	0.158272
novel-AACGTGAGTCGTACGGCCCTGAAA	AACGTGAGTCGTACGGCCCTGAAA	24	A	0	0	0	0	0.58474	0.703114	0	0	0	0	0	0	0	0	0	0
novel-AACGTGAGTTGTACGGCCCTGAAA	AACGTGAGTTGTACGGCCCTGAAA	24	A	0	0	0.432832	0.449195	0	0	0	0	0	0	0	0	0	0	0	0
novel-AACGTGGACGGCAGGATTCGAACC	AACGTGGACGGCAGGATTCGAACC	24	A	0	0	0	0	0	0	0	0	0	0	0	0	0	0.274509	0	0
novel-AACGTGTAGAGCAACAACTTGGCA	AACGTGTAGAGCAACAACTTGGCA	24	A	0	0	0	0	0	0	0.208181	0	0	0	0	0	0	0	0	0
novel-AACGTGTTTCAGGGCCGTACGACC	AACGTGTTTCAGGGCCGTACGACC	24	A	0	0	0	0	0	0	0	0	0	0	0	0	0	0	0	0.208612
novel-AACGTTATCGTTTTCTTGGTT	AACGTTATCGTTTTCTTGGTT	21	A	0	0.320854	1.21734	0	0	0	0	0	0	0.730925	0.351557	0.837746	0	0	0	0
novel-AACGTTGAACCTGGGTCAGGCCCC	AACGTTGAACCTGGGTCAGGCCCC	24	A	0	0	0	0	0	0	0	0	0	0	0	0	0	0.20009	0	0
novel-AACGTTTCTGGGATATCTGAGAGA	AACGTTTCTGGGATATCTGAGAGA	24	A	0	0	0	0	0.173484	0.20009	0.302395	0.208612	0.365462	0.761707	0.335098	0	0.379852	0.337413	0	0
novel-AACTAACCTAGATCCATCTTAACT	AACTAACCTAGATCCATCTTAACT	24	A	0	0	0	0	0	0	0	0	0	0	0	0	0	0	0	0.274813
novel-AACTAAGATACTGGCTGAGGCTCC	AACTAAGATACTGGCTGAGGCTCC	24	A	0	0	0	0	0	0	0	0	0	0	0	0	0	0.237945	0	0
novel-AACTAAGTAGTTCTTGGAAACCCT	AACTAAGTAGTTCTTGGAAACCCT	24	A	0	0	0	0	0	0	0.256634	0	0	0	0	0	0	0	0	0
novel-AACTAAGTCGAGACTTTAATGCCT	AACTAAGTCGAGACTTTAATGCCT	24	A	0	0	0	0	0	0	0.30133	0	0	0	0	0	0	0.366621	0	0
novel-AACTACGAGGAGAGGGCTGGGACC	AACTACGAGGAGAGGGCTGGGACC	24	A	0	0	0	0	0	0	0	0	0	0.173484	0	0	0	0	0	0
novel-AACTAGAGTTTGTTGACT	AACTAGAGTTTGTTGACT	18	A	0	0	0	0	0.208612	0	0	0	0.436354	0.189926	0.412393	0.47589	0.989875	0.370999	0	0
novel-AACTAGCGTAGATCCATCTTAACT	AACTAGCGTAGATCCATCTTAACT	24	A	0	0	0	0	0	0	0.320854	0	0	0	0	0	0	0.320615	0	0
novel-AACTAGGAAGTAGATCAATGTGCC	AACTAGGAAGTAGATCAATGTGCC	24	A	0	0	0	0	0	0	0	0	0	0	0.237945	0	0	0	0	0
novel-AACTAGGACCAGAGCGTAGATCTC	AACTAGGACCAGAGCGTAGATCTC	24	A	0	0	0	0	0	0	0	0.438664	0	0	0	0	0	0	0	0
novel-AACTAGGATTAAAGACATATTGTC	AACTAGGATTAAAGACATATTGTC	24	A	0	0	0	0	0	0	0	0	0	0	0	0	0	0	0.581806	0
novel-AACTAGGGAGAACTCCATCTGCAA	AACTAGGGAGAACTCCATCTGCAA	24	A	0	0	0	0	0	0.292964	0	0	0	0	0	0	0	0	0	0
novel-AACTAGGGCTTGAGATGACTGAAA	AACTAGGGCTTGAGATGACTGAAA	24	A	0	0	0	0	0	0	0	0	0	0	0	0	0.313332	0	0	0
novel-AACTAGTGTGGTTCATCGTAAGGA	AACTAGTGTGGTTCATCGTAAGGA	24	A	0	0	0	0	0	0	0	0	0.215236	0	0	0	0	0	0	0
novel-AACTAGTGTGGTTCATCGTCAAGA	AACTAGTGTGGTTCATCGTCAAGA	24	A	0	0	0	0	0	1.74542	0	1.01224	0	1.98929	0	0	0.823527	0	0	0
star-AACTAGTGTGGTTCATCGTCAGGA	AACTAGTGTGGTTCATCGTCAGGA	24	A	0	0	0	4.91477	8.218	0	0	6.948	6.8021	7.23643	4.95064	0	5.4127	4.06851	0.591068	0
novel-AACTAGTGTGGTTCATCGTCATGA	AACTAGTGTGGTTCATCGTCATGA	24	A	0	0	0	0.313332	0	0	0	0	0	0	0	0	0	0	0	0
novel-AACTATCTAGAACCATGAGCCCCA	AACTATCTAGAACCATGAGCCCCA	24	A	0	0	0	0	0	0	0	0.285534	0	0	0	0	0	0	0	0
novel-AACTCAAAGAACACTTTATGGCCC	AACTCAAAGAACACTTTATGGCCC	24	A	0	0	0	0	0.208181	0.233439	0	0.312918	0	0	0	0.363628	0	0.524864	0	0
novel-AACTCGGAAAGATGGAATGCCTCC	AACTCGGAAAGATGGAATGCCTCC	24	A	0	0	0	0	0	0	0	0.366621	0.405781	0.438664	0	0.173484	0	0.241916	0	0
novel-AACTCGGCCGTTTCTGTATTGACT	AACTCGGCCGTTTCTGTATTGACT	24	A	0	0	0	0.173484	0	0.181437	0	0.215236	0	0	0	0	0	0.761424	0	0
novel-AACTCGGCCGTTTTTGTATTGACT	AACTCGGCCGTTTTTGTATTGACT	24	A	0	0	0	0.189926	0	0	0	0.370999	0	0	0	0	0	0	0	0
novel-AACTCGGTTGCAGATTTCAAGAAT	AACTCGGTTGCAGATTTCAAGAAT	24	A	1.95474	0	0	0.412393	0.523479	0.623255	5.87415	7.50798	2.88234	8.84768	3.56828	5.83622	0.764911	0.430472	3.21607	0
novel-AACTCTCAGAATCGGATAGCCACC	AACTCTCAGAATCGGATAGCCACC	24	A	0	0	0	0	0	0	0	0	0	0	0.224942	0	0	0	0	0
novel-AACTCTTGGGCTACATCTCTGTGA	AACTCTTGGGCTACATCTCTGTGA	24	A	0	0	0	0	0	0	0	0	0	0	0	0	0	0.22901	0	0
novel-AACTGAAGTTGCAACTGTAGAAGT	AACTGAAGTTGCAACTGTAGAAGT	24	A	0	0	0	0	0	0	0	0	0	0	0	0	0	0.320854	0	0
novel-AACTGACGCCATGGCATACTC	AACTGACGCCATGGCATACTC	21	A	0	0.599845	0.333123	0	0	0	0	0	0	0	0	0	0	0	0	0
novel-AACTGAGAACGAGTACGGCGC	AACTGAGAACGAGTACGGCGC	21	A	0	0	0	0	0	0.365462	0	0	0	0	0	0	0	0	0	0
novel-AACTGAGAAGCTTACTGGACTGAG	AACTGAGAAGCTTACTGGACTGAG	24	A	0	0	0	0.556498	0	0.743932	0	0	0	0	0	0.366417	0	0	0	0
novel-AACTGAGAATCGAAGGCATTGGCA	AACTGAGAATCGAAGGCATTGGCA	24	A	0	0	0.258283	0	0	0	0	0	0	0	0	0	0	0	0	0
novel-AACTGCAACTGTAGAAGTGGTACC	AACTGCAACTGTAGAAGTGGTACC	24	A	0	0	0	0	0	0	0	0	0	0.258283	0	0	0	0	0	0
novel-AACTGCAAGACTATTCAATACTCT	AACTGCAAGACTATTCAATACTCT	24	A	0	0	0	0	0	0	0.581806	0	0	0	0	0	0	0	0	0
novel-AACTGCAGATCCAAAGATTGACCT	AACTGCAGATCCAAAGATTGACCT	24	A	0	0	0.385025	0.338151	0	0	0	0	0	0.22901	0	0	0.390948	0.436354	0	0
novel-AACTGCATCCGGATCTCGGCCTGA	AACTGCATCCGGATCTCGGCCTGA	24	A	0	0	0	0	0	0	0	0	0	0	0	0	0.228758	0	0	0
novel-AACTGCGCAACTTTGGCAATGACT	AACTGCGCAACTTTGGCAATGACT	24	A	0	0	0	0	0	0.189926	0	0	0	0	0	0	0.173484	0	0	0
novel-AACTGCGTCGAGAAACCAACTCAA	AACTGCGTCGAGAAACCAACTCAA	24	A	0	0	0	0	0	0	0	0.173843	0	0	0	0	0	0	0	0
novel-AACTGCTCGCAGCGCTGACA	AACTGCTCGCAGCGCTGACA	20	A	0	0	0	0	0	0	0	0	0	0	0	0	0.166742	0.181437	0	0
novel-AACTGCTTGACTAGTTGAATGCCT	AACTGCTTGACTAGTTGAATGCCT	24	A	0	0	0.320261	0	0	0	0	0	0	0	0	0	0	0.380712	0	0
novel-AACTGGATATGGATATTTGGCACT	AACTGGATATGGATATTTGGCACT	24	A	0	0	0	0	0	0	0	0	0	0	0	0.166742	0	0	0	0
novel-AACTGGCTGCCACTATAAATCTAG	AACTGGCTGCCACTATAAATCTAG	24	A	0	0	0	0	0	0	0	0	0	0	0	0	0	0	0.770049	0
novel-AACTGGCTTGAGGACATCTTTGGC	AACTGGCTTGAGGACATCTTTGGC	24	A	0	0	0.854667	0	0.999369	1.13652	0	1.47593	0	0.763329	0	0	1.35598	1.76494	0	0
novel-AACTGGGTCAGCTGTTTCAGCAAC	AACTGGGTCAGCTGTTTCAGCAAC	24	A	0	0	0.300136	0	0	0	0	0	0	0	0	0	0	0	0	0
novel-AACTGGTTTGGATGAGAA	AACTGGTTTGGATGAGAA	18	A	0	0	0.224942	0.428301	0.476607	0.803831	0.705879	0	0	0	0	0	0	0.458021	0	0
novel-AACTGTAGAAGTAAAGATTGACCT	AACTGTAGAAGTAAAGATTGACCT	24	A	0	0	0	0.660605	0.344378	0.778635	0.804017	0.351557	0	0	0	0.293296	0.370999	0	0	0
novel-AACTGTAGAAGTAAAGTTTGACCT	AACTGTAGAAGTAAAGTTTGACCT	24	A	0	0	0	0	0	0.641708	0	0	0	0	0	0	0.22901	0.365462	0	0
novel-AACTGTAGAAGTGAAGTTTGACCT	AACTGTAGAAGTGAAGTTTGACCT	24	A	0	0	0	0.258283	0	0	0	0	0	0	0	0	0	0	0	0
novel-AACTGTCGAGAGTGCTAATAAACT	AACTGTCGAGAGTGCTAATAAACT	24	A	0	0	0	0	0	0	0.438664	0	0	0	0	0	0	0	0	0
novel-AACTGTGAAGAAACCCTTGGATCC	AACTGTGAAGAAACCCTTGGATCC	24	A	0.151197	0	0.258283	0	0	0.351557	0	0.945434	0.333123	0.769903	0.309166	0.705879	0	0	0	0
novel-AACTGTGATTGTGATGGTTGCGCC	AACTGTGATTGTGATGGTTGCGCC	24	A	0	0	0	0	0	0	0	0	0	0	0	0	0.351557	0.446798	0	0
novel-AACTGTGTGTAGCGTCTCTGGCAC	AACTGTGTGTAGCGTCTCTGGCAC	24	A	0	0	0	0	0	0	0	0.284889	0	0	0	0	0	0	0	0
novel-AACTTACCTCTGCACTTTTGGCAC	AACTTACCTCTGCACTTTTGGCAC	24	A	0	0	0	0	0.335098	0	0.158272	0	0	0	0	0	0	0.277574	0	0
novel-AACTTAGATCCATCTAACACTAGA	AACTTAGATCCATCTAACACTAGA	24	A	0	0	0	0	0	0	0	0	0	0	0	0	0	0	0	0.219972
novel-AACTTAGATCCATCTTAACCT	AACTTAGATCCATCTTAACCT	21	A	0	0	0	0	0	0	0	0	0	0	0	0	0.208181	0	0	0
novel-AACTTAGATCCATCTTAACTCCAG	AACTTAGATCCATCTTAACTCCAG	24	A	0	0	0	0	0	0	0	0	0	0	0	0	0	0.187452	0	0
novel-AACTTAGATCCATCTTAACTCCGA	AACTTAGATCCATCTTAACTCCGA	24	A	0	0	0	0	0	0	0.333123	0	0	0	0	0	0	0	0	0
novel-AACTTAGATCCATCTTAACTCTGA	AACTTAGATCCATCTTAACTCTGA	24	A	0	0	0	0	0.166742	0	0.382456	0	0	0	0	0	0	0	0	0.320854
star-AACTTCGCCAACAATCTCACC	AACTTCGCCAACAATCTCACC	21	A	0	0	0	0	0.485755	0.300136	2.69132	1.39075	0	0	0	0	1.67768	0.862277	0	0
novel-AACTTCTTCCATTTGTAGAGT	AACTTCTTCCATTTGTAGAGT	21	A	0	0	0	0	0	0	0	0	0	0	0	0	0.211676	0.243381	0	0
novel-AACTTGAACCTACTGCCTGAGCCT	AACTTGAACCTACTGCCTGAGCCT	24	A	0	0	0	0	0	0	0	0	0.335098	0	0	0	0	0.293296	0	0
novel-AACTTGAAGGCTTAACTTGGAACC	AACTTGAAGGCTTAACTTGGAACC	24	A	0	0	0	0	0	0	0.309166	0	0	0	0	0	0	0	0	0
novel-AACTTGAATGGGTGCATTTGGACT	AACTTGAATGGGTGCATTTGGACT	24	A	0	0	0	0	0	0	0	0	0	0	0	0	0	0	0	0.313332
novel-AACTTGACATCAGATCGAAGTGCT	AACTTGACATCAGATCGAAGTGCT	24	A	0	0	0	0	0	0	0.513366	0	0	0	0	0	0	0	0	0
novel-AACTTGCCCTGACCATGAACCACA	AACTTGCCCTGACCATGAACCACA	24	A	0	0	0	0	0	0	0	0	0	0	0	0	0	0	0.313332	0.228758
novel-AACTTGGACTTGGTCAACTTGATT	AACTTGGACTTGGTCAACTTGATT	24	A	0	0	0	0	0	0.320854	0.405781	0	0	0	0	0	0.412219	0.365462	0	0
novel-AACTTGGAGGGACAAATGACACTT	AACTTGGAGGGACAAATGACACTT	24	A	0	0	0	0	0	0	0	0.558497	0	0	0	0	0	0	0	0
novel-AACTTGTCCTGACCATGAACCACA	AACTTGTCCTGACCATGAACCACA	24	A	0.412393	0	0.769903	2.10233	0	0	0	0	0.181437	0.730142	0.516566	0.687031	0	0	2.98175	1.23452
novel-AAGAAACACTAGGACTCCATAACC	AAGAAACACTAGGACTCCATAACC	24	A	0	0	0	0	0	0	0	0.727257	0	0	0	0	0	0	0	0
novel-AAGAAACCAACTTTGACCTGCACC	AAGAAACCAACTTTGACCTGCACC	24	A	0.237945	0	0.741998	0	0	0	0	0	0.312918	1.11923	1.09925	0	0	0.390948	0	0
novel-AAGAAAGTCGCATGTAGACACATG	AAGAAAGTCGCATGTAGACACATG	24	A	0	0	0	0	0	0	0.363628	0	0	0	0	0	0	0	0	0
novel-AAGAAATCGTCTAACCATGGA	AAGAAATCGTCTAACCATGGA	21	A	0	0	0	0	0	0.228758	0	0	0	0.549625	0.730925	0.8203	0	0.799983	0	0
novel-AAGAAATGTAAGTTGAGTCGGCCC	AAGAAATGTAAGTTGAGTCGGCCC	24	A	0	0	0	0.292964	0	0	0	0	0	0	0	0	0	0	0	0
novel-AAGAAATTTGATCCCTCTTGGCAC	AAGAAATTTGATCCCTCTTGGCAC	24	A	0	0	0	0	0	0	0	0	0	0.338151	0	0	0	0.333484	0	0
novel-AAGAAATTTGATCCCTCTTGGCGC	AAGAAATTTGATCCCTCTTGGCGC	24	A	0	0	0	0	0	0	0	0	0	0	0	0	0	0.224942	0	0
novel-AAGAACACCAAACTTTTGAGCAGG	AAGAACACCAAACTTTTGAGCAGG	24	A	0	0	0	0	0	0	0	0	0	0	0	0	0	0	0.215236	0
novel-AAGAACACCATAGACTAGTAGCCT	AAGAACACCATAGACTAGTAGCCT	24	A	0	0	0	0	0	0	0	0	0	0	0	0	0	0.571068	0	0
novel-AAGAACACCCAACTTTTGAGCAGG	AAGAACACCCAACTTTTGAGCAGG	24	A	0	0	0	0	0	0	0	0.494665	0	0	0	0	0	0	0.412219	0.58474
novel-AAGAACACTGCACATGAGATGTGG	AAGAACACTGCACATGAGATGTGG	24	A	0	0	0	0	0	0	0	0	0	0	0	0	0	0.256634	0	0
novel-AAGAACATCTAAGGGGCTGAGTTGT	AAGAACATCTAAGGGGCTGAGTTGT	25	A	0	0	0	0	0	0	0	0	1.09804	0	0	0	0	0	2.26587	0.878892
novel-AAGAACCTCTGGGGCACCCAAAAT	AAGAACCTCTGGGGCACCCAAAAT	24	A	0	0	0	0	0	0	0	0	0.363628	0	0	0	0	0	0	0
novel-AAGAACTCCACAAATGGGCCGAGA	AAGAACTCCACAAATGGGCCGAGA	24	A	0	0	0	0	0	0	0	0.338151	0	0	0	0	0	0	0	0
novel-AAGAACTTGGTAGAGATTGAC	AAGAACTTGGTAGAGATTGAC	21	A	0	0	0	0	0.430472	0	0	0	0	0	0	0	0.927497	0.385025	0	0
novel-AAGAAGAACTTTGGCGTAAATCAC	AAGAAGAACTTTGGCGTAAATCAC	24	A	0	0	0	0	0.494665	0.320854	0.405781	0.563997	0	0.272155	0	0	0	0.657832	0	0
novel-AAGAAGAAGCTGCATCTCTCGCCT	AAGAAGAAGCTGCATCTCTCGCCT	24	A	0	0	0	0	0	0	0	0	0	0	0	0	0	0.338151	0	0
novel-AAGAAGAATTTCGGCCTAAATCAC	AAGAAGAATTTCGGCCTAAATCAC	24	A	0	0	0	0	0	0	0	0	0	0	0	0	0	0	0.363628	0
novel-AAGAAGACAACATCTGATGGA	AAGAAGACAACATCTGATGGA	21	A	0	0	0	0	0	0	0	0	0	0	0	0	0	0	0	0.166742
novel-AAGAAGACGAGATAACCATAA	AAGAAGACGAGATAACCATAA	21	A	0	0	0	0.320854	0	0.563997	0	0	0	0	0	0	0.292964	0	0	0
novel-AAGAAGGCAAGTAAGAGCAGG	AAGAAGGCAAGTAAGAGCAGG	21	A	0	0	0	0	0	0.502647	0	0	0.403283	0.680164	0	0	0	0.549018	0	0
novel-AAGAAGTCGATGGGCACTTGGAGA	AAGAAGTCGATGGGCACTTGGAGA	24	A	0	0	0	0	0	0	0	0.20009	0	0	0	0	0	0	0	0
novel-AAGAATAGACTGTGATAGCCA	AAGAATAGACTGTGATAGCCA	21	A	0	0.366417	0	0	0	0	0	0	0	0	0	0	0	0	0	0
novel-AAGAATCAACAAGGACATT	AAGAATCAACAAGGACATT	19	A	0	0	0	0	0	0	0	0	0	0	0	0.446798	0	0	0	0
novel-AAGAATCCAATCTTGATCAGACCT	AAGAATCCAATCTTGATCAGACCT	24	A	0	0	0	0	0	0	0.262432	0	0	0	0	0	0	0	0	0
novel-AAGAATCCATAGAATGAAAAACCA	AAGAATCCATAGAATGAAAAACCA	24	A	0	0	0	0	0	0	0	0	0	0	0	0	0	0	0.586593	0
novel-AAGAATGAAAGGTATTACAGACTC	AAGAATGAAAGGTATTACAGACTC	24	A	0	0	0	0	0	0	0	0	0	0	0	0	0	0	0	0.320615
novel-AAGAATGACAATTAGACTCTCTTT	AAGAATGACAATTAGACTCTCTTT	24	A	0	0	0	0	0	0	0	0	1.11326	0	0.945434	0	0	0	0	0
novel-AAGAATGATGTCGCTACCTGA	AAGAATGATGTCGCTACCTGA	21	A	0	0	0	0	0	0.237945	0	0	0	0	0	0	0	0	0	0
novel-AAGAATTAGACACCTGTAGGCATC	AAGAATTAGACACCTGTAGGCATC	24	A	0	0	0	0	0	0	0.516566	0.549625	0	0	0	0	0	0.696579	0	0
novel-AAGAATTAGGTACCTGTAGGCATC	AAGAATTAGGTACCTGTAGGCATC	24	A	0	0	0.22158	0	0	0	0	0	0	0	0	0	0	0.215236	0	0
novel-AAGAATTCGTTTGGGTTTTCCTCT	AAGAATTCGTTTGGGTTTTCCTCT	24	A	0	0	0	0	0	0	0	0	0	0	0	0	0	0	0	0.375998
novel-AAGAATTCTAGTACTTCAAATGGC	AAGAATTCTAGTACTTCAAATGGC	24	A	0	0	0	0	0	0	0	0	0	0	0	0	0	0	0.292964	0.279249
novel-AAGAATTCTGCGATGTGTTTGCCT	AAGAATTCTGCGATGTGTTTGCCT	24	A	0	0	0	0	0	0.22901	0	0	0	0	0	0	0	0	0	0
novel-AAGAATTGAACCTAAGTGGAAAGG	AAGAATTGAACCTAAGTGGAAAGG	24	A	0	0	0	0	0	0	0.405781	0	0	0	0	0	0	0	0	0
novel-AAGAATTTAGGAAGATTGTTGGCC	AAGAATTTAGGAAGATTGTTGGCC	24	A	0	0	0	0	0	0	0	0	0	0.761424	0	0	0	0	0	0
novel-AAGAATTTGTCGGATGAGGATGCC	AAGAATTTGTCGGATGAGGATGCC	24	A	0	0	0	0	0	0	0	0	0	0	0	0	0.365462	0	0	0
novel-AAGACAAGACTTTGGAGGCCT	AAGACAAGACTTTGGAGGCCT	21	A	0	0	0	0	0.511647	0	0.837746	0	0	0	0	0	0.338151	0.814663	0	0
novel-AAGACAAGATGAAGAACAAGATCT	AAGACAAGATGAAGAACAAGATCT	24	A	0	0	0	0	0	0	0	0	0	0	0	0.365462	0	0	0	0.599845
novel-AAGACAGTTCAGAGGCATGTAGCC	AAGACAGTTCAGAGGCATGTAGCC	24	A	0	0	0	0	0.703114	0	1.09089	0	0	0	0.513366	0.676302	0	1.5098	0	0
novel-AAGACATCTAGGAGGTGAGCCTTC	AAGACATCTAGGAGGTGAGCCTTC	24	A	0	0	0	0	0	0	0	0	0	0	0	0	0	0	0	0.208612
novel-AAGACCCAGAGGCATCTAACAGGA	AAGACCCAGAGGCATCTAACAGGA	24	A	0	0	0	0	0	0	0	0	0	0	0	0	0	0	0	0.329958
novel-AAGACCCGTCGAATCATGTGATGA	AAGACCCGTCGAATCATGTGATGA	24	A	0	0.438555	0.703114	0	0.50908	0.411506	0.224942	0.380712	0	0	0	0	0	0	0	0
novel-AAGACCGAACAATCTCAATAGAGA	AAGACCGAACAATCTCAATAGAGA	24	A	0	0	0	0	0	0	0	0	0	0	0	0	0	0	1.0632	1.66949
novel-AAGACCGTGAGACATTTAGAAAAC	AAGACCGTGAGACATTTAGAAAAC	24	A	0	0	0	0.363628	0	0	0	0	0	0	0	0	0	0	0	0
novel-AAGACCTAGAGACATTTGGTAGAA	AAGACCTAGAGACATTTGGTAGAA	24	A	0	0	0	0	0	0	0	0	0	0	0	0	0	0	0	0.320854
novel-AAGACCTTGAGATGCTTTACTGAA	AAGACCTTGAGATGCTTTACTGAA	24	A	0.41015	0	0	0	0	0.237945	0	0	0	0	0	0	0	0	0	0
novel-AAGACGAGACTTGAACCCATGACC	AAGACGAGACTTGAACCCATGACC	24	A	0	0	0	0	0	0	0	0	0	0.872708	0	0	0.571068	0.879889	0	0
novel-AAGACGAGATAACCATAATG	AAGACGAGATAACCATAATG	20	A	0	0	0	0	0.237945	0	0	0	0	0	0	0	0	0	0	0
novel-AAGACGGGAGTTCTGAATGCACAT	AAGACGGGAGTTCTGAATGCACAT	24	A	0	0	0	0	0	0	0	0	0	0.158272	0	0.237945	0	0	0	0
novel-AAGACGTGTAACATATGTAATGTA	AAGACGTGTAACATATGTAATGTA	24	A	0	0	0	0	0	0	0	0	0	0	0	0	0	0	0.8203	1.39624
novel-AAGACTCTGAGCCAGTCGCCTTGC	AAGACTCTGAGCCAGTCGCCTTGC	24	A	0	0	0	0	0	0	0	0	0	0	0.285534	0	0	0	0	0
novel-AAGACTCTGCGAGAAATGTGCACC	AAGACTCTGCGAGAAATGTGCACC	24	A	0	0	0	0	0.370999	0	1.01445	0.877329	0.333484	0.241916	0	0	0.22901	0.730925	0	0
novel-AAGACTGTCTTTGTTCACATGCCT	AAGACTGTCTTTGTTCACATGCCT	24	A	0	0	0.591068	1.24837	1.23666	2.41205	2.4609	0.670196	0.412393	0.713835	0	0	1.47593	3.92255	0	0
novel-AAGACTTGGAGATCTTTAGCACCT	AAGACTTGGAGATCTTTAGCACCT	24	A	0	0	0	0	0.385025	0	0	0	0	0	0	0	0	0	0	0
novel-AAGAGAAACTTGGAACTCATCCCT	AAGAGAAACTTGGAACTCATCCCT	24	A	0	0	0	0	0	0	0	0	0	0	0	0	0	0.375998	0	0
novel-AAGAGAAAGAAAAGGACT	AAGAGAAAGAAAAGGACT	18	A	0	1.3565	1.484	1.34759	3.11099	0	1.92156	0	0	0	0	0	20.6833	0	0	0.374903
novel-AAGAGAAAGAAAGTGCAAGAGGAC	AAGAGAAAGAAAGTGCAAGAGGAC	24	A	0	0	0	0	0	0	0	0	0	0	0	0.473412	0	0	0	0
novel-AAGAGAAAGAAATGATTT	AAGAGAAAGAAATGATTT	18	A	0	0	0	0	0	0	0	0	0	0	0	0	0.781896	0	0.449884	1.61803
novel-AAGAGAACTACCATGAATGGTCCA	AAGAGAACTACCATGAATGGTCCA	24	A	0	0	0	0	0	0	0	0	0	0	0	0	0	0	0	0.219972
novel-AAGAGAAGCCATTGAGATTGAGAA	AAGAGAAGCCATTGAGATTGAGAA	24	A	0	0	0	0	0	0	0	0	0	0	0	0	0	0	0.347687	0.559614
novel-AAGAGAATCTCAGAGCTAAGAGCG	AAGAGAATCTCAGAGCTAAGAGCG	24	A	0	0	0	0	0	0	0.151197	0.278149	0	0	0	0	0	0	0	0
novel-AAGAGAGCTCAATGCATGCCT	AAGAGAGCTCAATGCATGCCT	21	A	0	0.468743	0.279249	0	0	0	0	0	0	0	0	0	0	0	0	0
novel-AAGAGAGGGCTGATCATAATTGTC	AAGAGAGGGCTGATCATAATTGTC	24	A	0	0	0	0	0	0	0	0	0	2.40154	0	0.506469	0	0	0	0
novel-AAGAGAGGGCTGATCATAATTGTT	AAGAGAGGGCTGATCATAATTGTT	24	A	0	0	0	0.411506	0	0	0	0	0	0	0	0.433529	0	0	0	0
novel-AAGAGAGTTTGAGATGAAGGACAT	AAGAGAGTTTGAGATGAAGGACAT	24	A	0	0	0	0	0.208612	0	0	0	0	0	0	0	0.18331	0	0	0
novel-AAGAGATCATCATTGTAAATACTT	AAGAGATCATCATTGTAAATACTT	24	A	0	0	0	0	0	0	0	0	0	0	0	0	0.432832	0	0	0
novel-AAGAGATGTATTCCATTGTGTAGG	AAGAGATGTATTCCATTGTGTAGG	24	A	0	0	0	0	0	0	0	0	0	0	0	0	0	0	0	0.436354
novel-AAGAGATGTATTTCAGCTTTGAAA	AAGAGATGTATTTCAGCTTTGAAA	24	A	0	0	0	0	0	0	0	0	0	0	0	0	0	0	0	0.173484
novel-AAGAGATGTGGCAACTACATGCCT	AAGAGATGTGGCAACTACATGCCT	24	A	0	0	0	0	0	0	0.313332	0	0	0	0	0	0	0	0	0
novel-AAGAGATGTGGCGACTACATGCCT	AAGAGATGTGGCGACTACATGCCT	24	A	0	0	0	0	0	0	0	0	0	0	0	0	0.473412	0	0	0
novel-AAGAGATGTGGTGACTACATGCCT	AAGAGATGTGGTGACTACATGCCT	24	A	0	0	0	0	0	0	0.503267	0.312271	0	0	0	0	0	0	0	0
novel-AAGAGATTGATGTGTCAGAGAACT	AAGAGATTGATGTGTCAGAGAACT	24	A	0.625836	2.06627	11.7253	32.7454	13.5349	24.4622	7.12712	10.161	0.659917	5.37948	1.79678	2.63758	22.4346	10.1111	1.90086	0
novel-AAGAGATTGGGCAGAAAGGCTTCC	AAGAGATTGGGCAGAAAGGCTTCC	24	A	0	0	0.449195	0	0	0	0	0	0	0	0	0	0	0	0	0
novel-AAGAGATTTGACTGGGTTTGACTT	AAGAGATTTGACTGGGTTTGACTT	24	A	0	0	0	0	0	0	0	0	0	0	0	0	0.503267	0	0	0
novel-AAGAGATTTGATCCCTCTGGGCCT	AAGAGATTTGATCCCTCTGGGCCT	24	A	0	0	0	0	0	0	0	0	0.320615	0	0	0	0	0	0	0
novel-AAGAGCAAAGTCAATTGTTTGACC	AAGAGCAAAGTCAATTGTTTGACC	24	A	0	0	0	0	0	0	0	0	0	0.946823	0.626663	0.320261	0.173484	0	0	0
novel-AAGAGCACTCGTTGGATGCAGAAT	AAGAGCACTCGTTGGATGCAGAAT	24	A	0	0	0	0	0	0	0	0	0	0	0	0	0	0.187452	0	0
novel-AAGAGCCTTAGATTATCAGATCTG	AAGAGCCTTAGATTATCAGATCTG	24	A	0	0	0.502647	0.50908	0.189926	0	0	0	0	0	0	0	0.20009	0.241916	0	0
novel-AAGAGCTTTGATCACTGATGGAGG	AAGAGCTTTGATCACTGATGGAGG	24	A	0	0	0.228758	0	0	0	0	0	0	0	0	0	0	0	0	0
novel-AAGAGCTTTGGCAAATTGGACCCA	AAGAGCTTTGGCAAATTGGACCCA	24	A	0	0	1.74542	0.886321	0	0	0	0	0	0	0	0	0	0	0	0
novel-AAGAGGACGAAGCCTGTTGAGCTT	AAGAGGACGAAGCCTGTTGAGCTT	24	A	0	0	0	0.166742	0	0	0.559614	0.320615	0	0	0	0	0	0	0.385025	0.879193
novel-AAGAGGATGAGGGCGTCGATGATG	AAGAGGATGAGGGCGTCGATGATG	24	A	0	0	0	0	0	0	0	0.365462	0	0	0	0	0	0	0	0
novel-AAGAGGATGTATTTCAATGTGAAA	AAGAGGATGTATTTCAATGTGAAA	24	A	0	0	0	0	0	0	0.320854	0	0	0	0	0	0	0	0	0
novel-AAGAGGATTTGGTAGCTTGCTGGC	AAGAGGATTTGGTAGCTTGCTGGC	24	A	0	0	0	0.243381	0	0.22901	0	0	0	0	0	0	0	0	0	0
novel-AAGAGGATTTGTGCACTGTAGCAG	AAGAGGATTTGTGCACTGTAGCAG	24	A	0	0	0	0	0	0	0	0	0	0	0	0	0	2.77751	0	0
novel-AAGAGGATTTGTGCACTGTAGTAG	AAGAGGATTTGTGCACTGTAGTAG	24	A	0	0	0	0	0	0	0	0.502647	0	0	0	0	0	0	0	0
novel-AAGAGGCTTTCGTTATGGAC	AAGAGGCTTTCGTTATGGAC	20	A	0	0	0	0	0	0	0	0	0	0	0	1.00765	0	0	0	0
novel-AAGAGTACTCACACTTTGATGCCT	AAGAGTACTCACACTTTGATGCCT	24	A	0	0	0.258283	0	0	0	0	0	0	0	0	0	0	0	0	0
novel-AAGAGTATCGACTAGGATTATGGT	AAGAGTATCGACTAGGATTATGGT	24	A	0	0	0	0	0	0	0	0.208181	0	0	0	0	0.468743	0	0	0
novel-AAGAGTCACTTGAGGTTGGAG	AAGAGTCACTTGAGGTTGGAG	21	A	0	0	0	0	0	0	0	0	0	0.309166	0	0	0	0	0	0
novel-AAGAGTGAGGACATCTGTTCC	AAGAGTGAGGACATCTGTTCC	21	A	0	0.309166	0	0	0	0	0	0	0	0	0.365462	0.468743	0	0	0	0
novel-AAGAGTGTAGGGGATATGGACACC	AAGAGTGTAGGGGATATGGACACC	24	A	0	0	0	0	0	0	0	0	0	0	0	0	0	0	0.211676	0
novel-AAGAGTGTAGGGGATATGGACACCC	AAGAGTGTAGGGGATATGGACACCC	25	A	0	0.385025	2.9081	1.62933	2.33333	2.35938	0.20009	0	0	0	0	0	1.09089	0.917976	0	0
novel-AAGAGTTTGATCCTGGCT	AAGAGTTTGATCCTGGCT	18	A	1.14505	0	0.585928	0.502647	0	0	0	0	1.02673	0	0	0	0	0	0	0
novel-AAGAGTTTGATCCTGGCTC	AAGAGTTTGATCCTGGCTC	19	A	0	0	0	0	0	0	0	0	0	2.34371	0	0	0	0	0	0
novel-AAGATAAGAGTGATCCAGTAGACC	AAGATAAGAGTGATCCAGTAGACC	24	A	0	0.292964	0	0	0.158272	0.262432	0	0	0	0.68933	0	0	0	0	0	0
novel-AAGATAGGCGGATCTCTGCGGATC	AAGATAGGCGGATCTCTGCGGATC	24	A	0	0	0	0	0	0	0	0	0	0	0	0	0	0.285534	0	0
novel-AAGATAGTTCAGAGGCATGTAGCC	AAGATAGTTCAGAGGCATGTAGCC	24	A	0	0	0	0	0.262432	0	0	0	0	0	0	0	0.211676	0	0	0
novel-AAGATATGTGCAAATATGAAAGTT	AAGATATGTGCAAATATGAAAGTT	24	A	0	0	0	0	0	0	0	0	0	0	0	0	0	0	0	0.338151
novel-AAGATATTATGGAAAATTGGCATG	AAGATATTATGGAAAATTGGCATG	24	A	0	0	0	0	0.208612	0.344378	0.366417	0	0.654531	0.854667	0.299922	0	0	0.309166	0	0
novel-AAGATCAAAAGGAGCTTGAAGCCT	AAGATCAAAAGGAGCTTGAAGCCT	24	A	0	0	0	0	0	0	0	0	0	0	0	0	0.215236	0.366417	0	0
novel-AAGATCACTATAGTTGGGCTGACT	AAGATCACTATAGTTGGGCTGACT	24	A	0	0	0	0	0	0	0	0	0	0	0	0	0	0.83422	0	0
novel-AAGATCTAACGGCTCGGATTGGGC	AAGATCTAACGGCTCGGATTGGGC	24	A	0	0	0	0	0	0	0	0	0.233439	0	0	0.516566	0	2.70442	0	0.436354
novel-AAGATCTGAAATTTGGACCTGAGG	AAGATCTGAAATTTGGACCTGAGG	24	A	0	0	0	0	0	0	0	0	0	0	0	0	0.320854	0	0	0
novel-AAGATGAATTTTGGAAAACTGAGA	AAGATGAATTTTGGAAAACTGAGA	24	A	0	0	0	0	0	0	0	0	0	0	0	0	0.657832	0	0	0
novel-AAGATGAGAAGCTTATCAACT	AAGATGAGAAGCTTATCAACT	21	A	0	0	0	0	0	0	0	0	0	0	0	0	0	0.438664	1.21439	5.70258
novel-AAGATGCTGAACATTTGGACGTCT	AAGATGCTGAACATTTGGACGTCT	24	A	0	0	0	0	0	0	0	0	0	0	0	0	0	0	0	0.337413
novel-AAGATGGACACCAGGAATTCGCTC	AAGATGGACACCAGGAATTCGCTC	24	A	0	0	0	0	0	0	0	0.316543	0	0	0	0	0	0.640521	0	0
novel-AAGATGGACACCTAGACGACGCTC	AAGATGGACACCTAGACGACGCTC	24	A	0	0	0	0	0	0	0	0.266787	0	0	0	0	0	0	0	0
novel-AAGATGGACTATACCTTTCTGGCT	AAGATGGACTATACCTTTCTGGCT	24	A	0	0	0	0.41015	0.446798	0	0	0	0	0	0	0	0	0	0	0
novel-AAGATTCCAGAAGTTCTCAACAAC	AAGATTCCAGAAGTTCTCAACAAC	24	A	0	0	0	0	0	0	0	0	0	0	0	0	0	0	0.219972	0
novel-AAGATTCCTTGAGCTCTGAATTTT	AAGATTCCTTGAGCTCTGAATTTT	24	A	0	0	0	0	0	0	0	0	0	0	0	0	0	0.211676	0	0
novel-AAGATTGCAGAACCGAAGGAGGGC	AAGATTGCAGAACCGAAGGAGGGC	24	A	0	0	0	0	0	0	0	0.473519	0.292964	0	0	0	0	0.237945	0	0
novel-AAGATTGCGAGGATTCTGAGGAAG	AAGATTGCGAGGATTCTGAGGAAG	24	A	0	0	0	0	0	0	0	0	0	0.228758	0	0	0	0	0	0
novel-AAGCAAACTAGAATGAAATTTGAA	AAGCAAACTAGAATGAAATTTGAA	24	A	0	0	0.158272	0	0	0	0	0	0	0	0	0	0	0	0	0
novel-AAGCAAATGGAAGAGGGTAGATG	AAGCAAATGGAAGAGGGTAGATG	23	A	0	0.312271	0	0	0	0	0	0	0	0	0	0	0	0	0	0
novel-AAGCAACCTAGATCCATCTTAACT	AAGCAACCTAGATCCATCTTAACT	24	A	0	0	0	0	0	0	0	0	0	0	0	0	0	0	0	0.502647
novel-AAGCACATGAGATCTCCAAGACC	AAGCACATGAGATCTCCAAGACC	23	A	0	10.6472	0	0	0	0	0	0	0	0	0	0	0	0	0	0
novel-AAGCACCAAGAAGGATCAAATCTC	AAGCACCAAGAAGGATCAAATCTC	24	A	0	0	0	0	0	0	0	0.279249	0	0	0	0	0	0	0	0
novel-AAGCACCCAGAGAACAATAGAGGC	AAGCACCCAGAGAACAATAGAGGC	24	A	0	0	0	0	0	0	0	0.228758	0	0	0	0	0	0	0	0
novel-AAGCAGAAAGTCGTAGGTTC	AAGCAGAAAGTCGTAGGTTC	20	A	2.17724	0	0	0	0	0	0	0	0	14.9215	13.4796	13.3475	0	0	1.42257	1.50068
novel-AAGCAGATCATTGATGCGGAGCCC	AAGCAGATCATTGATGCGGAGCCC	24	A	0	0	0	0	0.338151	0	0	0	0	0	0	0	0	0	0	0
novel-AAGCATCGAGAGGGACCAAATCTC	AAGCATCGAGAGGGACCAAATCTC	24	A	0	0	0	0	0	0	0	0.189926	0	0	0	0	0	0	0	0
novel-AAGCATCGAGAGGGATTAAATCTC	AAGCATCGAGAGGGATTAAATCTC	24	A	0	0	0	0	0	0	0	0	0	0	0	0	0	0	0	0.237945
novel-AAGCATCTGGGACCAATATTCTTT	AAGCATCTGGGACCAATATTCTTT	24	A	0	0	0	0.292964	0	0	0	0	0	0	0	0	0	0	0	0
novel-AAGCATCTGTAGAAATATGGA	AAGCATCTGTAGAAATATGGA	21	A	0	0	0	0	0	0	0	0	0	1.46185	0.8203	0	0	0	0	0
novel-AAGCATGCATGTACCGGGGCA	AAGCATGCATGTACCGGGGCA	21	A	0	0	0	0	0	0	0	0	0.962562	0	0	0	0	0	0	0
novel-AAGCATGCTCTCAACTCTCCT	AAGCATGCTCTCAACTCTCCT	21	A	0	0	0	0	0	0	0	0	0	0	0	0	0.253235	0	0	0
novel-AAGCCAAATACAAGGCAAGGCATG	AAGCCAAATACAAGGCAAGGCATG	24	A	0	0	0	0	0	0	0	0	0	0	0	0	0	0.211676	0	0
novel-AAGCCAACCTAGATCCATCTTAAC	AAGCCAACCTAGATCCATCTTAAC	24	A	0	0	0.274509	0	0	0.151197	0	0.473519	0	0	0	0	0	0	0	0.320854
novel-AAGCCAAGAACAGCAGGTCAGACT	AAGCCAAGAACAGCAGGTCAGACT	24	A	0	0.390948	0	0.253235	0	0.380712	0	0	0	0	0	0	0	0.312918	0	0
novel-AAGCCAAGATCCTATGGACACATA	AAGCCAAGATCCTATGGACACATA	24	A	0	0	0	0	0	0	0.215236	0	0	0	0	0	0	0.329958	0	0
novel-AAGCCACCGACTCCAGAAAGTTCT	AAGCCACCGACTCCAGAAAGTTCT	24	A	0	0	0	0	0	0	0	0	0	0	0	0	0	0	0.608672	0
novel-AAGCCAGTAGAACTGCATCCGACT	AAGCCAGTAGAACTGCATCCGACT	24	A	0	0	0	0	0	0.370999	0	0	0	0	0	0	0	0	0	0
novel-AAGCCATATGAACTTTGAACTCTA	AAGCCATATGAACTTTGAACTCTA	24	A	0	0	0.151197	0	0	0	0	0	0	0	0	0	0	0	0	0
novel-AAGCCATGGATTTTGGAAACAACA	AAGCCATGGATTTTGGAAACAACA	24	A	0	0	0	0	0	0	0	0	0	0	0	0	0	0	0	0.654531
novel-AAGCCATTTCCTCCACTACCT	AAGCCATTTCCTCCACTACCT	21	A	0	0.272155	0	0	0.274813	0	0	0	0	0	0	0	0	0	0.320261	0.208181
novel-AAGCCCGGAGATTGGCTGGACGCC	AAGCCCGGAGATTGGCTGGACGCC	24	A	0	0	0.18331	0.309166	0	0	0.563997	0	0	0	0.215236	0	0	0.351557	0	0
novel-AAGCCCTGAACACTCTGAAAACA	AAGCCCTGAACACTCTGAAAACA	23	A	0	0	0.258283	0	0	0	0	0	0	0	0	0	0	0	0	0
novel-AAGCCCTGTAGAATCAAAGTTGAG	AAGCCCTGTAGAATCAAAGTTGAG	24	A	0	0	0	0	0	0.751996	0.228758	0	0	0	0	0	0.351557	0	0	0
novel-AAGCCCTTGAGATCGAGAAAAGAC	AAGCCCTTGAGATCGAGAAAAGAC	24	A	0	0	0	0	0	0.390948	0	0	0	0	0	0	0	0	0	0
novel-AAGCCGAGTCTGTCGGGACGACCT	AAGCCGAGTCTGTCGGGACGACCT	24	A	0	0.370999	0	0	0	0	0	0	0	0	0	0	0	0	0	0
novel-AAGCCTAGAGGACAAAGACAGAGT	AAGCCTAGAGGACAAAGACAGAGT	24	A	0	0	0	0	0	0	0	0	0	0	0.405781	0	0	0	0	0
novel-AAGCCTCGAGGATCATAGACAACT	AAGCCTCGAGGATCATAGACAACT	24	A	0	0	0	0	0	0	0	0	0	0	0	0	0	0.158272	0	0.366621
novel-AAGCCTGAGAGAAGCCCTGAGCGG	AAGCCTGAGAGAAGCCCTGAGCGG	24	A	0	0	0.527335	0	0	0	0	0	0	0	0	0	0	0	0	0
novel-AAGCGCGAGGGAGTTAGGAAACTC	AAGCGCGAGGGAGTTAGGAAACTC	24	A	0	0	0	0	0	0	0	0.208612	0	0	0	0	0	0	0	0
novel-AAGCGCGCTTGGGCTAGA	AAGCGCGCTTGGGCTAGA	18	A	0	0	0	1.81814	0	0	0	0.366621	16.3665	9.21195	9.42481	2.67165	2.43443	0	0	0
novel-AAGCGCGCTTGGGCTAGAG	AAGCGCGCTTGGGCTAGAG	19	A	0	0	1.5098	0	0	0.60479	0	0	0	0	0	0	0	0	0	0
novel-AAGCGGATGGAGGCTGTCGATGC	AAGCGGATGGAGGCTGTCGATGC	23	A	0	0	0	0	0	0	0	1.79316	30.9572	38.7515	31.5741	0	0	0	0	0
novel-AAGCGGGTTTTAGAAGGCATCACT	AAGCGGGTTTTAGAAGGCATCACT	24	A	0	0	0	0	0	0	0	0.22901	0	0	0	0	0	0	0	0
novel-AAGCGGTTTCGAGCTGGAGGC	AAGCGGTTTCGAGCTGGAGGC	21	A	0	0.50908	0	0.299922	0.904191	0.806565	0.803831	0	0	0	0	0	0.79968	1.50665	0.365462	0
novel-AAGCGTCGAGAGGGATCAAATCTC	AAGCGTCGAGAGGGATCAAATCTC	24	A	0	0	0	0	0	0.344378	0.274813	1.24257	0.363628	0.474815	0	0	0.256634	0.741998	0	0
star-AAGCTAAGGACATTGAAGGTTACC	AAGCTAAGGACATTGAAGGTTACC	24	A	0	0	0	0	0	0	0	0	0	0	0	0	0	0.237945	0	0
novel-AAGCTAGAATACATGAGATCTCCA	AAGCTAGAATACATGAGATCTCCA	24	A	0	0	0	0	0	0	0.320854	0	0	0	0	0	0	0	0	0
miR396-AAGCTCAAGAAAGCTGTGGGA	AAGCTCAAGAAAGCTGTGGGA	21	A	0	0	0	0	0	0	0	0	0	0	0	0	2.51797	2.12857	0	0
star-AAGCTCAAGAAAGCTGTGGGA	AAGCTCAAGAAAGCTGTGGGA	21	A	0	0	0	0	0	0	0	0	0	0	0	0	0.483832	0.486762	0	0
miR390-AAGCTCAGGAGGGATAGCGCC	AAGCTCAGGAGGGATAGCGCC	21	A	0.856602	63.1321	113.402	115.7	178.95	153.094	25.8038	21.6855	1.87751	1.67884	1.55727	2.70442	281.187	209.045	22.4429	30.7046
novel-AAGCTCGTCCACGAACATCAC	AAGCTCGTCCACGAACATCAC	21	A	0	0	0	0	0	0	0	0	0	0	0	0	0	0	3.20261	9.40283
star-AAGCTCTGATACCAAGATAAAAAT	AAGCTCTGATACCAAGATAAAAAT	24	A	0	0	0	0	0	0	0	0	0	0	0	0	0	0	0	0.473412
novel-AAGCTGAGCTCGACCCCTAGAGGT	AAGCTGAGCTCGACCCCTAGAGGT	24	A	0	0	0	0	0	0	0	0	0	0	0	0	0	0	0.581806	0
novel-AAGCTGCGAGAAACCTTTGACGAA	AAGCTGCGAGAAACCTTTGACGAA	24	A	0	0	0.258283	0	0	0	0	0	0	0	0	0	0	0	0	0
novel-AAGCTGGACCAAGGAGACATAGCC	AAGCTGGACCAAGGAGACATAGCC	24	A	0	0	0	0	0	0	0	0.208181	0	0	0	0	0	0	0	0
novel-AAGCTGGGAGCCATCTGGATCAAG	AAGCTGGGAGCCATCTGGATCAAG	24	A	0	0	0	0	0	0	0	0	0	0	0.385025	0	0	0	0	0
novel-AAGCTTACTGGACTGAGTAGC	AAGCTTACTGGACTGAGTAGC	21	A	0	0	0	0	0	0	0	0	0	0	0	0	0	2.98175	0	0
novel-AAGCTTACTGGACTGAGTAGCCAG	AAGCTTACTGGACTGAGTAGCCAG	24	A	0.215236	0	0	0	0	0	0.633087	0	0	0	0	0	0	0	0	0
novel-AAGCTTATTGGACTGAGTAGC	AAGCTTATTGGACTGAGTAGC	21	A	0	0	0	0	0	0	0	0	0.412219	0.511647	0.644521	0	0	0.189926	0	0.18331
novel-AAGCTTCATTACATTCACCTAAGT	AAGCTTCATTACATTCACCTAAGT	24	A	0	0	0	0	0	0	0	0	0	0	0	0	0	0	0	0.344378
novel-AAGCTTTGATCTTTGGCCTAGGGA	AAGCTTTGATCTTTGGCCTAGGGA	24	A	0	0	0	0	0	0.20009	0	0	0	0	0	0	0	0	0	0
novel-AAGCTTTTGGGCACGGGGGCTAGA	AAGCTTTTGGGCACGGGGGCTAGA	24	A	0	0	0	0	0	0	0	0	0.473412	1.69199	0	0.312271	0	0	0	0
novel-AAGGAAAAATTACAGCTGCTGATT	AAGGAAAAATTACAGCTGCTGATT	24	A	0	0.814663	0	0	0	0	0	0	0	0	0	0	0	0	0	0
novel-AAGGAAAAGTTGGATCAAGCAGCT	AAGGAAAAGTTGGATCAAGCAGCT	24	A	0	0	0	0	0	0	0	0.432832	0	0	0	0	0	0	0	0
novel-AAGGAAATCCAGCACTGAAACAGC	AAGGAAATCCAGCACTGAAACAGC	24	A	0	0.320261	0.763329	0.767014	0.362874	0.451993	0.559614	0.687031	0	0.50908	0	0	0	0.256634	0.385025	0
novel-AAGGAAATTCTCTGTTGGGTAGGC	AAGGAAATTCTCTGTTGGGTAGGC	24	A	0	0	0	0	0	0	0	0	0	0	0	0	0	0	0	0.468743
novel-AAGGAACCACAGACAAAATTGCTC	AAGGAACCACAGACAAAATTGCTC	24	A	0	0	0.20009	0	0	0	0	0	0	0	0	0	0	0	0	0
star-AAGGAAGGAGAACACTCCACAAGC	AAGGAAGGAGAACACTCCACAAGC	24	A	0	0	0	0	0	0	0	0	0	0	0	0	0	0.258283	0	0
novel-AAGGAATACCCATGTTGCATACC	AAGGAATACCCATGTTGCATACC	23	A	0	0	0	0	0	0	0	0	0	0	0	0	0	0	0	0.781896
novel-AAGGAATCCAACACTCTAAAACTG	AAGGAATCCAACACTCTAAAACTG	24	A	0	0	0	0	0	0	0	0	0	0	0.333123	0	0	0	0	0
novel-AAGGACACCCATCTTCTGAGCAGG	AAGGACACCCATCTTCTGAGCAGG	24	A	0	0	0	0	0	0	0	0	0	0	0	0.215236	0.320615	0	0	0
novel-AAGGACATCAACACCCCTCGGCCT	AAGGACATCAACACCCCTCGGCCT	24	A	0	0	0	0	0	0	0	0	0.224942	0	0	0	0	0	0	0
novel-AAGGACATCTGGGTCTTGAAGGCT	AAGGACATCTGGGTCTTGAAGGCT	24	A	0	0	0.403283	0	0.770049	0	0	0	0	0	0	0	0	0	0	0
novel-AAGGACATGAAGGGCGTCTATGTC	AAGGACATGAAGGGCGTCTATGTC	24	A	0	0	0	0	0	0	0	0	0	0.256634	0	0	0	0.313332	0	0.233439
novel-AAGGACCACAGTTATTGACAGAGC	AAGGACCACAGTTATTGACAGAGC	24	A	0	0	0	0	0	0	0	0	0	0.215236	0	0	0	0	0	0
novel-AAGGACCCGATTAACCCCAAGGAT	AAGGACCCGATTAACCCCAAGGAT	24	A	0	0	0.595427	1.75422	0	0	0	0.569778	0	0	0	0	0	0	0	0
novel-AAGGACCTTGACACAAGTAACACT	AAGGACCTTGACACAAGTAACACT	24	A	0	0	0	0	0	0	0	0.20009	0	0	0	0	0	0.363628	0	0
novel-AAGGACGGGCATTTATGTTTCTAT	AAGGACGGGCATTTATGTTTCTAT	24	A	0	0	0	0	0	0	0	0	0	0	0	0	0	0	0	0.208612
novel-AAGGACTCATGGGCAAGAACA	AAGGACTCATGGGCAAGAACA	21	A	0	0.320854	0	0	0	0	0	0	0	0	0	0	0	0	0	0
novel-AAGGACTTGGTCTATGGATTGGGT	AAGGACTTGGTCTATGGATTGGGT	24	A	0	0	0	0	0	0	0	0	0	0	0	0	0.173484	0	0	0
novel-AAGGAGAGACACTAATGAAGGATG	AAGGAGAGACACTAATGAAGGATG	24	A	0	0	0	0.363628	0	0	0	0	0	0	0	0	0	0	0	0
novel-AAGGAGATCATTTGGCAAAGCATC	AAGGAGATCATTTGGCAAAGCATC	24	A	0	0	0	0	0	0	0	0	0	0	0	0	0	0.237945	0	0
novel-AAGGAGATGTAGCTCACAGGTGAG	AAGGAGATGTAGCTCACAGGTGAG	24	A	0	0.502647	1.01816	0.696395	0.862277	1.7132	0	3.27716	0	2.47058	0.867419	0.967104	0	0	0	0
novel-AAGGATAAACTGCATGCATGAGAA	AAGGATAAACTGCATGCATGAGAA	24	A	0	0.228758	0.208181	0.500226	0	0	0	0	0	0	0	0	0	0	0	0
novel-AAGGATAACATTGATCGACAACAA	AAGGATAACATTGATCGACAACAA	24	A	0	0	0	0	0	0	0	0	0	0	0	0	0	0	0.87711	0.761707
novel-AAGGATAAGAAGTTTGATTGGCTT	AAGGATAAGAAGTTTGATTGGCTT	24	A	0	0	0	0	0	0	0	0	0	0	0	0.237945	0	0	0	0
novel-AAGGATACTTGGGTTTGCGCT	AAGGATACTTGGGTTTGCGCT	21	A	0	0	0	0.237945	0	0	0	0	0	0	0	0	0	0	0	0
novel-AAGGATAGGCTATCCACCTCGGCC	AAGGATAGGCTATCCACCTCGGCC	24	A	0	0	0	0	0	0	0	0.468743	0	0	0.237945	0	0	0.320854	0	0
novel-AAGGATCAACTCTGTCACTCGGGA	AAGGATCAACTCTGTCACTCGGGA	24	A	0	0	0.333123	0	0.370999	0.320854	0	0.501331	0	0	0	0	0.320615	0.657832	0	0
novel-AAGGATCATTCAGAATCTCAACCT	AAGGATCATTCAGAATCTCAACCT	24	A	0	0.393113	0	0.559614	0.549625	1.02329	0.937485	0	0	0	0	0	0.705879	0	0	0
novel-AAGGATCCAATTGCAGATGAAGTT	AAGGATCCAATTGCAGATGAAGTT	24	A	0	0	0	0	0	0	0	0	0	0	0	0	0	0	0	0.22158
novel-AAGGATGAAATGCATGCATGAGCA	AAGGATGAAATGCATGCATGAGCA	24	A	0	0	0	0	0	0.468743	0	0	0	0	0	0	0	0	0	0
novel-AAGGATGAAGAAGTGTGGCCACTC	AAGGATGAAGAAGTGTGGCCACTC	24	A	0	0	0	0.320854	0	0	0	0.242877	0	0	0	0	0	0	0	0
novel-AAGGATGAGATAATGCACAAAAG	AAGGATGAGATAATGCACAAAAG	23	A	0	0.430472	0	0	0	0	0	0	0	0	0	0	0	0	0	0
novel-AAGGATGATTTGCCAACATAATGT	AAGGATGATTTGCCAACATAATGT	24	A	0	0	0	0	0	0	0.208181	0	0	0	0	0	0	0	0	0.237945
novel-AAGGATGCGTAAGCAGGCTCGACC	AAGGATGCGTAAGCAGGCTCGACC	24	A	0.387425	0.503823	0	0	0	0.654531	0	0	0	0	0	0	0	0.346968	0.151197	0
novel-AAGGATGCGTAAGCAGGCTCGACT	AAGGATGCGTAAGCAGGCTCGACT	24	A	0	0	0	0	0	0	0	0.362874	0	0	0	0	0	0	0	0
novel-AAGGATGGCTAGAGATTCATTGGA	AAGGATGGCTAGAGATTCATTGGA	24	A	0	0	0	0	0	0	0.299922	0.285534	0	0	0	0	0	0	0	0
novel-AAGGATTACATGCTAGTTGGTACA	AAGGATTACATGCTAGTTGGTACA	24	A	0	0	0	0	0	0	0	0	0	0	0	0	0	0	0.18331	0
novel-AAGGATTAGCTCAATTGGTCGAGT	AAGGATTAGCTCAATTGGTCGAGT	24	A	0	0	0	0	0	0	0	0	0	0	0	0	0.333484	0	0	0
novel-AAGGATTCGTGAGCATGCTGCTGA	AAGGATTCGTGAGCATGCTGCTGA	24	A	0	0	0	0	0	0	0	0.516566	0	0.279249	0	0.189926	0.187452	0	0	0
novel-AAGGATTCGTGAGCATGTCGCTGA	AAGGATTCGTGAGCATGTCGCTGA	24	A	0	0	0	0	0	0	0.219972	0	0	0	0	0	0	0	0	0
novel-AAGGATTCGTGAGCATGTTGCTGA	AAGGATTCGTGAGCATGTTGCTGA	24	A	0	0	0	0	0	0.417224	0	0	0	0	0	0	0	0	0	0
novel-AAGGATTCTGAGAAACATTTGGTA	AAGGATTCTGAGAAACATTTGGTA	24	A	0	0	0	0	0	0	0	0	0	0	0	0	0.208612	0	0	0
novel-AAGGATTTGACAAGCTTGCATACT	AAGGATTTGACAAGCTTGCATACT	24	A	0	0	0	0	0	0	0	0	0	0	0	0	0	0.309166	0	0
novel-AAGGATTTTGTACCCCTTGTGCCC	AAGGATTTTGTACCCCTTGTGCCC	24	A	0	0	0	0	0.18331	0	0	0	0.173484	0	0	0	0	0	0	0
novel-AAGGCACATAAGATCTCCAAGACC	AAGGCACATAAGATCTCCAAGACC	24	A	0	0.449884	1.09455	0	0.741998	0	0	0.501331	0	0	0	0	0	0	0	0.799983
novel-AAGGCACATGAGTTCTAAAGAACC	AAGGCACATGAGTTCTAAAGAACC	24	A	0	0.332634	0	1.89408	0.778635	3.8739	0	1.84304	0	0	0	0	0	0	0	0.936813
novel-AAGGCACATGCATTCTTGGACATC	AAGGCACATGCATTCTTGGACATC	24	A	0	0	0	0	0	0	0	0	0.181437	0.208612	0	0	0	0	0	0
novel-AAGGCACCTAAAATTTTGAAGTTT	AAGGCACCTAAAATTTTGAAGTTT	24	A	0	0	0	0	1.02329	0	2.06644	0	0	0.219972	0	0.577537	0	0	0.763329	1.63407
novel-AAGGCACTCCAAATAATCTCTGAT	AAGGCACTCCAAATAATCTCTGAT	24	A	0	0	0	0	0	0	0	0	0	0	0	0	0	0.228758	0	0
novel-AAGGCACTCCTTGATCTGAAGTCA	AAGGCACTCCTTGATCTGAAGTCA	24	A	0	0	0	0	0	0.320261	0.312271	0.166742	0	0	0	0	0	0	0	0.237945
novel-AAGGCACTCCTTGATGTAAAGTCA	AAGGCACTCCTTGATGTAAAGTCA	24	A	0	0	0	0	0	0	0	0	0	0	0	0	0	0	0	0.417224
novel-AAGGCAGCAAGATTCATAACGTCT	AAGGCAGCAAGATTCATAACGTCT	24	A	0	0	0	0	0	0	0	0	0	0	0	0	0.436354	0	0	0
novel-AAGGCATAAGACTTTGTTGGCATC	AAGGCATAAGACTTTGTTGGCATC	24	A	0	0	0	0	0	0	0	0	0	0	0	0	0	0	0	0.215236
novel-AAGGCATCCAAAGATTGTATTCAG	AAGGCATCCAAAGATTGTATTCAG	24	A	0	0	0	0	0.277574	0.600271	0.423353	0	0	0	0	0	0	0.299922	0	0
novel-AAGGCATCGATCTCAGGAGGGAGG	AAGGCATCGATCTCAGGAGGGAGG	24	A	0	0	0	0	0	0	0	0	0	0.313332	0	0	0	0	0	0
novel-AAGGCCCCAAGCTAAGTTGGATCT	AAGGCCCCAAGCTAAGTTGGATCT	24	A	0	0	0	0	0	0.362874	0	0.77485	0	0	0	0.379852	0	1.14214	0	0
novel-AAGGCCCGAGAGCGTTCTGACGGAT	AAGGCCCGAGAGCGTTCTGACGGAT	25	A	53.7296	0	0	0	0	0	0	0	0	0	0	0	0	0	0	0
novel-AAGGCCGATCAATCTGAATAGAGA	AAGGCCGATCAATCTGAATAGAGA	24	A	0	0	0	0	0	0	0	0	0	0	0	0.187452	0	0	0	0
novel-AAGGCCTTCTGATAACATCCT	AAGGCCTTCTGATAACATCCT	21	A	0	0	0	0	0.713835	0.219972	1.17483	0.513366	0	0	0	0	0.764911	0.688755	0.804017	0.8203
novel-AAGGCTCCCTACTCTTTACAGACT	AAGGCTCCCTACTCTTTACAGACT	24	A	0.363628	0	0	0	0	0	0	0	0	0	0	0.312918	0	0	0	0
novel-AAGGGAAATCGGGTCTGTTGGCCA	AAGGGAAATCGGGTCTGTTGGCCA	24	A	0	0	0	0	0.215236	0	0	0.292964	0	0	0	0	0	0.385025	0	0
novel-AAGGGAAGAAGAGCAAGAAATGCC	AAGGGAAGAAGAGCAAGAAATGCC	24	A	0	0	0	0	0	0	0	0	0	0.181437	0	0	0	0	0	0
novel-AAGGGAATTTGGGAGCCTCTG	AAGGGAATTTGGGAGCCTCTG	21	A	0	0	0	0	0	0	0	0	0	0	0	0	0	0	0	0.346968
novel-AAGGGACACTCAAGGATCAAATCT	AAGGGACACTCAAGGATCAAATCT	24	A	0	0	0	0	0	0	0	0.366012	0	0	0.30133	0	0	0	0	0
novel-AAGGGACTCCATTTTATCGAT	AAGGGACTCCATTTTATCGAT	21	A	0	0	0	0	0	0	0	0	0	0	0	0.513366	0	0	0	0
novel-AAGGGAGAAGAATCAGGACAAACC	AAGGGAGAAGAATCAGGACAAACC	24	A	0	0	0	0	0	0	0	0.208181	0	0	0	0	0	0	0	0
novel-AAGGGCACCAAGAGATCGATTGAT	AAGGGCACCAAGAGATCGATTGAT	24	A	0	0	0	0	0	0	0	0.400181	0	0	0	0	0	0	0	0
novel-AAGGGCACTTTTAAGACAAAAGAA	AAGGGCACTTTTAAGACAAAAGAA	24	A	0	0	0	0	0.279249	0	0	0	0	0	0	0	0	0	0	0
novel-AAGGGCCGACAACAAGATGACACT	AAGGGCCGACAACAAGATGACACT	24	A	0	0	0	0	0	0	0	0.302395	0	0	0	0	0	0	0	0
novel-AAGGGCCTAGGATCATTGCCT	AAGGGCCTAGGATCATTGCCT	21	A	0.366417	0	0	0	0	0	0	0	0	0	0	0	0	0	0	0
novel-AAGGGCGTCGAGGATATTTGACCC	AAGGGCGTCGAGGATATTTGACCC	24	A	0	0	0	0	0	0	0.151197	0	0	0	0	0	0	0	0	0
novel-AAGGGCTAGGATGATGACATAAGC	AAGGGCTAGGATGATGACATAAGC	24	A	0	0	0	0	0.22158	0	0	0.256634	0	0	0	0	0	0.151197	0	0
novel-AAGGGCTGAGAGGGATCAAATCTC	AAGGGCTGAGAGGGATCAAATCTC	24	A	0	0	0	0	0.166742	0	0	0.258283	0.292964	0	0	0.158272	0	0	0	0
novel-AAGGGCTTTCGGGTAGAATTGACC	AAGGGCTTTCGGGTAGAATTGACC	24	A	0	0	0	0	0.224942	0.237945	0.219972	0	0	0	0	0	0	0	0	0
novel-AAGGGTCTTGGTCTTGGCATTCGT	AAGGGTCTTGGTCTTGGCATTCGT	24	A	0	0	0	0	0	0	0	0	0	0	0	0	0	0	0	0.338151
novel-AAGGGTGAGATCTCCGAACGGAGA	AAGGGTGAGATCTCCGAACGGAGA	24	A	0	0	0	0	1.33249	0	0	0	0	0	0	0	0	0	0	0
novel-AAGGTAAATGGATGAGGATAGCCT	AAGGTAAATGGATGAGGATAGCCT	24	A	0	0	0	0	0	0	0	0	0	0	0	0	0	0	0	0.446798
novel-AAGGTAAGAACCTGTGCATGCACC	AAGGTAAGAACCTGTGCATGCACC	24	A	0	0	0	0	0	0	0.365462	0	0	0	0	0.256634	0	0	0	0
novel-AAGGTAGTTTGAACTTCTTTGCCT	AAGGTAGTTTGAACTTCTTTGCCT	24	A	0	0	0.237945	0	0	0	0	0	0	0	0	0	0	0.365462	0	0
novel-AAGGTCAATTGTGGTCAACATGGT	AAGGTCAATTGTGGTCAACATGGT	24	A	0	0	0	0	0	0	0	0	0	0	0	0	0	0	0	0.242877
novel-AAGGTCATAGTTACCCCGTTGGTC	AAGGTCATAGTTACCCCGTTGGTC	24	A	0	0	0	0	0	0	0	0	0	0	0	0.274813	0	0	0	0
novel-AAGGTCCATCGAAAGTATGCAAGA	AAGGTCCATCGAAAGTATGCAAGA	24	A	0	0	0	0	0	0	0	0	0	0	0	0	0	0	0	0.300136
novel-AAGGTCCATTGCAACGCTGATGCC	AAGGTCCATTGCAACGCTGATGCC	24	A	0	0	0	0	0	0	0	0	0.278149	0	0	0	0	0	0	0
novel-AAGGTGCTCCAAAGACGGTTGGCC	AAGGTGCTCCAAAGACGGTTGGCC	24	A	0	0	0	0	0.292964	0	0	0	0	0	0	0	0	0	0	0
novel-AAGGTTCAATTCCCATGAGGGCTT	AAGGTTCAATTCCCATGAGGGCTT	24	A	0	0	0	0	0	0	0	0	0	0	0	0	0	1.23634	0	0
novel-AAGGTTGGAACCAAGGGAAATCCT	AAGGTTGGAACCAAGGGAAATCCT	24	A	0	0	0	0	0	0	0	0	0	0	0	0	0	0.242877	0	0
novel-AAGGTTGGATTGGTTCCTGAGGGT	AAGGTTGGATTGGTTCCTGAGGGT	24	A	0	0	0	0	0	0	0.20009	0	0	0	0	0.390948	0.436354	0	0	0
novel-AAGGTTGTGACTGTGAGAGGA	AAGGTTGTGACTGTGAGAGGA	21	A	0	0	0	0	0.436354	0	0	0	0	0	0	0	0	0.233439	0	0
novel-AAGTAAATCTGCCTGGCTCCCTGT	AAGTAAATCTGCCTGGCTCCCTGT	24	A	0	0	0	0	0	0	0.151197	0	0	0	0	0	0	0	0	0
novel-AAGTACCAAGTCGAATTTTCCTCT	AAGTACCAAGTCGAATTTTCCTCT	24	A	0	0	1.39624	0	0	0.749806	1.04696	0	0	0	0	0	0	0	0	0
novel-AAGTAGAACTTCGGCGTAAATCAC	AAGTAGAACTTCGGCGTAAATCAC	24	A	0	0	0	0	0	0.241916	0	0	0	0	0	0	0	0.285534	0	0
novel-AAGTAGAATCACCTGAAGAAGAGG	AAGTAGAATCACCTGAAGAAGAGG	24	A	0	0	0	0.158272	0	0	0	0	0	0	0	0	0	0	0	0
novel-AAGTAGAATCATTCAATTTGGCCT	AAGTAGAATCATTCAATTTGGCCT	24	A	0	0	0	0	0	0	0	0	0	0	0	0	0	0.18331	0	0
novel-AAGTAGAATGAGTTTGGCCCAGCT	AAGTAGAATGAGTTTGGCCCAGCT	24	A	0	0	0.253235	0.262432	0	0	0	0	0	0	0	0	0.208612	0	0	0
novel-AAGTAGAATTCATCTCCTAGACCT	AAGTAGAATTCATCTCCTAGACCT	24	A	0	0	0	0	0	0	0	0.365462	0	0	0	0	0	0	0	0
novel-AAGTAGAATTCTAAATAATTGCAT	AAGTAGAATTCTAAATAATTGCAT	24	A	0	0	0	0	0	0	0.385025	0	0	0	0	0	0	0	0	0
novel-AAGTAGACAAAAGACCATGGTACC	AAGTAGACAAAAGACCATGGTACC	24	A	0	0	0	0	0	0	0	0.292964	0	0	0	0	0	0.385025	0	0
novel-AAGTAGACCAATTCCCAAGGGATC	AAGTAGACCAATTCCCAAGGGATC	24	A	0	0	0	0	0	0	0	0	0	0	0	0	0	0.438555	0	0
star-AAGTAGAGATCCCTTGAC	AAGTAGAGATCCCTTGAC	18	A	0	0.277574	0	0	0	0	0	0	0	0	0	0	0	0	0	0
star-AAGTAGAGATCCCTTGACT	AAGTAGAGATCCCTTGACT	19	A	0	0.474815	0	0	0	0	0	0	0	0	0	0	0	0	0	0
novel-AAGTAGAGCCAGATGTTGACCACT	AAGTAGAGCCAGATGTTGACCACT	24	A	0	0	0	0	0	0	0	0	0	0.95178	0.293296	0.556498	0	0	0	0
novel-AAGTATCATCACCAACTCTGGCCT	AAGTATCATCACCAACTCTGGCCT	24	A	0	0	0	0	0	0	0	0	0	0	0	0	0	0.292964	0	0
novel-AAGTATTTTGGAGATTTTGTG	AAGTATTTTGGAGATTTTGTG	21	A	0	0	0	0	0	0.644521	0	0	0	0.18331	0	0	0	0	1.17969	2.70122
novel-AAGTCAAGACTTCGGAGGCCT	AAGTCAAGACTTCGGAGGCCT	21	A	0	0	0	0	0	0	0.228758	0	0	0	0	0	0	0	0	0
novel-AAGTCAAGACTTTGGAGGCCC	AAGTCAAGACTTTGGAGGCCC	21	A	0	0	0	1.60803	0	0	0	0	0	0	0	0	0	0	0	0
novel-AAGTCACATCACCAACTCCGGCCT	AAGTCACATCACCAACTCCGGCCT	24	A	0	0	0	0	0	0	0	0	0	0	0	0	0	0	0	0.173843
novel-AAGTCAGTAGGCCTAGTGGGACCC	AAGTCAGTAGGCCTAGTGGGACCC	24	A	0	0	0	0	0	0.173484	0	0.151197	0	0	0.351557	0	0	0.253235	0	0
novel-AAGTCCAAAGATCGCAGATAAGTT	AAGTCCAAAGATCGCAGATAAGTT	24	A	0	0	0	0.446798	0	0	0	0	0	0	0	0	0.242877	0	0	0
novel-AAGTCCAGTTAGATTAATTCAAAC	AAGTCCAGTTAGATTAATTCAAAC	24	A	0	0	0	0	0	0	0	0	0	0	0	0	0	0	0.366621	0
novel-AAGTCCAGTTAGATTAGTTCCAAC	AAGTCCAGTTAGATTAGTTCCAAC	24	A	0	0	0	0	0	0	0	0	0	0	0	0	0	0	0	0.320615
novel-AAGTCCCATCACTAACTCTGGCCT	AAGTCCCATCACTAACTCTGGCCT	24	A	0	0	0	0	0	0	0.208612	0	0	0	0	0	0	0	0	0
novel-AAGTCTTGGAAAATACTCTGCCCT	AAGTCTTGGAAAATACTCTGCCCT	24	A	0	0	0	0	0	0	0	0.370999	0	0	0	0	0	0	0	0
novel-AAGTGACACCGTTATTTTTGGACA	AAGTGACACCGTTATTTTTGGACA	24	A	0	0	0	0	0	0.417224	0.430472	0	0	0	0	0	0.428301	0.366621	0	0
novel-AAGTGACTAATTTCTCATGACT	AAGTGACTAATTTCTCATGACT	22	A	0	0.363628	0	0	0	0	0	0	0	0	0	0	0	0	0	0
novel-AAGTGACTTTTCATTAGCCTAGGAC	AAGTGACTTTTCATTAGCCTAGGAC	25	A	0	0	0	0	0	0	0	0	0	0	0	0	1.13652	0	0	0
novel-AAGTGAGGATTTGGGGCTGTTCCC	AAGTGAGGATTTGGGGCTGTTCCC	24	A	0	0	0	0	0	0.309166	0	0	0	0	0	0	0	0	0	0
novel-AAGTGAGTGTCGGACCAAGTAGTC	AAGTGAGTGTCGGACCAAGTAGTC	24	A	0	0	0	0.173843	0	0	0	0	0	0	0	0	0	0	0	0
novel-AAGTGATCTTCAAAGCCTAGGGCC	AAGTGATCTTCAAAGCCTAGGGCC	24	A	0.189926	0	0	0	0.741998	0.577537	0.338151	0	0.233439	0.57455	0	0.215236	0	0.950202	0	0
novel-AAGTGATTTTGACAGCTTAGATGC	AAGTGATTTTGACAGCTTAGATGC	24	A	0	0	0	0	0	0	0	0	0	0	0	0	0	0	0	0.242877
novel-AAGTGATTTTGACGGCTTAGATGC	AAGTGATTTTGACGGCTTAGATGC	24	A	0	0	0	0	0.577537	0	0	0	0	0	0	0	0	0	0	0
novel-AAGTGCACAGAGGCCTAGTAGTCC	AAGTGCACAGAGGCCTAGTAGTCC	24	A	0	0	0	0	0	0	0.279249	0	0	0	0	0	0	0	0	0
star-AAGTGCATAAGATTGGGTATT	AAGTGCATAAGATTGGGTATT	21	A	0	0.800362	0.60479	1.2169	1.33446	0.778635	0.58474	0.351557	0	0	0	0.513269	2.41149	1.41176	0.501331	0.503267
novel-AAGTGCTGTTCCTTTTGAAAAGGA	AAGTGCTGTTCCTTTTGAAAAGGA	24	A	0	0.258283	0.320615	0.657832	0	0.335098	0	0	0	0	0	0	0	0.320261	0	0
novel-AAGTGGACTGCAGAACACCTGGCT	AAGTGGACTGCAGAACACCTGGCT	24	A	0	0	0	0	0	0	0	0.300136	0	0.366417	0	0	0	0	0	0
novel-AAGTGGAGATTGCAGCTGATAGGG	AAGTGGAGATTGCAGCTGATAGGG	24	A	0	0	0	0.292964	0	0	0	0	0	0	0	0	0	0	0	0
novel-AAGTGGCTATCCGATTCTCAGAAT	AAGTGGCTATCCGATTCTCAGAAT	24	A	0	0	0	0	0	0	0.166742	0.181437	0	0	0	0	0	0	0.428301	0.256634
novel-AAGTGGCTATTCAATTCTCAGAAT	AAGTGGCTATTCAATTCTCAGAAT	24	A	0	0	0	0	0	0.348198	0.487374	0.333123	0	0	0	0	0	0	0	0.30133
star-AAGTGGCTATTCGATTCTCAGAAT	AAGTGGCTATTCGATTCTCAGAAT	24	A	0	0	0	0	0	0	0	0.563997	0	0	0	0	0	0	0	0
star-AAGTGGCTATTCGATTCTCGGAAT	AAGTGGCTATTCGATTCTCGGAAT	24	A	0	0	0	0.344378	0.732833	1.16948	0.644521	0.893595	0	0.523479	0	0	0.770049	0.879193	0.274509	0.208181
star-AAGTGGCTATTCGATTCTTGGAAT	AAGTGGCTATTCGATTCTTGGAAT	24	A	0	0	0	0	0	0.338151	0	0	0	0	0	0	0	0	0	0
novel-AAGTGGGCCTCTGATCTAGGA	AAGTGGGCCTCTGATCTAGGA	21	A	0	0	0	0	0	0	0	0	0	0	0.279249	0	0	0	0	0
novel-AAGTGTCGAGAGGGATTAAATCTC	AAGTGTCGAGAGGGATTAAATCTC	24	A	0	0	0	0	0	0	0	0	0	0.313332	0	0	0.233439	0	0	0
novel-AAGTGTCTATGAACTTGCCTACCC	AAGTGTCTATGAACTTGCCTACCC	24	A	0	0	0	0.173484	0	0	0	0	0	0	0	0	0	0	0	0
novel-AAGTGTTAGCCTCTCCCAAGG	AAGTGTTAGCCTCTCCCAAGG	21	A	0.292964	1.11699	1.52724	0.443161	0.937258	0.333123	0.219972	0	1.06533	0.503267	0	0.533575	0.907185	1.70367	0	0
novel-AAGTTAAATTGACTTAGTTGGCTC	AAGTTAAATTGACTTAGTTGGCTC	24	A	0	0	0	0	0	0	0.215236	0	0	0	0	0	0	0	0	0
novel-AAGTTGAAGGCTCTGGCTGCC	AAGTTGAAGGCTCTGGCTGCC	21	A	0	0	0	0.299922	0.428301	0	0	0	0	0	0	0	0.208612	0.30133	0	0
novel-AAGTTGGACCAAGGAGACATAGCC	AAGTTGGACCAAGGAGACATAGCC	24	A	0	0	0	0	0	0	0	0.365462	0	0	0	0	0	0	0	0
novel-AAGTTGGACCAGGAGATGTAGCCC	AAGTTGGACCAGGAGATGTAGCCC	24	A	0	0	0	0	0	0	0.513366	0	0	0	0	0	0	0	0.585928	0
novel-AAGTTGTTGAGACAAGATATGCCT	AAGTTGTTGAGACAAGATATGCCT	24	A	0	0	0	0	0	0.366417	0	0	0	0	0	0	0	0	0	0
novel-AAGTTTGCTCTACTGAACTAGTCT	AAGTTTGCTCTACTGAACTAGTCT	24	A	0	0	0	0.18331	0	0	0.405781	0	0	0	0	0	0.22901	0	0	0
novel-AATAAACCCTTGCTGCAGCTG	AATAAACCCTTGCTGCAGCTG	21	A	0	0	0	0	0	0	0	0	0	0	0	0.432832	0	0	0	0
novel-AATAAACTGCAGATTTTGAATATC	AATAAACTGCAGATTTTGAATATC	24	A	0	0	0	0	0	0	0	0	0	0	0	0	0	0.292964	0	0
novel-AATAAAGATGAGAACTTATGTGCT	AATAAAGATGAGAACTTATGTGCT	24	A	0	0	0	0	0	0	0	0	0	0	0.309166	0	0	0	0	0
novel-AATAAATCGAATTTTTAATGGGCC	AATAAATCGAATTTTTAATGGGCC	24	A	0	0	0	0	0	0	0	0.173484	0	0	0	0	0	0	0	0
novel-AATAAATTACCGAGATCCCGAAAA	AATAAATTACCGAGATCCCGAAAA	24	A	0	0	0	0	0	0	0	0	0	0	0	0	0	0	0	0.181437
novel-AATAAATTACCGAGATCCTGAAAA	AATAAATTACCGAGATCCTGAAAA	24	A	0	0	0	0	0	0.411764	0.520452	0.333484	0	0	0	0	0	0	0.412393	1.80838
novel-AATAAATTACCGAGATCTTGAAAA	AATAAATTACCGAGATCTTGAAAA	24	A	0	0	0	0	0	0	0	0	0	0	0	0	0	0	0	0.278149
novel-AATAAATTACTGAGATCCTGAAAA	AATAAATTACTGAGATCCTGAAAA	24	A	0	0	0	0	0	0	0	0.151197	0	0	0	0	0	0	0	0
novel-AATAACAAGGACTACATAGTAGCT	AATAACAAGGACTACATAGTAGCT	24	A	0	0	0	0	0	0	0	0	0	0	0	0	0.189926	0	0	0
novel-AATAACAAGTTTGAATTGTGAACT	AATAACAAGTTTGAATTGTGAACT	24	A	0	0	0	0	0	0	0	0	0	0	0	0	0	0	0.258283	0
novel-AATAACCAACGTAGATCTATCTCT	AATAACCAACGTAGATCTATCTCT	24	A	0	0	0	0	0	0.151197	0	0	0	0	0	0	0	0	0	0
novel-AATAACCCTGTAGATGAAGCACCC	AATAACCCTGTAGATGAAGCACCC	24	A	0	0	0	0	0	0	0	0	0	0	0	0	0	0.173843	0	0
novel-AATAACTTGGCCGAGTCAATGAAT	AATAACTTGGCCGAGTCAATGAAT	24	A	0	0	0	0	0	0	0	0	0	0	0	0	0	0	0.705879	1.14971
novel-AATAAGAACCATGGTATTGCTCCA	AATAAGAACCATGGTATTGCTCCA	24	A	0	0	0	0	0	0	0	0	0	0	0	0	0	0	0	0.41015
novel-AATAAGAATGCACGACCACCT	AATAAGAATGCACGACCACCT	21	A	0	0	0	0	0	0.473519	0	0	0	0	0	0	0	0	0	0
novel-AATAAGAATGCATGATCACCT	AATAAGAATGCATGATCACCT	21	A	0	0	0.412393	1.14214	0.953213	1.85499	0.83422	1.3526	0	0	0	0	2.23845	1.14505	0	0
novel-AATAAGATCCTAGGAATGAAACCC	AATAAGATCCTAGGAATGAAACCC	24	A	0	0	0	0	0	0	0	0.41015	0	0.187452	0	0	0	0	0	0
novel-AATAAGATGGAAAGGAAATGAGCC	AATAAGATGGAAAGGAAATGAGCC	24	A	0	0	0	0	0	0	0	0.939995	0.166742	1.36078	0.347687	2.02322	0.916042	0	0.446798	0
novel-AATAATTCATTGTAATGTAGGCCT	AATAATTCATTGTAATGTAGGCCT	24	A	0	0	0	0	0	0	0.626663	0	0	0	0	0	0	0	0	0
novel-AATAATTTGCTGCCGGATTTTGAC	AATAATTTGCTGCCGGATTTTGAC	24	A	0	0	0	0	0.879193	0	0	0	0	0.30133	0.320615	0	0.468743	0.670196	0	0
novel-AATACAGAGATGGGGTTTTAGGCT	AATACAGAGATGGGGTTTTAGGCT	24	A	0	0	0	0	0	0.279249	0	0	0	0.309166	0	0	0	0	0	0
novel-AATACAGAGATTGGGGTTTTAGGC	AATACAGAGATTGGGGTTTTAGGC	24	A	0	0	0	0	0	0	0	0	0	0	0	0	0.390948	0	0	0
novel-AATACAGAGTTGGGGTTTTAGGCT	AATACAGAGTTGGGGTTTTAGGCT	24	A	0	0	0	0	0	0	0	0.187452	0	0	0	0	0	0	0	0
novel-AATACCACTTACCGCCTGAAGCCT	AATACCACTTACCGCCTGAAGCCT	24	A	0	0	0	0	0	0	0	0	0	0	0	0	0	0.284889	0	0
novel-AATACCGGAATAACTGTGGCA	AATACCGGAATAACTGTGGCA	21	A	0	0	0	0	0	0	0	0	0	0	0	0	0	0	1.00829	0
novel-AATACGACCGAGGTAACCACAAAC	AATACGACCGAGGTAACCACAAAC	24	A	0	0.338151	0	0.366012	0	0.400181	0	0.382456	0	0	0	0	0	0	0	0
novel-AATACGACCGAGGTAACCACTAAC	AATACGACCGAGGTAACCACTAAC	24	A	0	0	1.00529	0.945434	0	0.262432	0.333123	0.476607	0	0	0	0	0	0.272155	0	0
novel-AATACTACTTTGAACCTGGAAGCC	AATACTACTTTGAACCTGGAAGCC	24	A	0	0	0	0	0	0	0	0	0	0	0	0	0.187452	0	0	0
novel-AATACTGTGGATTATCCGAATTCA	AATACTGTGGATTATCCGAATTCA	24	A	0	0	0	0	0	0	0.219972	0	0	0	0	0	0	0	0	0
novel-AATACTTTGTTAGTCATGTGTCCT	AATACTTTGTTAGTCATGTGTCCT	24	A	0	0	0	0	0	0	0	0	0	0	0	0	0	0	0	0.338151
novel-AATAGAAAGCAATGTAGAGACCAT	AATAGAAAGCAATGTAGAGACCAT	24	A	0	0	0	0	0	0.256634	0	0.705879	0	0	0	0	0	0	0	0.41015
novel-AATAGAATAAAGAGAGTGAACCCT	AATAGAATAAAGAGAGTGAACCCT	24	A	0	0	0	0	0	0	0	0.365462	0	0	0	0	0	0	0	0
novel-AATAGAATTTCTGAAAGTAATGGCA	AATAGAATTTCTGAAAGTAATGGCA	25	A	0	0	0	0	0	0	0	0	0	0.166742	0	0	0	0	0	0
novel-AATAGACTGTGACAGCCAAAGTGC	AATAGACTGTGACAGCCAAAGTGC	24	A	0.451058	6.00271	4.77784	9.14416	4.69214	9.16042	4.97029	4.51165	0.72805	2.47436	1.57044	1.09986	6.30698	14.5026	0.563997	0.274509
novel-AATAGAGAAAGAGCCCTTGGTCAC	AATAGAGAAAGAGCCCTTGGTCAC	24	A	0	0	0	0	0	0	0	0	0	0	0	0.30133	0	0	0	0
novel-AATAGAGAAGACGGATGGAAGATC	AATAGAGAAGACGGATGGAAGATC	24	A	0	0	0	0	0	0	0	0	0	0	0	0	0	0	0.320261	0.242877
novel-AATAGAGAAGATGGTTGGAAGATC	AATAGAGAAGATGGTTGGAAGATC	24	A	0	0	0	0	0	0	0	0	0	0	0	0	0	0	0.654531	0
novel-AATAGAGACATGATAGGCTTA	AATAGAGACATGATAGGCTTA	21	A	0	0	0	0	0	0	0	0	0	0	0	0	0	0.375998	0	0
novel-AATAGAGACGATGGATGGACCATA	AATAGAGACGATGGATGGACCATA	24	A	0	0	0	0	0	0	0	0.832723	0	0	0	0	0	0	0	0
novel-AATAGAGAGAAATGTAGAGACATA	AATAGAGAGAAATGTAGAGACATA	24	A	0	0	0	0	0	0	0	0.379852	0	0.803831	0	0	0	0	0	0
novel-AATAGAGAGACCGAGCATTCCAAC	AATAGAGAGACCGAGCATTCCAAC	24	A	0	0	0	0	0	0	0	0.166742	0	0	0	0	0	0	0	0
novel-AATAGAGAGCAATGTAGAAACATA	AATAGAGAGCAATGTAGAAACATA	24	A	0	0	0	0.527335	0.670196	1.09089	0.664741	0.862277	0	0.962562	0.473412	1.31599	0.91503	0.763329	0	0
novel-AATAGAGAGCAATGTAGACACCAT	AATAGAGAGCAATGTAGACACCAT	24	A	0	0	0	0	0	0.242877	0.300136	0.181437	0	0	0	0.390948	0	0.348198	0	0
novel-AATAGAGAGCAATGTAGAGACACA	AATAGAGAGCAATGTAGAGACACA	24	A	0	0	0	0.279249	0.727257	0.538124	0.299922	0.713835	0	0.811563	0	0.320261	0.242877	0.20009	0	0.387425
novel-AATAGAGAGGATGGCTGGAAAGTC	AATAGAGAGGATGGCTGGAAAGTC	24	A	0	0	0.390948	0.363628	0.158272	0.374903	0.47589	0.733241	0	0.501331	0	0.277574	0.700317	0.514071	0.30133	0.22901
novel-AATAGAGAGGATGGTTGGAAAATC	AATAGAGAGGATGGTTGGAAAATC	24	A	0	0	0	0	0.20009	0.241916	0.382456	0.387425	0.468743	0.446798	0.363628	0.411506	0.599845	0.904191	0.556498	0
novel-AATAGAGAGGATGGTTGGAAGATC	AATAGAGAGGATGGTTGGAAGATC	24	A	0	0	0	0	0.374903	0	0	0	0	0	0	0	0	0	0	0
novel-AATAGAGATGACCGCTGGAAGATC	AATAGAGATGACCGCTGGAAGATC	24	A	0	0	0	0	0	0	0	0	0	0.50908	0	0	0	0	0	0
novel-AATAGAGATGACGACTGGAAGATC	AATAGAGATGACGACTGGAAGATC	24	A	0	0	0	0	0.999369	0	0.98933	3.0802	0	0.416361	0.400181	0.755987	1.6689	0	0	0
novel-AATAGAGATGACGACTGGAAGATT	AATAGAGATGACGACTGGAAGATT	24	A	0	0	0	0	0	0	0	0.438555	0	0	0	0.333123	0	0	0	0
novel-AATAGAGATGACGGTTGGAAGATC	AATAGAGATGACGGTTGGAAGATC	24	A	0	0	0	0	0.476607	0	0	0	0	0	0	0	0	0	0	0
novel-AATAGAGATGATGGCTGGAAAATC	AATAGAGATGATGGCTGGAAAATC	24	A	0	0	0.483832	0.903986	0	0	0	0	0.348198	0	0.666246	1.3565	0	0	0	0
novel-AATAGAGATGATGGCTGGAGTATC	AATAGAGATGATGGCTGGAGTATC	24	A	0	0	0	0	0	0	0	0.501331	0.166742	0.393113	0	0.258283	0.549625	0.438555	0	0
novel-AATAGAGATGATGGTTGGAAAATC	AATAGAGATGATGGTTGGAAAATC	24	A	0	0	0	0	0	0.657832	1.58201	0	0	0	0.18331	0.741998	0	1.69076	0	0.485755
novel-AATAGAGATGATGGTTGGAAAATT	AATAGAGATGATGGTTGGAAAATT	24	A	0	0	0	0	0	1.08208	0	0	0	0	0	0	1.82731	0.585928	0	0
novel-AATAGAGATGATGGTTGGAAGATA	AATAGAGATGATGGTTGGAAGATA	24	A	0	0	0	0	0	0	0	0	0	0	0	0	0.473412	0	0	0
novel-AATAGAGATGATGGTTGGAGTATC	AATAGAGATGATGGTTGGAGTATC	24	A	0	0	0.494665	0	0.541042	0	0	0	0	0.344378	0	0	0.761707	0	0	0
novel-AATAGAGTGGACGAGAGTGATCTC	AATAGAGTGGACGAGAGTGATCTC	24	A	0.208612	0	0	0	0.585928	0	0	0	0	0.556498	0.641708	0.608672	0	0	0	0
novel-AATAGATATTGATGTAGAGACCCT	AATAGATATTGATGTAGAGACCCT	24	A	0	0	0	0	0	0	0.173484	0	0	0	0	0	0.335098	0	0	0
novel-AATAGCCATTAGCTTTGAAAGCCT	AATAGCCATTAGCTTTGAAAGCCT	24	A	0	0	0	0	0	0	0.253235	0	0	0	0	0	0.411764	0.520452	0	0
novel-AATAGCCCATCGTGCAGGCCT	AATAGCCCATCGTGCAGGCCT	21	A	0	0	0	0	0	0	0	0	0	0	0.761707	0	0	0	0	0
novel-AATAGCTAGCTTGATTTTATGGGC	AATAGCTAGCTTGATTTTATGGGC	24	A	0	0	0	0	0	0	0	0	0	0	0	0	0	0.466878	0	0
novel-AATAGGAATCCAACTTGAACTGCT	AATAGGAATCCAACTTGAACTGCT	24	A	0	0	0	0	0.242877	0	0.332634	0	0	0	0	0	0.189926	0.562355	0	0
novel-AATAGGTTCGAAAGGAGTTGA	AATAGGTTCGAAAGGAGTTGA	21	A	0	0	0	0	0	0	0.243381	0	0	0	0	0	0	0	0.370999	0
novel-AATATAAAGCTTCTTCAGGGGACT	AATATAAAGCTTCTTCAGGGGACT	24	A	0	0	0	0	0	0	0	0	0	0	0	0	0	0.312918	0.503823	0
novel-AATATACTCAGGATCCAATGAACA	AATATACTCAGGATCCAATGAACA	24	A	0	0	0	0.166742	0	0.173843	0	0.22901	0	0	0	0	0	0	0	0
novel-AATATATTGTAAGAGCAGAAGCCT	AATATATTGTAAGAGCAGAAGCCT	24	A	0	0	0	0	0	0	0.618331	0.577537	0	0	0	0	0.243381	0.30133	0	0
novel-AATATCAAATATCATGGACCT	AATATCAAATATCATGGACCT	21	A	0.228758	0	0	0	0	0	0	0	0.654531	1.17121	0.674826	0.809013	0	0	0	0
novel-AATATCTCGATTGGTATGAGGCCT	AATATCTCGATTGGTATGAGGCCT	24	A	0	0	0	0	0	0	0	0	0	0	0	0	0	0	0	0.279249
novel-AATATCTGGCACCCAATCTGTAAT	AATATCTGGCACCCAATCTGTAAT	24	A	0	0	0	0	0	0	0	0	0	0	0	0	0	0	0	0.366012
novel-AATATGACACTCCATAACTAAATA	AATATGACACTCCATAACTAAATA	24	A	0	0	0	0	0	0	0	0	0	0	0	0	0	0	0	0.363628
novel-AATATGCAATCGAGATAAGGATGG	AATATGCAATCGAGATAAGGATGG	24	A	0	0	0	0	0	0	0	0	0	0	0	0	0	0	0	0.208181
novel-AATATGGCTGAGAAGCTTTGGCCC	AATATGGCTGAGAAGCTTTGGCCC	24	A	0	0.333123	0	0.309166	0	0.338151	0	0	0	0	0	0	0	0	0	0
novel-AATATGTTCCACTTACCTTTGAAG	AATATGTTCCACTTACCTTTGAAG	24	A	0	0	0	0	0	0	0	0	0	0	0	0	0	0	0	0.20009
novel-AATATTAATGCGCTCTGACATGGG	AATATTAATGCGCTCTGACATGGG	24	A	0	0	0	0.385025	0.405781	0.375998	0	0.277574	0	0.473519	0	0.365462	0	0	0	0
novel-AATATTCCAAGAATCTGCAATCA	AATATTCCAAGAATCTGCAATCA	23	A	0	0	0	0	0.351557	0	0	0.316543	0	0	0	0	0	0	0	0
novel-AATATTCGAGAATCAGATGGACAT	AATATTCGAGAATCAGATGGACAT	24	A	0	0	0	0	0	0	0	0	0	0	0	0.292964	0	0	0	0
novel-AATATTCGAGAATCCAACGGACAT	AATATTCGAGAATCCAACGGACAT	24	A	0	0	0	0	0	0	0	0	0	0	0	0	0	0	0	0.243381
novel-AATATTCGAGAATCCGACGGACAT	AATATTCGAGAATCCGACGGACAT	24	A	0	0	0	0	0	0	0	0	0	0.438555	0	0	0	0.253235	0	0
novel-AATATTCGGGAATCCGACGGACAT	AATATTCGGGAATCCGACGGACAT	24	A	0	0	0	0	0	0	0	0	0.320854	0	0	0	0	0	0	0
novel-AATATTCTGAGAATCTGCAATCGA	AATATTCTGAGAATCTGCAATCGA	24	A	0	0	0	0	0	0	0.241916	0	0	0	0	0	0	0	0	0
novel-AATATTGAGGATGCATGTCAAGTG	AATATTGAGGATGCATGTCAAGTG	24	A	0	0	0.279249	0	0	0.262432	0	0	0	0.313332	0	0	0.233439	0	0	0
novel-AATATTGGACAATGGGCTC	AATATTGGACAATGGGCTC	19	A	0	0.438664	0	0	0	0	0	0	0	0	0	0	0	0	0	0
novel-AATATTGTAGATGCCCATGACATT	AATATTGTAGATGCCCATGACATT	24	A	0	0	0	0	0	0.237945	0	0	0	0	0	0	0	0	0	0
novel-AATATTTATCAATGTGGGTCT	AATATTTATCAATGTGGGTCT	21	A	0	0	0	0	0.211676	0	0	0	0	0	0	0	0	0	0	0
novel-AATATTTCATTGTAATGTAGGCCT	AATATTTCATTGTAATGTAGGCCT	24	A	0	0	0.569778	0.787297	1.09455	1.24651	2.72066	1.66844	0.228758	0.589845	0	0.423353	0.764911	1.50665	1.46185	1.34763
novel-AATATTTGAATGGCTGTGGGAATC	AATATTTGAATGGCTGTGGGAATC	24	A	0	0	0	0	0	0	0	0	0	0	0	0.428301	0	0	0	0
novel-AATATTTTGGGATCCAATGGACAT	AATATTTTGGGATCCAATGGACAT	24	A	0	0	0	0.237945	0	0	0	0	0	0	0	0	0	0.274813	0	0
novel-AATCAAAGGATTCATGAACACTCA	AATCAAAGGATTCATGAACACTCA	24	A	0	0	0	0	0	0	0	0	0	0.453592	0	0	0	1.24257	0	0
novel-AATCAAAGGATTCGTGAGCATGCC	AATCAAAGGATTCGTGAGCATGCC	24	A	0	0	0	0	0.274813	0	0	0	0	0	0	0	0	0	0	0
novel-AATCAAAGGATTTGTGAGCATGCC	AATCAAAGGATTTGTGAGCATGCC	24	A	0	0	0	0	0	0	0	0	0	0	0	0	0.365462	0	0	0
novel-AATCAAATAACCAAGAGGAACTCT	AATCAAATAACCAAGAGGAACTCT	24	A	0	0	0	0	0	0	0	0	0	0	0	0	0	0	0.173484	0.166742
novel-AATCAACCTAGATCCATCTTAACT	AATCAACCTAGATCCATCTTAACT	24	A	0	0	0	0	0	0	0	0	0	0	0	0	0	0	0	0.412393
star-AATCAATTGCAGATTTTGGGGATA	AATCAATTGCAGATTTTGGGGATA	24	A	0	0	0	0	0	0	0	0	0	0	0	0	0	0	0	0.262432
novel-AATCACAAGTTTGATCTATGAACT	AATCACAAGTTTGATCTATGAACT	24	A	0	0	0	0	0	0	0.363628	0.158272	0	0	0	0	0	0	0.20009	0.241916
novel-AATCACAAGTTTGATGAGTGAACT	AATCACAAGTTTGATGAGTGAACT	24	A	0	0	0	0	0	0	0	0	0	0	0	0	0.279249	0	0.224942	0.523479
novel-AATCACATGAGAGAATTTTTGGCC	AATCACATGAGAGAATTTTTGGCC	24	A	0	0	0	0	0	0	0	0.187452	0	0	0	0	0	0	0	0
novel-AATCACATGCAGGATTCTAGAACC	AATCACATGCAGGATTCTAGAACC	24	A	0	0	0	0	0	0	0	0	0	0.438555	0	0	0	0	0	0
novel-AATCACATGCAGGATTCTAGATCC	AATCACATGCAGGATTCTAGATCC	24	A	0	0	0	0	0	0	0	0	0	0	0	0	0	0	0.556299	0
novel-AATCAGCAGGCTGTAATTTTCCTC	AATCAGCAGGCTGTAATTTTCCTC	24	A	0	0	0	0	0	0.433529	0	0	0	0	0	0	0	0	0	0
novel-AATCAGGCATAAGCCTCCTCGGTC	AATCAGGCATAAGCCTCCTCGGTC	24	A	0	0	0	0	0	0	0	0	0	0	0	0.173484	0	0	0	0
novel-AATCAGTAGCTGTTGGATCCCTGC	AATCAGTAGCTGTTGGATCCCTGC	24	A	0	0	0	0	0	0.211676	0	0	0	0.502647	0.363628	0	0	0	0.309166	0
novel-AATCAGTGACCGGAGAATCCACAG	AATCAGTGACCGGAGAATCCACAG	24	A	0	0	0	0	0	0	0.623255	1.113	0	0	0	0	0	0	0	0
novel-AATCAGTGTGGTTCATCGTCAGGA	AATCAGTGTGGTTCATCGTCAGGA	24	A	0	0	0	0	0	0.243381	0	0	0.279249	0.363628	0	0	0.237945	0	0	0
novel-AATCATGGAACTATGATCAAGACT	AATCATGGAACTATGATCAAGACT	24	A	0	0	0	0	0	0	0	0	0	0	0	0	0	0.215236	0	0
novel-AATCCAAGTTATAGCTGTCAAACT	AATCCAAGTTATAGCTGTCAAACT	24	A	0	0	0	0	0	0	0	0	0	0	0	0	0	0	0	0.438664
novel-AATCCAAGTTATAGCTGTTAAACT	AATCCAAGTTATAGCTGTTAAACT	24	A	0	0	0	0	0	0	0	0	0	0	0	0	0	0	0	0.893595
novel-AATCCAATCATAGTAGCCTCTCGT	AATCCAATCATAGTAGCCTCTCGT	24	A	0	0	0	0	0.215236	0.22901	0.365462	0	0	0	0	0	0	0	0	0
novel-AATCCATGAGGGCTTAGACCCAAA	AATCCATGAGGGCTTAGACCCAAA	24	A	0	0	0	0	0	0	0	0	0	0	0	0	0	0	0	0.436354
novel-AATCCATGTTTTCGTAGCGCAGAC	AATCCATGTTTTCGTAGCGCAGAC	24	A	0	0	0	0	0	0.511647	0	0	0	0.285534	0	0	0	0	0	0
novel-AATCCCGTAGGAATTTATTGAAAT	AATCCCGTAGGAATTTATTGAAAT	24	A	0	0	0	0	0	0	0	0	0	0	0	0	0	0	0	0.253235
novel-AATCCCGTGATTGAGATCTTCACT	AATCCCGTGATTGAGATCTTCACT	24	A	0	6.08452	0	0	0	0	0	0	0	0	0	0	0	0	0	0
novel-AATCCGAAAGACATGCTTACTACA	AATCCGAAAGACATGCTTACTACA	24	A	0	0	0	0	0	0	0	0	0	0	0	0	0	0	0	0.299922
novel-AATCCGAAAGACTGATATCAACAT	AATCCGAAAGACTGATATCAACAT	24	A	0	0	0	0	0	0	0.727257	0	0	0	0	0	0	0	0	0
novel-AATCCGAAGGGCTATGTATGAGTC	AATCCGAAGGGCTATGTATGAGTC	24	A	0	0	0	0	0	0	0	0	0	0.274813	0	0	0	0	0	0
novel-AATCCGAGCCGTTAGATCTTGCAG	AATCCGAGCCGTTAGATCTTGCAG	24	A	0	0	0	0	0	0.50908	0	0	0	0.385025	0.338151	0	0.228758	0.208181	0	0
novel-AATCCGGAAGATGATCTACACAAT	AATCCGGAAGATGATCTACACAAT	24	A	0	0	0	0	0	0	0	0.272155	0	0	0	0	0	0	0	0.513269
novel-AATCCGGAGGAAGAAATTGAGGTT	AATCCGGAGGAAGAAATTGAGGTT	24	A	0	0	0	0	0	0	0	0	0	0	0	0	0	0	0	0.215236
novel-AATCCGGATGAAGAAATTGAGGTT	AATCCGGATGAAGAAATTGAGGTT	24	A	0	0	0	0	0	0	0	0	0	0	0	0	0	0	0.256634	0.432832
novel-AATCCGGCAACAATTTATTAGAAT	AATCCGGCAACAATTTATTAGAAT	24	A	0	0	0	0	0	0	0	0	0	0	0	0	0	0	0.30133	0
novel-AATCCGGCAAGAATTCATTGAAAT	AATCCGGCAAGAATTCATTGAAAT	24	A	0	0	0	0	0	0.211676	0.347687	0	0	0	0	0	0.224942	0.333123	0.370999	0
novel-AATCCGGCAGCAATTTATTAGAAT	AATCCGGCAGCAATTTATTAGAAT	24	A	0	0	0.727257	0	0	0	0	0	0	0	0	0	0	0	0	2.19277
novel-AATCCGGCAGGAATTCATTGAAAT	AATCCGGCAGGAATTCATTGAAAT	24	A	0	0	0	0.166742	0	0	0	0.22901	0	0	0	0	0	0	0	0
novel-AATCCGGCAGGAATTTATTGGAAT	AATCCGGCAGGAATTTATTGGAAT	24	A	0	0	0	0	0	0	0	0	0	0	0	0	0	0	0.87711	1.28904
novel-AATCCGGCGGAAGAAATTGAAGTT	AATCCGGCGGAAGAAATTGAAGTT	24	A	0	0	0	0	0.173843	0.473519	0.366417	1.02329	0	0	0	0	0.293296	0.432832	0	0
novel-AATCCGGCGGAAGAAATTGACGTT	AATCCGGCGGAAGAAATTGACGTT	24	A	0	0	0	0	0	0	0	0	0	0	0	0	0.215236	0	0	0
novel-AATCCGGCTGAAGAAATTGAGGTT	AATCCGGCTGAAGAAATTGAGGTT	24	A	0	0	0	0	0	0	0	0	0	0	0	0	0.618331	0	0	0
novel-AATCCGGTAGCAATTTATTGAAAT	AATCCGGTAGCAATTTATTGAAAT	24	A	0	0	0	0	0	0	0.946823	1.06533	0	0	0	0	0	0	0	0
novel-AATCCGTCGTGGAGGAGGAGGCCT	AATCCGTCGTGGAGGAGGAGGCCT	24	A	0	0	0	0	0	0	0	0	0	0	0	0	0	0	0	0.208181
novel-AATCCTGTTTTGCGCTACGAAATC	AATCCTGTTTTGCGCTACGAAATC	24	A	0	0	0.329958	0	0.320854	0.338151	0	0	0	0	0	0	0	0	0	0
novel-AATCCTTTCTGTGTTGAGCCTGAT	AATCCTTTCTGTGTTGAGCCTGAT	24	A	0	0	0	0	0	0	0.279249	0	0	0	0	0	0	0	0	0
novel-AATCGAAAATATCGCCCGGTGACT	AATCGAAAATATCGCCCGGTGACT	24	A	0	0	0	0	0.338151	0	0	0	0	0	0	0	0	0	0	0
novel-AATCGAGAGAATCTTTGTCACAAT	AATCGAGAGAATCTTTGTCACAAT	24	A	0	0	0	0	0	0	0	0	0	0	0	0	0	0	0	0.272155
novel-AATCGAGATTTCCCATGTAGTGCC	AATCGAGATTTCCCATGTAGTGCC	24	A	0	0	0	0.338151	0	0	0	0	0	0	0	0	0	0	0	0
novel-AATCGATACCTTGACTGAAAGCTT	AATCGATACCTTGACTGAAAGCTT	24	A	0	0	0	0.41015	0.335098	0.436354	0.158272	0	0	0	0	0	0.228758	0	0	0
novel-AATCGATTCCAAACACTAAAACTC	AATCGATTCCAAACACTAAAACTC	24	A	0	0	0	0	0	0	0	0.272155	0	0	0	0	0	0.284889	0	0
star-AATCGATTTGGTGGCCCTTGAACT	AATCGATTTGGTGGCCCTTGAACT	24	A	0	0	0	0	0	0	0	0.189926	0	0	0	0	0	0	0	0
novel-AATCGCTAAGAACCATTGATGCCT	AATCGCTAAGAACCATTGATGCCT	24	A	0	0	0	0.279249	0.363628	0	0.412393	0	0	0	0	0	0.208181	0.666968	0	0
novel-AATCGGATAACCACCCCCATGGGC	AATCGGATAACCACCCCCATGGGC	24	A	0.320854	0	0	0	0.346968	0	0.635029	0	0.950202	0.292964	0.446798	0	0	0	0	0.309166
novel-AATCGGATAACCACCCCTTGACC	AATCGGATAACCACCCCTTGACC	23	A	0	0	0	0	0	0	0	0	0	0	0	0	0	0	0	0.274813
novel-AATCGGATAACCACTCCCATGGGC	AATCGGATAACCACTCCCATGGGC	24	A	0	0	0	0	0	0	0	0	0.292964	0	0	0	0	0	0	0
novel-AATCGGATAGCAACCCCCACAGGT	AATCGGATAGCAACCCCCACAGGT	24	A	0	0	0	0	0	0	0	0	0	0	0	0	0	0.173843	0	0
novel-AATCGGATAGCCACCACTCAACTG	AATCGGATAGCCACCACTCAACTG	24	A	0	0	0	0	0.181437	0	0	0	0.390948	0	0	0	0	0	0	0
novel-AATCGGATAGCCACCACTCAGCGG	AATCGGATAGCCACCACTCAGCGG	24	A	0.390948	0	0	0	0	0	0.741998	0.449195	0	0	0	0	0	0	0	0
novel-AATCGGATAGCCACCCCAATGGGC	AATCGGATAGCCACCCCAATGGGC	24	A	0	0	0	0	0	0	0	0	0	0	0	0	0	0.370999	0	0
novel-AATCGGATAGCCACCCCCACAGGC	AATCGGATAGCCACCCCCACAGGC	24	A	0.654531	0	0	0	0	0	0	0	0	0	0	0	0	0	0	0
novel-AATCGGATAGCCACCCCCATAGGC	AATCGGATAGCCACCCCCATAGGC	24	A	0	0	0	0	0	0	0.365462	0	0	0	0.237945	0.219972	0	0	0	0
novel-AATCGGATAGCCACCCCCATGGGA	AATCGGATAGCCACCCCCATGGGA	24	A	0	0	0	0	0	0	0	0	0	0.151197	0.173843	0	0	0	0	0
novel-AATCGGATAGCCACCCCTACGGGC	AATCGGATAGCCACCCCTACGGGC	24	A	0	0	0	0	0	0	0	0	0	0	0	0	0	0	0.228758	0.381665
novel-AATCGGATAGCCACCCCTATGGGC	AATCGGATAGCCACCCCTATGGGC	24	A	0	0	0	0	0	0	0.375998	0	0	0	0	0	0	0	0	0
novel-AATCGGATAGCCACCCTCATGGGC	AATCGGATAGCCACCCTCATGGGC	24	A	0	0	0.215236	0	0	0	0.446798	0.363628	0	0	0	0	0.743932	0.501331	0	0
novel-AATCGGATAGCCACCTCCATGGGC	AATCGGATAGCCACCTCCATGGGC	24	A	0	0	0	0	0	0	0.274509	0	0	0.258283	0	0	0	0.446798	0	0
novel-AATCGGATAGCCACTCCCACGGGC	AATCGGATAGCCACTCCCACGGGC	24	A	0	0	0	0	0	0	0	0	0	0	0	0.338151	0	0	0	0
novel-AATCGGATAGCCACTCCCACGGGT	AATCGGATAGCCACTCCCACGGGT	24	A	0	0	0	0	0	0	0.242877	0	0.645708	0.366417	0.657832	0.527335	0	0	0	0
novel-AATCGGATAGCCACTCCCATGGGC	AATCGGATAGCCACTCCCATGGGC	24	A	0	0	0	0	0.390948	0	0.158272	0	0	0	0	0	0.228758	0.312271	0	0
novel-AATCGGATAGCCACTGCCCAACTG	AATCGGATAGCCACTGCCCAACTG	24	A	0	0	0	0	0.274509	0.242877	0.366833	0.272155	0.320615	0.58474	0.585928	0	0	0.253235	0	0
novel-AATCGGATTTCCCTATCTAGGGTC	AATCGGATTTCCCTATCTAGGGTC	24	A	0	0	0	0	0	0	0.374903	0	0	0	0	0	0.242877	0.20009	0	0
novel-AATCGGCCGATTTAATCCTTTCGC	AATCGGCCGATTTAATCCTTTCGC	24	A	0	0	0	0	0	0	0	0	0	0	0	0	0	0.187452	0	0
novel-AATCGGGATATTGGCGCTCTGGCG	AATCGGGATATTGGCGCTCTGGCG	24	A	0	0	0	0	0.253235	0.299922	0	0.549931	0	0	0	0	0.166742	0.332634	0	0
novel-AATCGGGCAGCAATTTATTGGAAT	AATCGGGCAGCAATTTATTGGAAT	24	A	0	0	0	0.242877	0	0.393113	0	0	0	1.06114	0.799983	0.506469	0	0.666246	0	0
novel-AATCGGGTAGCAATTTATTGGAAT	AATCGGGTAGCAATTTATTGGAAT	24	A	0	0	0	0	0	0.380712	0	0	0	0.228758	0	0	0	0.173843	0.22901	0
novel-AATCGGTCAAGCCGGGGCCTCACC	AATCGGTCAAGCCGGGGCCTCACC	24	A	0	0	0	0	0	0	0	0	0	0	0	0	0	0	0.641708	1.21734
novel-AATCGGTCAAGTTGGGGCCTCGCC	AATCGGTCAAGTTGGGGCCTCGCC	24	A	0	0	0	0	0	0	0.432832	0	0	0	0	0	0	0	0	0
novel-AATCGTAGAGTCCTTTTGAGTGCT	AATCGTAGAGTCCTTTTGAGTGCT	24	A	0	0	0	0	0	0	0	0	0	0	0	0	0.18331	0	0	0
novel-AATCTAATAGAAGCTACCTTGGCA	AATCTAATAGAAGCTACCTTGGCA	24	A	0	0	0	0	0	0	0	0	0	0	0	0	0	0.320615	0	0
novel-AATCTAGATCCATCTTAACTCCAG	AATCTAGATCCATCTTAACTCCAG	24	A	0	0	0	0	0	0	0	0	0	0	0	0	0	0.320854	0	0
novel-AATCTAGATCCATCTTAACTCTGA	AATCTAGATCCATCTTAACTCTGA	24	A	0	0	0	0	0	0	0	0	0	0	0	0	0	0	0	0.363628
novel-AATCTAGCAAAAATAAGTGC	AATCTAGCAAAAATAAGTGC	20	A	0	0	0	0	0	0	0	0	0	0	0	0	0	0	0	0.555148
novel-AATCTATGCATGTCGTAGGGCCCT	AATCTATGCATGTCGTAGGGCCCT	24	A	0	0	0	0	0	0	0	0	0.151197	0	0	0.22901	0	0	1.09089	0
novel-AATCTCAGTTTGACTTTGCCTTGG	AATCTCAGTTTGACTTTGCCTTGG	24	A	0	0	0	0	0	0	0.558497	0	0	0	0	0	0	0	0	0
star-AATCTCCAAAAAGTCGCATTATAG	AATCTCCAAAAAGTCGCATTATAG	24	A	0	0	0	0.338151	0.375998	0	0	0	0	0	0	0	0	0	0	0
novel-AATCTCCAAACCGCTGTCTCTGTT	AATCTCCAAACCGCTGTCTCTGTT	24	A	0	0	0	0	0	0.751996	0	0	0	0	0	0	0	0	0	0
novel-AATCTCCTAGGTTGCCTG	AATCTCCTAGGTTGCCTG	18	A	0	0.258283	0	0	0	0	0	0	0	0	0	0	0	0	0	0
novel-AATCTCTAAGGCTGATCTCTAGGA	AATCTCTAAGGCTGATCTCTAGGA	24	A	0	0	0	0	0	0	0	0	0	0	0	0	0.279249	0	0	0
novel-AATCTCTGAAGCTGATGCCTGGTC	AATCTCTGAAGCTGATGCCTGGTC	24	A	0	0	0.58474	0.292964	0	0	0	0	0	0	0	0	0	0	0	0
novel-AATCTGGCAACAATTTATTGGAAT	AATCTGGCAACAATTTATTGGAAT	24	A	0	0	0	0	0	0	0	0	0	0	0	0	0	0	0	0.403283
novel-AATCTGGCAAGAATTCATTGAAAT	AATCTGGCAAGAATTCATTGAAAT	24	A	0	0	0	0.279249	0	0.284889	0.374903	0.285534	0	0	0	0	0	0	0	0
novel-AATCTGGGTACAAGAAAGATGATG	AATCTGGGTACAAGAAAGATGATG	24	A	0	0	0	0	0	0	0	0	0	0	0	0	0	0	0.219972	1.17483
novel-AATCTTAGTTTGACTTTGCCTTGG	AATCTTAGTTTGACTTTGCCTTGG	24	A	0	0	0	0	0	0	0.173843	0	0	0	0	0	0	0	0	0
novel-AATCTTCGGCAAAATCACATAAGA	AATCTTCGGCAAAATCACATAAGA	24	A	0	0	0	0	0	0	0.219972	0	0	0.228758	0	0	0.302395	0.312918	0	0
novel-AATCTTGGATCTTTGGAGTAGATC	AATCTTGGATCTTTGGAGTAGATC	24	A	0	0	0	0	0	0	0.215236	0	0	0	0	0	0	0	0	0
novel-AATCTTGTAGATGTCCTGGGCACG	AATCTTGTAGATGTCCTGGGCACG	24	A	0	0	0	0	0	0	0.494665	0.385025	0	0	0	0.211676	0	0.215236	0	0
novel-AATCTTGTCTGTGGTTCCTTGGAC	AATCTTGTCTGTGGTTCCTTGGAC	24	A	0	0	0	0	0	0	0	0	0	0	0	0	0	0.741998	0	0
novel-AATCTTGTTCGTGGTTCCTTGGAC	AATCTTGTTCGTGGTTCCTTGGAC	24	A	0	0	0	0	0	0	0.320854	0	0	0	0	0	0	0.274813	0	0
novel-AATCTTTGCGCGGGCGGAAGCC	AATCTTTGCGCGGGCGGAAGCC	22	A	12.8725	0.20009	0.151197	0	0	0	0	0	15.4473	14.6962	22.7475	10.852	0	0	0	0
novel-AATGAAAAGAAATTTGATCCCTCT	AATGAAAAGAAATTTGATCCCTCT	24	A	0	0	0	0	0	0	0	0	0	0	0	0	0	0	0.335098	0.654531
novel-AATGAAAAGAGAGTTGGTCCCTCT	AATGAAAAGAGAGTTGGTCCCTCT	24	A	0	0	0	0	0	0	0	0	0	0	0	0	0	0	0	0.208181
novel-AATGAAAAGAGATTTGATCCCTCT	AATGAAAAGAGATTTGATCCCTCT	24	A	0	0	0	0	0	0	0	0	0	0	0	0	0	0	1.01816	1.04459
novel-AATGAAACAGATCAACTCGGCCGT	AATGAAACAGATCAACTCGGCCGT	24	A	0	0	0	0	0	0.292964	0	0.581806	0	0	0	0	0	0	0	0
novel-AATGAAAGGTGTTAGTGAGACATG	AATGAAAGGTGTTAGTGAGACATG	24	A	0	0	0	0	0	0.375998	0	0	0	0	0	0	0.292964	0	0	0
novel-AATGAAATCATGGTCAACTATAGA	AATGAAATCATGGTCAACTATAGA	24	A	0	0	0	0	0	0	0	0	0	0	0	0	0	0	0	0.241916
novel-AATGAAATGTTGAGAATTTGGGCC	AATGAAATGTTGAGAATTTGGGCC	24	A	0	0	0	0	0	0.228758	0	0	0	0	0	0.41015	0	0	0	0
novel-AATGAACCATGTACACGAAGGACA	AATGAACCATGTACACGAAGGACA	24	A	0	0	0	0	0	0	0	0	0	0	0	0	0	0	0	0.347687
novel-AATGAACTAAATGAAGAGTGGCCC	AATGAACTAAATGAAGAGTGGCCC	24	A	0	0	0	0	0	0	0	0.151197	0	0	0	0	0	0.158272	0	0
novel-AATGAAGTCTCACCGAACCCGAGA	AATGAAGTCTCACCGAACCCGAGA	24	A	0	0	0	0	0	0	0	0	0	0	0	0	0	0	0	0.344378
novel-AATGAAGTCTCACCGAACTGGAGA	AATGAAGTCTCACCGAACTGGAGA	24	A	0	0	0	0	0	0	0	0	0	0	0	0	0	0	1.09986	0
novel-AATGAAGTCTCACTGAACTAGAGA	AATGAAGTCTCACTGAACTAGAGA	24	A	0	0	0	0	0	0	0	0	0	0	0	0	0	0	0	0.366417
novel-AATGAAGTCTCACTGAACTGGAGA	AATGAAGTCTCACTGAACTGGAGA	24	A	0	0	0	0	0	0	0	0	0	0	0	0	0	0	0	0.770049
novel-AATGAAGTCTCATTGAACCGGAGA	AATGAAGTCTCATTGAACCGGAGA	24	A	0	0	0	0	0	0	0	0	0	0	0	0	0	0	0	0.541042
novel-AATGAAGTGATCTTTAGGTAGGCC	AATGAAGTGATCTTTAGGTAGGCC	24	A	0	0	0	0	0	0.366621	0	0.513366	0	0	0	0	0	0	0	0
novel-AATGAATGTACTCTTGACCTTGCA	AATGAATGTACTCTTGACCTTGCA	24	A	0	0.277574	0.300136	0.544311	0.417224	0.645708	0.732833	1.02329	0	0.284889	0	0	0	1.05116	0	0
novel-AATGACAATGTCGACCTCTGACCT	AATGACAATGTCGACCTCTGACCT	24	A	0	0	0	0	0.403283	0	0	0	0	0	0	0	0	0	0	0
novel-AATGACAGTGAATCAATGGTTGAC	AATGACAGTGAATCAATGGTTGAC	24	A	0	0	0	0	0	0	0	0	0	0	0	0	0	0	1.31599	1.32679
novel-AATGACATATCAGTGGCTCTGACA	AATGACATATCAGTGGCTCTGACA	24	A	0	0	0	0.219972	0	0.320854	0	0.313332	0	0.181437	0	0.258283	0.320615	0.511647	0	0
novel-AATGACCATGATGTAGCCTCACCA	AATGACCATGATGTAGCCTCACCA	24	A	0	0	0.278149	0	0	0	0	0	0	0	0	0	0	0	0	0
novel-AATGACTAAGCTCTCATGTGGCCC	AATGACTAAGCTCTCATGTGGCCC	24	A	0	0	0	0	0	1.08208	0	0	0	0	0	0	0	0.996078	0	0
novel-AATGACTATGAGACCCAATATCCT	AATGACTATGAGACCCAATATCCT	24	A	0	0	0.258283	0	0	0	0	0	0	0	0	0	0	0	0	0
novel-AATGACTTGGACCTTGGCTGGATC	AATGACTTGGACCTTGGCTGGATC	24	A	0	0	1.19085	0	0	0	0	0	0	0	0	0	0	0	0	0
novel-AATGAGAAATATTTCGGCGGAAAT	AATGAGAAATATTTCGGCGGAAAT	24	A	0	0	0	0	0	0.274509	0	0	0	0	0	0	0.614347	0.581806	0	0
novel-AATGAGAACTCGACCAATTGAGCT	AATGAGAACTCGACCAATTGAGCT	24	A	0	0	0	0	0	0	0	0.337413	0	0.449195	0	0	0.320261	0	0	0
novel-AATGAGAACTTGACCAACTGAGCT	AATGAGAACTTGACCAACTGAGCT	24	A	0	0	0	0	0.228758	0.312271	0	0.272155	0	0	0	0	0	0	0	0
novel-AATGAGAACTTGACCAATTGAGCT	AATGAGAACTTGACCAATTGAGCT	24	A	0	0	0	0	0	0	0.449884	0.571068	0	0	0	0	0	0.233439	0	0
novel-AATGAGAGAAGGATCTCTAGGCCC	AATGAGAGAAGGATCTCTAGGCCC	24	A	0	0.879193	0	0	0	0	0	0	0	0	0	0	0	0	0	0
novel-AATGAGAGTGGGGCCAACATGACC	AATGAGAGTGGGGCCAACATGACC	24	A	0	0	0	0	0.189926	0	0	0	0	0	0	0	0	0	0	0
novel-AATGAGAGTTTAATGGGGAACACA	AATGAGAGTTTAATGGGGAACACA	24	A	0	0	0	0	0	0	0	0	0	0	0	0	0	0	0	0.320854
novel-AATGAGATAAGTTGTAAATTTGCT	AATGAGATAAGTTGTAAATTTGCT	24	A	0	0	0	0	0	0	0	0	0	0	0	0	0.151197	0.173843	0	0
novel-AATGAGATCAGAATTGGAGGC	AATGAGATCAGAATTGGAGGC	21	A	0	0	0.173484	0.166742	0	0	0	0	0	0.727257	0	0	0	0	0	0
novel-AATGAGATCTAGCTCTTGTAGGGC	AATGAGATCTAGCTCTTGTAGGGC	24	A	0	0	0	0.224942	0	0	0	0	0	0	0	0	0	0	0	0
novel-AATGAGATTGAGATGCTTGGACAT	AATGAGATTGAGATGCTTGGACAT	24	A	0	0	0	0	0	0	0	0	0	0	0	0.237945	0	0	0	0
novel-AATGAGATTGTCTTTTGGATTAAT	AATGAGATTGTCTTTTGGATTAAT	24	A	0	0	0	0	0.256634	0.865664	1.02673	0	0	0.166742	0	0	0.215236	0	0	0
novel-AATGAGGACGATGAGAATGGTCAT	AATGAGGACGATGAGAATGGTCAT	24	A	0	0	0	0	0.215236	0	0	0	0	0	0	0	0	0	0.375998	0.503267
novel-AATGAGGAGTGGAAGTTTGAGCCT	AATGAGGAGTGGAAGTTTGAGCCT	24	A	0	0	0	0	0	0	0	0	0	0	0	0	0	0	0	0.363628
novel-AATGAGGATGATGAATAGACACGT	AATGAGGATGATGAATAGACACGT	24	A	0	0	0	0.430472	0.458021	0	0	0	0	0	0	0	0	0	0	0
novel-AATGAGGATGTAGATAATTTTATC	AATGAGGATGTAGATAATTTTATC	24	A	0	0	0	0	0	0	0.501331	0	0	0	0	0	0	0.41015	0	0
novel-AATGAGGATTTCCATAGAGGTTGA	AATGAGGATTTCCATAGAGGTTGA	24	A	0	0	0	0	0	0	0.279249	0	0	0	0	0	0	0	0	0
novel-AATGAGGGCTCTGATGATGGTGC	AATGAGGGCTCTGATGATGGTGC	23	A	0	0	0	0	0	0	0	0	0	0	0	0	0	0	0	0.224942
novel-AATGATAATGGATGGAGTAACCTT	AATGATAATGGATGGAGTAACCTT	24	A	0	0	0	0	0	0	0	0	0	0	0	0	0.313332	0	0	0
novel-AATGATACCTCTGATATCCCT	AATGATACCTCTGATATCCCT	21	A	0	0	0	0	0	0	0	0	0	0	0.950202	0	0.949445	0	0	0
novel-AATGATGGCATACTGAACACC	AATGATGGCATACTGAACACC	21	A	0	0	0	0	0	0	0.253235	0	0	0	0	0	0	0	0	0
novel-AATGATGTAGCTTCTGCCTGAGAA	AATGATGTAGCTTCTGCCTGAGAA	24	A	0	0	0	0	0	0	0	0	0.320615	0	0	0	4.65444	0	0.428301	0
novel-AATGATTAAAACCCTCTGGAA	AATGATTAAAACCCTCTGGAA	21	A	0	0	0	0	0	0	0	0	0	0	0	0	0.173484	0	0	0
novel-AATGCAACTTGAGGAGACTTTGGT	AATGCAACTTGAGGAGACTTTGGT	24	A	0	0	0	0	0	0	0	0	0	0	0	0	0	0	0	0.309166
novel-AATGCAAGGGTTGTGAACTTT	AATGCAAGGGTTGTGAACTTT	21	A	0	0	0	0.436354	0	0	0	0	0	0	0	0	0	0	0	0
novel-AATGCAGTTAGAGCGCCTGACATC	AATGCAGTTAGAGCGCCTGACATC	24	A	0	0	0	0	0	0	0	0	0	0	0.363628	0	0	0	0	0
novel-AATGCATATGGAACTTTAGACATA	AATGCATATGGAACTTTAGACATA	24	A	0	0	0	0.253235	0	0.333123	0	0	0	0	0	0	0	0	0	0
novel-AATGCCTCGAGAAACTGAATCCAT	AATGCCTCGAGAAACTGAATCCAT	24	A	0	0	0	0	0	0	0	0.385025	0	0	0	0	0	0	0	0
novel-AATGCGATGTATCCGGAAGATATG	AATGCGATGTATCCGGAAGATATG	24	A	0	0	0	0	0	0.370999	0.449195	0	0	0	0	0	0	0.412219	0	0
novel-AATGCGTTTCAGGGCCGTACGACC	AATGCGTTTCAGGGCCGTACGACC	24	A	0	0	0	0	0	0	0	0.351557	0	0	0	0	0	0	0	0
novel-AATGCGTTTCGAACCAACTAGTGT	AATGCGTTTCGAACCAACTAGTGT	24	A	0	0	0	0	0	0	0	0	0	0	0	0	0	0	0	0.581806
novel-AATGCTAGACTCAACTATTTTGGT	AATGCTAGACTCAACTATTTTGGT	24	A	0	0	0	0	0.22901	0	0.292964	0	0	0	0	0	0	0	0.411764	0.312271
novel-AATGCTATTTTTCAGTTTTAGGAC	AATGCTATTTTTCAGTTTTAGGAC	24	A	0	0	0	0.556498	0.641708	0.473412	0	0	0	0	0	0	0.511647	0.644521	0	0
novel-AATGCTCAAGGACTCCATTGTAAT	AATGCTCAAGGACTCCATTGTAAT	24	A	0	0	0	0.22901	0	0.41015	0	0	0	0	0	0	0	0	0	0
novel-AATGCTCGAGAGGACCTGTTCCGG	AATGCTCGAGAGGACCTGTTCCGG	24	A	0	0	0	0.962562	0	1.44133	0	0	0	0	0	0	0	2.01059	0	0
novel-AATGCTCGAGAGGACCTGTTCTGG	AATGCTCGAGAGGACCTGTTCTGG	24	A	0	0	0	0	0	0	0	0	0	0	0	0.405781	0	0	0	0
novel-AATGCTGCTCCGAATCCTTGATAC	AATGCTGCTCCGAATCCTTGATAC	24	A	0	0	0.385025	0	0	0	0	0	0	0	0	0	0	0	0	0
novel-AATGGAATTTAGAGCTTTGGCATT	AATGGAATTTAGAGCTTTGGCATT	24	A	0	0	0	0	0	0.173484	0.233439	0.151197	0	0	0	0	0.799983	0.348198	0.618657	0.879889
novel-AATGGAATTTCTCTGTAGAATACC	AATGGAATTTCTCTGTAGAATACC	24	A	0	0	0	0	0	0	0	0	0	0	0	0	0	0.266787	0	0
novel-AATGGACATGAGCAAAGTC	AATGGACATGAGCAAAGTC	19	A	0	0	0	0	0	0	0	0	0	0	0	0	0.189926	0	0	0
novel-AATGGACCACTTTATAGGATTAAG	AATGGACCACTTTATAGGATTAAG	24	A	0	0	0	0	0	0	0	0.219972	0.405781	0.939995	0	0	0	0.211676	0	0
novel-AATGGACCCCAAAGAACCCAAAGG	AATGGACCCCAAAGAACCCAAAGG	24	A	0	0	0	0.173484	0	0	0	0	0	0	0	0	0	0	0	0
novel-AATGGACCTAAGGCTAGCAAGGCT	AATGGACCTAAGGCTAGCAAGGCT	24	A	0	0	0.363628	0.22158	0.224942	0.333123	0	0.432832	0	0.228758	0	0	0	0	0	0
novel-AATGGACCTTGGGACTTGTGGGGA	AATGGACCTTGGGACTTGTGGGGA	24	A	0	0	0	0	0	0	0	0	0	0	0	0.187452	0	0	0	0
novel-AATGGACGAGGACATGAGTGCAAT	AATGGACGAGGACATGAGTGCAAT	24	A	0	0	0	0	0	0	0	0	0	0.208181	0	0	0	0	0	0
novel-AATGGAGAACATGACAATTGCGAT	AATGGAGAACATGACAATTGCGAT	24	A	0	0	0	0	0	0	0	0	0	0.189926	0	0	0	0	0	0
novel-AATGGAGAAGAAGGAGCATCGGTC	AATGGAGAAGAAGGAGCATCGGTC	24	A	0	0	0.187452	0	0	0	0	0	0	0	0	0	0	0	0	0
novel-AATGGAGATTAGACTGGTAGGCAG	AATGGAGATTAGACTGGTAGGCAG	24	A	0	0	0	0.173843	0	0	0	0.527335	0	0	0	0	0	0	0	0
novel-AATGGAGCCAAGGATGACTTG	AATGGAGCCAAGGATGACTTG	21	A	0	0	0	0	0	0	0	0	0	0.151197	0	0	0	0	0	0
novel-AATGGAGGTCCAATAGAATTGAAT	AATGGAGGTCCAATAGAATTGAAT	24	A	0	0	0	0	0	0	0	0	0	0	0	0	0	0	0	0.173484
novel-AATGGAGTAGTCCTTTAAGAGCCT	AATGGAGTAGTCCTTTAAGAGCCT	24	A	0	0	0.18331	0	0	0	0	0	0	0	0	0	0	0	0	0
novel-AATGGATGAAGAGAGATTTGGCTC	AATGGATGAAGAGAGATTTGGCTC	24	A	0	0	0	0	0	0	0	0	0	0	0	0	1.3526	0	0	0
novel-AATGGATGAAGGAATAATTTGTTC	AATGGATGAAGGAATAATTTGTTC	24	A	0	0	0	0	0	0	0	0	0	0	0	0	0	0	0.158272	0.187452
novel-AATGGATGATAGGGCTTCCGGGGA	AATGGATGATAGGGCTTCCGGGGA	24	A	0	0	0	0	0	0.390948	0	0	0	0	0	0	0	0	0	0
novel-AATGGATTATGACGCTGGTCT	AATGGATTATGACGCTGGTCT	21	A	0	0	0.320854	0	0	0	0	0	0	0	0	0	0.446798	0	0	0
novel-AATGGATTGGCAGAATGACACAAC	AATGGATTGGCAGAATGACACAAC	24	A	0	0	0	0	0.558497	0.363628	0.348198	0.487374	0	0.385025	0	0	0.686273	0.624542	0	0
novel-AATGGATTTGGAAGGTATGGCACC	AATGGATTTGGAAGGTATGGCACC	24	A	0	0	0	0	0	0	0	0	0	0	0	0	0	0.284889	0	0
novel-AATGGCAATGAGGATGATGATTAA	AATGGCAATGAGGATGATGATTAA	24	A	0	0	0	0	0	0	0	0.428301	0	0	0	0	0	0	0	0
novel-AATGGCAGAGAATATGTTAACAAC	AATGGCAGAGAATATGTTAACAAC	24	A	0	0	0	0	0	0	0	0	0	0	0	0	0	0	0	0.370999
novel-AATGGCGGAGAATATGTTAACAAC	AATGGCGGAGAATATGTTAACAAC	24	A	0	0	0	0	0.189926	0	0	0.219972	0	0	0	0	0	0	0	0
novel-AATGGCTTGGAATTCTTGGTTGCT	AATGGCTTGGAATTCTTGGTTGCT	24	A	0	0	0	0	0	0	0	0	0	0	0	0	0.187452	0	0	0
novel-AATGGGAACTCAACCAATTGAGCT	AATGGGAACTCAACCAATTGAGCT	24	A	0	0	0	0	0	0	0.293296	0	0	0	0	0	0	0	0	0
novel-AATGGGATTTCTGGATGACTAGTC	AATGGGATTTCTGGATGACTAGTC	24	A	0	0	0	0	0	0	0	0	0	0	0	0	0	0	0.449195	0.405781
novel-AATGGGCATGGAGACAAGGATCCT	AATGGGCATGGAGACAAGGATCCT	24	A	0	0	0	0	0	0	0	0	0	0	0.166742	0	0	0	0	0
novel-AATGGGCTGCGGAGATTCGAGATC	AATGGGCTGCGGAGATTCGAGATC	24	A	0	0	0	0	0	0	0	0	0.581806	0	0	0	0	0.370999	0	0
novel-AATGGGCTGGGACCAGGTCGCACC	AATGGGCTGGGACCAGGTCGCACC	24	A	0	0	0	0	0	0	0	0	0	0	0	0	0	0.274813	0	0
novel-AATGGGTAAATTGAAAAGACC	AATGGGTAAATTGAAAAGACC	21	A	0	5.56919	4.68712	5.73683	4.39081	4.71761	3.14298	1.28904	0	0	0	0	14.6545	7.12296	1.81732	0.366012
novel-AATGGGTACTCGTTGGATGCAAAA	AATGGGTACTCGTTGGATGCAAAA	24	A	0	0	0	0	0	0.385025	0	0.375998	0	0	0	0	0	0	0	0
novel-AATGGGTAGCTTGGACACAAACCT	AATGGGTAGCTTGGACACAAACCT	24	A	0	0	0	0	0.22901	0	0	0	0	0	0	0	0	0	0	0
novel-AATGGGTTCTCACTCTCAATGCCT	AATGGGTTCTCACTCTCAATGCCT	24	A	0	0	0	0	0	0.473412	0.814663	0	0	0	0	0	0.365462	1.05467	0	0
novel-AATGGGTTGACTGGAAAGACC	AATGGGTTGACTGGAAAGACC	21	A	0.362874	297.724	484.539	828.743	897.576	633.33	475.281	450.027	1.18973	0.403283	1.17483	0.83422	1923.4	780.447	46.9794	43.453
star-AATGGGTTGACTGGAAAGGCC	AATGGGTTGACTGGAAAGGCC	21	A	0	0	0	0	0	0	0	0	0	0	0	0	0.274509	0	0	0
novel-AATGGTCGGTTTGGTAGCAGGAGT	AATGGTCGGTTTGGTAGCAGGAGT	24	A	0	0	0	0	0	0	0	0	0	0	0	0	0	0	0	0.187452
novel-AATGGTGCCTCGATGAGCTGC	AATGGTGCCTCGATGAGCTGC	21	A	0	0	0	0	0.644521	0.949445	0	0	0	0	0	0	0	1.32679	0	0
novel_star-AATGGTTGATGCGGGAGCTGG	AATGGTTGATGCGGGAGCTGG	21	A	0	0.803831	0	0	0	0	0	0.166742	0	0	0	0	0	1.38179	4.94872	1.90356
novel-AATGGTTTCATGGATTTAGAAATC	AATGGTTTCATGGATTTAGAAATC	24	A	0	0	0	0	0	0	0	0	0	0	0	0	0.335098	0	0	0
novel-AATGTACTGAGAAAAAGCCAAGAA	AATGTACTGAGAAAAAGCCAAGAA	24	A	0	0	0	0.351557	0	0.436354	0	0	0	0	0	0	0	0	0	0
novel-AATGTAGAATGAGAATTGTATTTT	AATGTAGAATGAGAATTGTATTTT	24	A	0	0	0	0	0	0	0	0.151197	0	0	0	0	0	0	0	0.293296
novel-AATGTAGGCTCAAATTAGGTAATT	AATGTAGGCTCAAATTAGGTAATT	24	A	0	0	0	0	0.799983	0.253235	0	0.47589	0	0	0	0	0.416361	0.333484	0	0
novel-AATGTAGGTCTATTCGAAAGTGAA	AATGTAGGTCTATTCGAAAGTGAA	24	A	0	0	0.313332	0.228758	0	0	0	0	0	0	0	0	0	0	0	0
novel-AATGTATCACCCCAAGGCA	AATGTATCACCCCAAGGCA	19	A	0	0.41015	0	0	0	0	0	0	0	0	0	0	0	0	0	0
novel-AATGTATGGAATGCCCTGACGAAG	AATGTATGGAATGCCCTGACGAAG	24	A	0	0	0	0	0	0	0.278149	0	0	0	0	0	0	0.380712	0	0
novel-AATGTATTTCGGATTAATCACATC	AATGTATTTCGGATTAATCACATC	24	A	0	0	0	0	0	0	0	0	0	0	0	0	0	0	0.274813	0
novel-AATGTCAGGCAGCATTTACTTTTC	AATGTCAGGCAGCATTTACTTTTC	24	A	0	0	0	0	0	0	0	0	0	0	0	0	0	0	0	0.676302
novel-AATGTCATGCGGGTTGTTGAAACT	AATGTCATGCGGGTTGTTGAAACT	24	A	0	0	0	0	0	0	0	0	0	0	0	0	0	0	0.58474	0
novel-AATGTCCAGTGCTCTGATTTGTGC	AATGTCCAGTGCTCTGATTTGTGC	24	A	0	0	0	0	0	0	0	0.365462	0	0	0	0	0	0	0	0
novel-AATGTCGATACCAACTCCTGT	AATGTCGATACCAACTCCTGT	21	A	0	0	0	0	0	0	0	0	0	0	0	0	0.215236	0	0	0
novel-AATGTCGCTCCCCGCTCTTGC	AATGTCGCTCCCCGCTCTTGC	21	A	0	0	0.151197	0.173843	0	0	0	0	0	0	0	0	0	0.513366	0	0
novel-AATGTCTCCATGGTACTGTATCTA	AATGTCTCCATGGTACTGTATCTA	24	A	0	0	0	0	0	0	0	0	0	0.285534	0	0	0	0	0	0
novel-AATGTCTTTCGGATTAATCACATC	AATGTCTTTCGGATTAATCACATC	24	A	0	0	0	0	0	0	1.12799	0	0	0	0	0	0	0	0	0
novel-AATGTGACGTTGGACCAAGGGATT	AATGTGACGTTGGACCAAGGGATT	24	A	0	0	0	0	0	0	0	0	0	0	0	0	0	0.313332	0	0
novel-AATGTGGATGACATGTTTGATATG	AATGTGGATGACATGTTTGATATG	24	A	0	0	0	1.02329	1.11326	0.558497	0.581806	0.284889	0	0	0	0	1.12799	0.91503	0	0
novel-AATGTGGCTCTTCTCAAAAGTATG	AATGTGGCTCTTCTCAAAAGTATG	24	A	0	0	0	0	0	0	0	0	0	0	0	0	0	0	0	0.285534
novel-AATGTGGTTGTACTCGGGGCACTC	AATGTGGTTGTACTCGGGGCACTC	24	A	0	0	0	0	0	0	0	0.224942	0	0	0	0	0	0	0	0
novel-AATGTTAGTGTGGAAACAAGGCCT	AATGTTAGTGTGGAAACAAGGCCT	24	A	0	0	0	0	0	0	0	0	0	0	0	0	0	0	0	0.219972
novel-AATGTTGAAACTTGGAGGACAAGT	AATGTTGAAACTTGGAGGACAAGT	24	A	0	0	0	0	0	0	0.187452	0	0	0	0	0	0.173484	0	0	0
novel-AATGTTGACAAAACCTTGATGGCC	AATGTTGACAAAACCTTGATGGCC	24	A	0	0	0	0	0	0	0	0.173843	0	0	0	0	0	0	0	0
novel-AATGTTGACCTTGGAATTTCGGCC	AATGTTGACCTTGGAATTTCGGCC	24	A	0	0	0.335098	0.654531	0	0	0.237945	0	0	0	0	0	0.20009	0.181437	0	0
novel-AATGTTGCAACTCCTAGGGCTACC	AATGTTGCAACTCCTAGGGCTACC	24	A	0	0	0	0	0	0	0.173843	0	0	0	0	0	0	0.428301	0	0
novel-AATGTTGGCCATGCTTGTCCT	AATGTTGGCCATGCTTGTCCT	21	A	0	0.446798	0	0.158272	0	0	0	0	0	0	0	0	0	0	0	0
novel-AATGTTGGGTCCCTATAATACTAG	AATGTTGGGTCCCTATAATACTAG	24	A	0	0	0	0	0	0	0	0.549625	0	0	0	0	0	0	0	0
novel-AATGTTTCGGATGGGAACTCCATC	AATGTTTCGGATGGGAACTCCATC	24	A	0	0	0	0	0	0	0	0	0	0	0	0	0	0.215236	0	0
novel-AATGTTTCGGATGGTGACTCCATC	AATGTTTCGGATGGTGACTCCATC	24	A	0	0	0	0	0	0	0	0	0	0	0	0	0	0.370999	0	0
novel-AATTAAACTCTGCATCCAACGAGT	AATTAAACTCTGCATCCAACGAGT	24	A	0	0	0	0	0	0	0.577537	0	0	0	0	0	0	0.458021	0	0
novel-AATTAAATTCCACATCCAACGAGC	AATTAAATTCCACATCCAACGAGC	24	A	0	0	0	0	0	0	0	0	0	0	0	0	0	0	0	0.732024
novel-AATTAAATTTCAAGTGTAGACACT	AATTAAATTTCAAGTGTAGACACT	24	A	0	0	0	0	0	0	0	0	0	0	0	0	0	0	0.279249	0
novel-AATTAACGAGGCCACAATTTTGAC	AATTAACGAGGCCACAATTTTGAC	24	A	0	0	0	0	0	0.365462	0	0	0	0	0	0	0	0	0	0
novel-AATTACAAGTTTGAGTTGTGAACT	AATTACAAGTTTGAGTTGTGAACT	24	A	0	0	0	0	0	0	0	0	0	0	0	0	0	0	1.16361	0.474815
novel-AATTACATGAACTCTACAGAGTCT	AATTACATGAACTCTACAGAGTCT	24	A	0	0	0	0	0	0	0	0	0	0	0	0	0	0.313332	0	0
novel-AATTAGGAATAAAGATTTTAGGCT	AATTAGGAATAAAGATTTTAGGCT	24	A	0	0	0	1.28342	0	0.68933	0	0	0	0	0	0	0.644521	0	0	0
novel-AATTAGTCCATGTCGTGAAACACA	AATTAGTCCATGTCGTGAAACACA	24	A	0	0	0	0	0	0	0	0	0	0	0	0	0	0	0	0.333123
novel-AATTATCGAGATCCTGAAAACACA	AATTATCGAGATCCTGAAAACACA	24	A	0	0	0	0	0	0	0	0	0	0	0	0	0	0	0.181437	0
novel-AATTATGACGTGCACTCTCCT	AATTATGACGTGCACTCTCCT	21	A	0	0	1.08208	1.56666	1.4183	1.1103	1.0338	1.05838	0	0	0	0	0	0	0	0
novel-AATTATTATTTTACTTTGAAGCCT	AATTATTATTTTACTTTGAAGCCT	24	A	0	0	0	0	0	0	0	0	0	0	0	0	0	0.20009	0	0
novel-AATTATTGACCGGAGAATCCACAG	AATTATTGACCGGAGAATCCACAG	24	A	0	0	0	0	0	0	0	0	0	0	0	0	0	0	0.18331	0
novel-AATTCAATAGATCTAGAGGGATTT	AATTCAATAGATCTAGAGGGATTT	24	A	0	0	0	0	0	0	0	0	0	0	0	0.173484	0	0	0	0
novel-AATTCAGTTGGAGGCTAGACCTTT	AATTCAGTTGGAGGCTAGACCTTT	24	A	0	0	0	0	0	0	0	0	0	0	0	0	0	0.237945	0	0
novel-AATTCATGATCATTTATTTGGTTG	AATTCATGATCATTTATTTGGTTG	24	A	0	0	0	0	0	0	0	0	0	0	0	0	0	0.173843	0	0
novel-AATTCATGGCGACTTGCAGGCACC	AATTCATGGCGACTTGCAGGCACC	24	A	0	0	0	0	0	0	0	0	0	0	0	0	0.618657	0	0.705879	0.676302
novel-AATTCCAAAGCAAGATGTAGTCTC	AATTCCAAAGCAAGATGTAGTCTC	24	A	0	0	0	0	0.237945	0.403283	0.370999	0.513366	0	0.346968	0.266787	0.241916	0.208612	0.731802	0	0
novel-AATTCCAAGGCTGTGAAACTTGTC	AATTCCAAGGCTGTGAAACTTGTC	24	A	0	0	0	0	0	0	0	0	0	0	0	0	0	0.309166	0	0
novel-AATTCCAAGGGACATGTTTGACTT	AATTCCAAGGGACATGTTTGACTT	24	A	0	0	0	0	0	0	0	0	0	0	0	0	0	0	0	0.446798
novel-AATTCCAATTTAGGCCTCTAACGT	AATTCCAATTTAGGCCTCTAACGT	24	A	0	0	0	0	0	0	0	0	0	0	0	0	0	0	0	0.50908
novel-AATTCCACCTAGAGATGACTTAAT	AATTCCACCTAGAGATGACTTAAT	24	A	0	0	0	0	0	0	0	0	0	0	0	0	0	0	0.640521	0
novel-AATTCCACTTTGGACAACTCATTT	AATTCCACTTTGGACAACTCATTT	24	A	0	0	0	0	0	0	0	0	0	0	0	0	0	0	0.581806	0
novel-AATTCCAGAATATTCTCAAAATC	AATTCCAGAATATTCTCAAAATC	23	A	0	0	0	0	0	0	0	0	0	0	0	0	0	0	0	0.700317
novel-AATTCCATCTCAGATCCGTTCCTG	AATTCCATCTCAGATCCGTTCCTG	24	A	0	0	0	0	0	0	0	0	0	0	0	0	0	0.279249	0	0
novel-AATTCCATGGCAATTGCAGTGCTC	AATTCCATGGCAATTGCAGTGCTC	24	A	0	0	0	0	0	0	0	0	0	0	0	0	0	0	0	0.181437
novel-AATTCCCGGCTGGTGCACCA	AATTCCCGGCTGGTGCACCA	20	A	0	0	0	0	0	0	0	0	0	0.366417	0	0	0	0	0	0
novel-AATTCCTAGTGACCAAATTTTGCT	AATTCCTAGTGACCAAATTTTGCT	24	A	0	0	0	0	0	0	0	0	0	0	0	0	0	0	0	0.312918
novel-AATTCCTGGTATATCTGACTTATG	AATTCCTGGTATATCTGACTTATG	24	A	0	0	0	0	0	0	0	0	0	0	0	0	0	0.22158	0	0
novel-AATTCGAAGGGCTCTAATGGC	AATTCGAAGGGCTCTAATGGC	21	A	0	0	0	0	0	0	0	0	0	1.42023	0.877329	0	0	0	0	0
novel-AATTCGAATTTGAACTTAACAACT	AATTCGAATTTGAACTTAACAACT	24	A	0	0	0	0	0	0	0	0	0	0	0	0	0.158272	0	0	0
novel-AATTCGAATTTGATCTTAGCAACT	AATTCGAATTTGATCTTAGCAACT	24	A	0	0	0	0	0	0	0	0	0	0	0	0	0	0.151197	0	0
novel-AATTCGACGGATGAGATTAAGAGA	AATTCGACGGATGAGATTAAGAGA	24	A	0	0	0	0	0	0	0	0	0	0.781896	0	0	0	0	0	0
novel-AATTCGGAGCTTGATCTTCTGCCT	AATTCGGAGCTTGATCTTCTGCCT	24	A	0	1.56379	0	0	0	0	4.28946	2.78249	1.81732	0.869279	0	0.666968	2.05629	6.04975	0.778635	2.77751
novel-AATTCGTCCGAGAGTAGCTCC	AATTCGTCCGAGAGTAGCTCC	21	A	0	0	0	0	0	0	0	0	0	0.363628	0	0	0	0	0	0
novel-AATTCTAAGGTTGATCTCTAGGAT	AATTCTAAGGTTGATCTCTAGGAT	24	A	0	0	0	0	0	0	0.370999	0	0	0	0	0	0	0	0	0
novel-AATTCTAGAATTCTAAAAGCACTT	AATTCTAGAATTCTAAAAGCACTT	24	A	0	0	0	0.181437	0.312918	0.387425	0.549625	0	0	0	0	0	0.366621	1.484	0.676302	0.375998
novel-AATTCTCGGAATCAAATAGCTACC	AATTCTCGGAATCAAATAGCTACC	24	A	0	0	0	0	0	0	0	0	0	0	0	0	0	0.320854	0	0
novel-AATTCTCGGAATCAGATAACCACC	AATTCTCGGAATCAGATAACCACC	24	A	0	0	0	0	0.494665	0.83422	0.541042	0	0.20009	0.907185	0.486762	0.516566	0	1.60803	0	0
novel-AATTCTCGGAATCAGATAGCCACC	AATTCTCGGAATCAGATAGCCACC	24	A	0	0	0	0	0	0	0	0.558497	0	0.571068	0	0	0	0.676302	0	0
novel-AATTCTCGGAATCAGGTTGAGCCC	AATTCTCGGAATCAGGTTGAGCCC	24	A	0	0	0	0	0	0	0.375998	0	0	0	0	0	0	0	0	0
novel-AATTCTCGGAATCGAATAACCATC	AATTCTCGGAATCGAATAACCATC	24	A	0	0	0	0	0	0	0	0	0	0	0	0	0	0.313332	0	0
novel-AATTCTCGGAATCGAATAGCCACC	AATTCTCGGAATCGAATAGCCACC	24	A	0	0	0	0	0	0	0.228758	0	0	0	0.22901	0	0	0.390948	0	0
novel-AATTCTCGGAATCGAATAGCCATT	AATTCTCGGAATCGAATAGCCATT	24	A	0	0	0	0	0	0	0.436354	0	0	0	0	0	0	0.274509	0	0
novel-AATTCTCGGAATCGGATAACCACC	AATTCTCGGAATCGGATAACCACC	24	A	0	0	0	0	0	0	0.208181	0.233439	0	0.320615	0	0	0	1.09089	0	0
novel-AATTCTCGGAATCGGATAGCCACC	AATTCTCGGAATCGGATAGCCACC	24	A	0	0	0	0	0	0	0	0	0	0	0.946823	0	0	0.451058	0	0
novel-AATTCTCGGAATCGGATAGCCATC	AATTCTCGGAATCGGATAGCCATC	24	A	0	0	0	0	0	0	0	0.181437	0	0.58474	0.351557	0	0.436354	0.284889	0	0
novel-AATTCTCTGTTGGGTAGGCCAGTT	AATTCTCTGTTGGGTAGGCCAGTT	24	A	0	0	0	0	0	0.158272	0	0	0	0	0	0	0	0	0	0
novel-AATTCTGAAATTCTAAAAGCACTT	AATTCTGAAATTCTAAAAGCACTT	24	A	0	0	0	0	0	0	0	0	0	0	0	0	0	0	0.18331	0
novel-AATTCTGAGAATCGAATAGCCACC	AATTCTGAGAATCGAATAGCCACC	24	A	0	0	0	0	0	0	0.237945	0	0	0	0	0	0	0.181437	0	0
novel-AATTCTGAGAATCGGACAGCCACC	AATTCTGAGAATCGGACAGCCACC	24	A	0	0	0	0	0	0	0	0	0	0	0	0	0	0.237945	0	0
novel-AATTCTGAGAATCGGATAACCACC	AATTCTGAGAATCGGATAACCACC	24	A	0	0	0	0	0	0	0	0	0	0.228758	0	0	0	0.278149	0	0
novel-AATTCTGAGAATCGGATAGCCACC	AATTCTGAGAATCGGATAGCCACC	24	A	0	0	0	0	0	0	0	0.458021	0	0	0.316543	0	0.523479	0.623255	0	0
novel-AATTCTGAGAATCGGATATCCACC	AATTCTGAGAATCGGATATCCACC	24	A	0	0	0	0	0	0	0	0	0	0.208181	0	0	0	0	0	0
novel-AATTCTGCATCCAACGAGTGTTCC	AATTCTGCATCCAACGAGTGTTCC	24	A	0	0	0	0	0	0	0	0	0	0	0	0	0	0	0.405781	0.563997
novel-AATTCTGGGTCACTTTTGTAGAGA	AATTCTGGGTCACTTTTGTAGAGA	24	A	0	0	0	0.285534	0	0	0	0	0	0	0	0	0	0	0	0
novel-AATTCTTTGTTGGGTAGGCCAGTT	AATTCTTTGTTGGGTAGGCCAGTT	24	A	0	0	0	0.486762	0.516566	0.458021	0.58474	0	0	0	0.285534	0	0.865664	0	0	0
novel-AATTGAAAGAAGGCCAAGCAATCT	AATTGAAAGAAGGCCAAGCAATCT	24	A	0	0	0	0	0	0	0	0	0	0	0	0	0	0	0	0.363628
novel-AATTGAACCCTGTGCACCTCA	AATTGAACCCTGTGCACCTCA	21	A	0	0	0.173843	0	0	0	0	0	0	0	0	0	0	0	0	0
novel-AATTGACTTTGCTCTTGTCCATCA	AATTGACTTTGCTCTTGTCCATCA	24	A	0	0	0	0	0	0	0	0	0	0	0	0	0	0	1.24908	0
novel-AATTGAGACCAAGGCACTCTTGCT	AATTGAGACCAAGGCACTCTTGCT	24	A	0	0.256634	0.741998	0.770049	0	0.375998	0.274509	0	0	0	0	0	0	0.335098	0	0
novel-AATTGAGATGATATATTGGACATG	AATTGAGATGATATATTGGACATG	24	A	0	0	0	0	0	0	0.799983	0.189926	0	0.309166	0.320854	0.338151	0.438664	0.228758	0	0
novel-AATTGATAAAAAGGCTTCTGAGGA	AATTGATAAAAAGGCTTCTGAGGA	24	A	0	0	0	0	0	0.50908	0	0	0	0	0	0	0	0	0	0
novel-AATTGATAGAGCAAGTGACGCACC	AATTGATAGAGCAAGTGACGCACC	24	A	0	0	0	0	0	0	0	0.181437	0	0	0	0	0	0	0	0
novel-AATTGATATGGATCATAGAAGCCT	AATTGATATGGATCATAGAAGCCT	24	A	0	0	0	0.670196	0	0	0.749806	0.761424	0	0.541042	0	0.228758	0	0	0	0
novel-AATTGATTTCCACTGTAGTCTAAG	AATTGATTTCCACTGTAGTCTAAG	24	A	0	0	0	0.640521	0.277574	0.600271	0.544311	0	0	0	0	0	0.22158	0.299922	0.256634	0
star-AATTGCAAAAGGATTGGTTAGC	AATTGCAAAAGGATTGGTTAGC	22	A	0	0	0	0	0	0	0	0	9.30476	0	0	0	0	0	0	0
novel-AATTGCAAATCTCATTCTAAGTGT	AATTGCAAATCTCATTCTAAGTGT	24	A	0	0	0	0	0	0	0	0	0	0	0	0	0	0	0.258283	0
novel-AATTGCAGGATATAGATTCTT	AATTGCAGGATATAGATTCTT	21	A	0	0	0	0	0	0	0	0	0	0	0	0	0	0	1.113	1.98929
novel-AATTGCTAAGAACCATTGATGCCT	AATTGCTAAGAACCATTGATGCCT	24	A	0	0	0	0	0	0	0.18331	0	0	0	0	0	0	0	0	0
novel-AATTGCTGGTGATTTTTGTGGATT	AATTGCTGGTGATTTTTGTGGATT	24	A	0	0	0	0	0	0	0.215236	0	0	0	0	0	0	0	0	0
novel-AATTGGACAAGTTTTATATGGATT	AATTGGACAAGTTTTATATGGATT	24	A	0	0	0	0	0	0.256634	0.370999	0.898391	0	0.173484	0	0.151197	0.208612	0.215236	0	0.41015
novel-AATTGGACGAGCCACATGAAGCTG	AATTGGACGAGCCACATGAAGCTG	24	A	0	0	0	0	0	0	0	0	0	0	0	0	0	0	0	0.375998
novel-AATTGGAGAGACTGAAGAGAAGCA	AATTGGAGAGACTGAAGAGAAGCA	24	A	0	0	0	0	0	0	0	0.473412	0	0.233439	0	0.173843	0	0	0	0
novel-AATTGGATTTGCTGCACAGAT	AATTGGATTTGCTGCACAGAT	21	A	0	0.20009	0	0	0	0	0	0	0	0	0	0	0	0	0	0
novel-AATTGGCAGAGAGAAGATAAGGTG	AATTGGCAGAGAGAAGATAAGGTG	24	A	0	0	0	0	0	0	0	0	0	0	0	0	0	0	0	1.45451
novel-AATTGGCATCGGCGAGTAATGGAG	AATTGGCATCGGCGAGTAATGGAG	24	A	0	0	0	0	0	0	0	0.279249	0	0	0	0	0	0	0	0
novel-AATTGGCATTGGAGACCTCAGAAA	AATTGGCATTGGAGACCTCAGAAA	24	A	0	0	0.18331	0	0	0	0	0	0	0	0	0	0.365462	0.351557	0	0
novel-AATTGGCGATTCACTTGGAAGAAC	AATTGGCGATTCACTTGGAAGAAC	24	A	0	0	0	0.366417	0	0	0	0	0	0	0	0	0	0	0	0
novel-AATTGGGATGAGCAACCTGGCACT	AATTGGGATGAGCAACCTGGCACT	24	A	0	0	0	0	0	0	0	0	0	0	0	0	0	0.335098	0	0
novel-AATTGGGCAAGTTTTATATGGATT	AATTGGGCAAGTTTTATATGGATT	24	A	0	0	0	0	0	0	0	0	0	0	0	0	0.313332	0	0	0
novel-AATTGGGGCAACAAGAATTATGCT	AATTGGGGCAACAAGAATTATGCT	24	A	0	0	0	0	0	0	0	0	0	0	0	0	0	0	0	0.285534
novel-AATTGGGTCATGGGATATTCTGCC	AATTGGGTCATGGGATATTCTGCC	24	A	0	0	0	0	0	0.363628	0	0.449884	0	0.513366	0	0	0.228758	0	0	0
novel-AATTGGTCAAGTCGGGGCCTCGCC	AATTGGTCAAGTCGGGGCCTCGCC	24	A	0	0	0	0	0	0	0	0	0.22901	0	0	0	0	0	0	0
novel-AATTGGTCGGGTGCGGCACTGCCT	AATTGGTCGGGTGCGGCACTGCCT	24	A	0	0	0	0	0	0	0	0	0	0	0	0	0	0.166742	0	0
novel-AATTGTAGATTCTTGGAATATTCC	AATTGTAGATTCTTGGAATATTCC	24	A	0	0	0	0	0	0	0	0	0	0	0	0	0	0	1.94309	12.5521
novel-AATTGTAGGAGTTGCTTCATGCCT	AATTGTAGGAGTTGCTTCATGCCT	24	A	0	0	0.335098	0.581806	0.158272	0.712316	1.14214	0.696579	0	0	0.320261	0.277574	0.700317	1.57245	0.344378	0.961844
novel-AATTGTAGGTTCCTAGAATATTTC	AATTGTAGGTTCCTAGAATATTTC	24	A	0	0	0	0	0	0	0	0	0	0	0	0	0	0	0.432832	0
novel-AATTGTCCACTAACTCGTTGTCTG	AATTGTCCACTAACTCGTTGTCTG	24	A	0	0	0	0	0	0	0	0.309166	0	0	0	0	0	0.173843	0	0
novel-AATTGTCGAGACTAGAACACCATC	AATTGTCGAGACTAGAACACCATC	24	A	0	0	0	0	0	0	0	0	0	0	0	0.224942	0	0	0	0
novel-AATTGTGACACGACCTCGGATTCG	AATTGTGACACGACCTCGGATTCG	24	A	0	0	0	0	0	0	0	0	0	0	0	0	0	0.215236	0	0
novel-AATTGTGGGATTATACTTGGAGCC	AATTGTGGGATTATACTTGGAGCC	24	A	0	0	0.166742	0	0	0	0	0	0	0	0	0	0	0	0	0
novel-AATTGTGGGTCTTGGCGGGGT	AATTGTGGGTCTTGGCGGGGT	21	A	0	0	0	0	0	0	0	0	0	0	0	0.243381	0	0	0	0
novel-AATTGTTATGGATCATAGAAGCCT	AATTGTTATGGATCATAGAAGCCT	24	A	0	0	0.151197	0	0	0	0.730925	0.527335	0.158272	0.187452	0	0	0.556498	0.770049	0	0
novel-AATTGTTGATGCATAGAAAGGCCT	AATTGTTGATGCATAGAAAGGCCT	24	A	0	0	0	0.256634	0	0.320854	0.338151	0.626663	0.266787	0.362874	0	0.30133	0.366417	1.02329	0.279249	0.654531
novel-AATTGTTGTAGATCTAACCCAGAA	AATTGTTGTAGATCTAACCCAGAA	24	A	0	0.571068	0.513269	2.22599	1.34759	2.29943	1.19066	0.274509	0	0.451993	0.387425	0.22901	0.950202	0.761707	0	0
novel-AATTGTTGTTGCAAATTCGTCACT	AATTGTTGTTGCAAATTCGTCACT	24	A	0	0	0	0	0	0	0.335098	0	0	0	0	0	0	0	0	0
novel-AATTTAGCCGTTGGAGTCTCTGCT	AATTTAGCCGTTGGAGTCTCTGCT	24	A	0	0	0	0	0	0	0	0	0	0	0	0	0	0	0	0.635029
novel-AATTTATAAGTTGACTGGCCT	AATTTATAAGTTGACTGGCCT	21	A	0	0.370999	0	2.63758	1.62933	1.05228	0	0.166742	0	0.274813	0	0	3.12758	3.05448	0	0
novel-AATTTCAACTGTTGGGCATTCAGT	AATTTCAACTGTTGGGCATTCAGT	24	A	0	0	0	0	0	0	0	0	0	0	0	0	0	0	0	0.208612
novel-AATTTCAAGGGCTTCGCGGATCTT	AATTTCAAGGGCTTCGCGGATCTT	24	A	0	0	0	0	0	0	0	0	0	0.365462	0.292964	0	0	0	0	0
novel-AATTTCAATTGTTGGGCATTCAGT	AATTTCAATTGTTGGGCATTCAGT	24	A	0	0	0	0	0.363628	0	0	0	0	0	0	0	0	0	0	0
novel-AATTTCATTTGTCGACGCGTT	AATTTCATTTGTCGACGCGTT	21	A	0	0.946823	0	0	0	0	0	0	0	0	0	0	0	0	0	0
novel-AATTTCCTTGATCAATCTGATGAG	AATTTCCTTGATCAATCTGATGAG	24	A	0	0	0	0	0	0	0.237945	0	0	0	0	0	0	0	0	0
novel-AATTTCCTTGGCATGTTTGTAACT	AATTTCCTTGGCATGTTTGTAACT	24	A	2.02891	0	0.960782	0.902116	1.00045	0.876945	1.32121	0	0.761707	0.837746	0	0	0	0.428301	0.370999	1.86095
novel-AATTTCGAGAATCGGATAGCCACC	AATTTCGAGAATCGGATAGCCACC	24	A	0	0	0	0	0	0.333123	0	0	0	0.457515	0	0	0	0.347687	0	0
novel-AATTTCGCTCTACTGAACTAGTCT	AATTTCGCTCTACTGAACTAGTCT	24	A	0	0	0	0	0.151197	0.173843	0	0	0	0	0	0	0	0	0	0
novel-AATTTCGGCTGCCCTAAGATTGGG	AATTTCGGCTGCCCTAAGATTGGG	24	A	0	0	0.158272	0.262432	0.380712	0.329958	0.370999	0.705879	0.366012	0	0	0.211676	0	0	0	0
novel-AATTTCTAGGCAGAGCAGCTGACT	AATTTCTAGGCAGAGCAGCTGACT	24	A	0	0	0	0	0	0	0	0	0	0	0	0	0	0.494665	0	0
novel-AATTTGAAAAGGAGGATTGGCATG	AATTTGAAAAGGAGGATTGGCATG	24	A	0	0	0	0	0	0	0	0	0	0.20009	0	0	0.430472	0	0	0
novel-AATTTGGATCAGACTTGTGGCATT	AATTTGGATCAGACTTGTGGCATT	24	A	0	0	0	0	0	0	0.365462	0.292964	0	0	0	0	0	0.449195	0	0
novel-AATTTGGCTGTCAAGAAATCTGGA	AATTTGGCTGTCAAGAAATCTGGA	24	A	0	0	0	0	0	0	0	0.814663	0	0	0	0	0.549625	0	0	0
novel-AATTTGGGGTTTCTGTGCGGCGCC	AATTTGGGGTTTCTGTGCGGCGCC	24	A	0.166742	0	0.973523	0.645708	0.320615	1.16948	0	0.390948	0.187452	0.666246	0.366621	0.865664	0.705879	1.14971	0	0
novel-AATTTGGTAGGGAGGATTTGGTCA	AATTTGGTAGGGAGGATTTGGTCA	24	A	0.224942	0	0	0	0.385025	0	0	0	0.302395	0.591068	0	0	0	0	0.363628	0.22158
novel-AATTTTACTGTAGGTGCCCAGAAA	AATTTTACTGTAGGTGCCCAGAAA	24	A	0	0	0	0	0	0	0	0.945434	0	0	0	0	0	0	0	0
novel-AATTTTAGGACATACTCTAGGCCT	AATTTTAGGACATACTCTAGGCCT	24	A	0	0	0	0	0.338151	0	0	0	0	0	0	0	0	0.390948	0	0.337413
novel-AATTTTATTGTACAGGTTGGAGCC	AATTTTATTGTACAGGTTGGAGCC	24	A	0	0	0	0	0	0	0.363628	0	0	0	0	0	0	0	0	0
novel-AATTTTCTGAGAATTTCATGCACT	AATTTTCTGAGAATTTCATGCACT	24	A	0	0	0	0	0	0	0.189926	0	0	0	0	0	0	0	0	0
novel-AATTTTGAGAATCGGATAACCACC	AATTTTGAGAATCGGATAACCACC	24	A	0	0	0	0	0	0	0.300136	0.151197	0	0	0.351557	0.279249	0	0	0	0
novel-AATTTTGAGAATCGGATAGCCACC	AATTTTGAGAATCGGATAGCCACC	24	A	0	0	0	0	0	0	0	0.333123	0	0.338151	0	0	0	0	0	0
novel-AATTTTGGGAATATTCTAGAATCT	AATTTTGGGAATATTCTAGAATCT	24	A	0	0	0	0	0	0	0.181437	0	0	0	0	0	0	0	0	0
novel-AATTTTTCGGGCAATATTCGGGCC	AATTTTTCGGGCAATATTCGGGCC	24	A	0	0	0	0	0	0	0	0	0	0	0	0	0.187452	0.47589	0	0
novel-AATTTTTTTCAATGTGGGTCT	AATTTTTTTCAATGTGGGTCT	21	A	0	0	0	0.158272	0	0	0	0	0	0	0	0	0	0	0	0
novel-ACAAAAGGAGGTAGACATCTCATT	ACAAAAGGAGGTAGACATCTCATT	24	A	0	0	0	0	0	0	0	0	0	0	0	0	0.47589	0	0.320854	0
novel-ACAAACGCTCTAGAGCCCTTGGTG	ACAAACGCTCTAGAGCCCTTGGTG	24	A	0	0	0	0	0	0	0	0	0	0	0	0	0	0.803831	0	0
novel-ACAAACGCTCTGGAGCCCTTGGTG	ACAAACGCTCTGGAGCCCTTGGTG	24	A	0	0	0	0	0	0	0	0	0	0	0.272155	0	0	0.412219	0	0
novel-ACAAAGAAGTATGGTCTGTGGCCC	ACAAAGAAGTATGGTCTGTGGCCC	24	A	0	0	0	0	0	0	0	0.292964	0	0	0	0	0	0.320854	0	0
novel-ACAAAGAGAGGCCGATAGAATTAT	ACAAAGAGAGGCCGATAGAATTAT	24	A	0	0	0	0	0	0	0.338151	0	0	0	0	0	0	0	0	0
novel-ACAAAGGAGTGAGACCTATGGCCC	ACAAAGGAGTGAGACCTATGGCCC	24	A	0	0	0	0	0	0	0	0.335098	0	0	0.219972	0	0	0.405781	0	0
novel-ACAAAGGAGTGAGACTTGTGGCCC	ACAAAGGAGTGAGACTTGTGGCCC	24	A	0	0	0	0	0	0	0.313332	0	0	0	0	0	0	0	0	0
novel-ACAAAGTAAATCTGCCTGGCTCCC	ACAAAGTAAATCTGCCTGGCTCCC	24	A	0	0	0	0	0	0.527335	0	0	0	0	0	0	0	0	0	0
novel-ACAAAGTTTTGAGACTAGAACACC	ACAAAGTTTTGAGACTAGAACACC	24	A	0	0	0	0	0	0	0	0	0	0.215236	0	0	0	0	0	0
novel-ACAAATGCTCTGGAGCCCTTGGTG	ACAAATGCTCTGGAGCCCTTGGTG	24	A	0	0	0	0	0	0	0	0	0	0	0	0	0	0.503267	0	0
novel-ACAACCCTGAGATGAATGTCTGAT	ACAACCCTGAGATGAATGTCTGAT	24	A	0	0	0.320854	0	0	0.228758	0	0	0	0	0	0	0	0	0	0
novel-ACAACCCTGGATGTAGCGGCTACC	ACAACCCTGGATGTAGCGGCTACC	24	A	0	0	0	0	0.446798	1.16361	0	0	0	0	0	0	0	1.0409	0	0
novel-ACAACCTAGATCCATCTTAACTCT	ACAACCTAGATCCATCTTAACTCT	24	A	0	0	0	0	0	0	0	0	0	0	0	0	0	0	0	0.18331
novel-ACAACGCAAGGAAATAGGAGCTTG	ACAACGCAAGGAAATAGGAGCTTG	24	A	0	0	0	0	0	0	0	0.666246	0	0	0	0	0.451058	0	0	0
novel-ACAACTAGTTGGACTTGGGCTCGG	ACAACTAGTTGGACTTGGGCTCGG	24	A	0	0	0	0	0	0	0	0.219972	0	0	0	0	0	0	0	0
novel-ACAACTTGAAATTGGGTTGGGCTT	ACAACTTGAAATTGGGTTGGGCTT	24	A	0	0	0	0	0	0	0.173843	0	0	0	0	0	0	0	0	0
novel-ACAACTTGATGGAGCTAGTAGCCT	ACAACTTGATGGAGCTAGTAGCCT	24	A	0	0	0	0	0	0	0.18331	0	0	0	0	0	0	0.312918	0	0
novel-ACAAGAATCGAGCCACCCCAGATT	ACAAGAATCGAGCCACCCCAGATT	24	A	0	0	0	0	0	0.208612	0	0	0	0	0	0	0	0	0	0
novel-ACAAGACCTGACATTTCACATGCA	ACAAGACCTGACATTTCACATGCA	24	A	0	0	0	0	0	0.293296	0	0.449195	0	0	0	0	0	0	0	0
novel-ACAAGAGAAATTATGAAGCAGCCT	ACAAGAGAAATTATGAAGCAGCCT	24	A	0	0	0	0	0	0	0	0.657832	0	0	0	0	0	0	0.743932	0.313332
novel-ACAAGAGTCGTCGGATCTGGCCGA	ACAAGAGTCGTCGGATCTGGCCGA	24	A	0	0	0	0	0	0	0	0	0	0	0	0	0	0.320615	0	0
novel-ACAAGATCATCAAATAAACCGGCC	ACAAGATCATCAAATAAACCGGCC	24	A	0	0	0	0	0	0	0	0	0	0	0	0.329958	0	0	0	0
novel-ACAAGCCTAGAAGAACTCCCT	ACAAGCCTAGAAGAACTCCCT	21	A	0	0.299922	0	0	0.309166	0.770049	0	0	0	0	0	0	0	0	0	0
novel-ACAAGGAACAATAAGAATCTGTAT	ACAAGGAACAATAAGAATCTGTAT	24	A	0	0	0	0	0	0.365462	0	0	0	0	0	0	0	0	0	0
novel-ACAAGGACGTACTCACAAGTT	ACAAGGACGTACTCACAAGTT	21	A	0	0	0	0	0	0.292964	0	0	0	0	0	0	0	0	0	0
novel-ACAAGGCTTTGGATTGACGGTGAA	ACAAGGCTTTGGATTGACGGTGAA	24	A	0	0	0	0	0	0.279249	0	0	0	0	0	0	0	0	0	0
novel-ACAAGGTACTTAGCAATGGAAACT	ACAAGGTACTTAGCAATGGAAACT	24	A	0	0	0	0	0.313332	0	0	0	0	0	0	0	0	0	0	0
novel-ACAAGGTTCGTCGAACTTTAACCT	ACAAGGTTCGTCGAACTTTAACCT	24	A	0	0	0	0	0.502647	0	0	0	0	0	0	0	0	0	0	0
novel-ACAAGGTTGACTATGATTGAACTT	ACAAGGTTGACTATGATTGAACTT	24	A	0	0	0	0	0	0	0.266787	0	0	0	0	0	0	0	0	0
novel-ACAAGGTTGTTGGAAGTGTGACCT	ACAAGGTTGTTGGAAGTGTGACCT	24	A	0	0	0	0	0	0.253235	0	0	0	0	0	0	0.346968	0	0	0
novel-ACAAGGTTTGTCGAACTTCAACCT	ACAAGGTTTGTCGAACTTCAACCT	24	A	0	0	0	0	0	0	0.332634	0	0	0	0	0	0	0	0	0.370999
novel-ACAAGGTTTGTCGAACTTTAACCT	ACAAGGTTTGTCGAACTTTAACCT	24	A	0	0	0	0	0	0	0.47589	0.18331	0	0	0	0	0.166742	0.211676	0	0
novel-ACAAGTACACAAGATGTAGGCTCC	ACAAGTACACAAGATGTAGGCTCC	24	A	0	0	0	0	0	0	0	0	0	0.446798	0	0	0	0	0	0
novel-ACAAGTCACTTGGTCTACTGGATT	ACAAGTCACTTGGTCTACTGGATT	24	A	0	0	0	0	0.262432	0	0	0.370999	0	0.503267	0.173484	0	0.453592	0.486762	0.961844	3.14298
novel-ACAAGTCGAGCTCCTGGAGGC	ACAAGTCGAGCTCCTGGAGGC	21	A	0	0	0	0	0	0	0	0	0	0	0	0	0	0.18331	0	0
novel-ACAAGTCGGCTCATGATGAGACCT	ACAAGTCGGCTCATGATGAGACCT	24	A	0	0	0	0	0	0	0.556498	0	0	0	0	0	0	0.473519	0	0.41015
novel-ACAAGTGACTAGACAATGTAAACT	ACAAGTGACTAGACAATGTAAACT	24	A	0	0	0	0.151197	0	0	0	0	0	0	0	0	0	0.432832	0	0
novel-ACAATAGTAGCTTTGATTATGCCT	ACAATAGTAGCTTTGATTATGCCT	24	A	0	0	0	0	0	0	0	0	0	0	0	0	0	0.320615	0	0.335098
novel-ACAATATCCATAGACTCTGAGTAT	ACAATATCCATAGACTCTGAGTAT	24	A	0	0	0	0	0	0	0	0	0	0	0	0	0	0.320854	0	0
novel-ACAATCTTAATAGGGATGATGGCT	ACAATCTTAATAGGGATGATGGCT	24	A	0	0	0	0	0	0	0	0	0	0	0	0	0	0	0	0.872708
novel-ACAATGAAAAGAGATTTGATCCCT	ACAATGAAAAGAGATTTGATCCCT	24	A	0	0	0	0	0	0.438555	0.351557	0.335098	0	0	0	0	0.320854	0.541042	0	0
novel-ACAATGCATTCTAGATTCTGGCCC	ACAATGCATTCTAGATTCTGGCCC	24	A	0	0	0	0	0	0	0	0	0	0	0.344378	0	0	0	0	0
novel-ACAATGGGATCCGTGGATGAGCTC	ACAATGGGATCCGTGGATGAGCTC	24	A	0	0	0	0	0	0	0	0	0	0	0	0	0	1.50399	0	0
novel-ACAATGTGATTAATCTGAAAGCCT	ACAATGTGATTAATCTGAAAGCCT	24	A	0	0	0	0	0	0	0	0	0	0	0	0	0	0.390948	0	0
novel-ACAATGTGGGATCCACCAACTCGG	ACAATGTGGGATCCACCAACTCGG	24	A	0.973523	0	0	0	0	0	3.49083	0	0	0	0.641708	0	0	0	0.600271	0
novel-ACAATTCTAGTTTTGGACTGGTTT	ACAATTCTAGTTTTGGACTGGTTT	24	A	0	0	0	0	0	0	0	0	0	0	0	0	0.390948	0.363628	0	0
novel-ACAATTGACTTTGCTCTTGTCCAT	ACAATTGACTTTGCTCTTGTCCAT	24	A	0	0	0	0	0	0	0	0	0	0	0	0	0	0.346968	0	0
novel-ACAATTTCTGGTAACAAGAGTATT	ACAATTTCTGGTAACAAGAGTATT	24	A	0	0	0	0	0	0	0	0	0	0	0	0	0	0	0.47589	0.733241
novel-ACACAAAGGACTTACTGATCC	ACACAAAGGACTTACTGATCC	21	A	0	0	0	0	0	0	0	0	0	0	0.313332	0	0	0	0	0
novel-ACACATCTTTTGGTCTGGGTG	ACACATCTTTTGGTCTGGGTG	21	A	0	0	0	0	0	0	0	0	0	0.446798	0	0	0	0	0	0
novel-ACACATGAGAGGATTTAGTAGATC	ACACATGAGAGGATTTAGTAGATC	24	A	0	0	0	0	0	0	0	0.309166	0	0	0	0	0.151197	0	0	0
novel-ACACATGAGATCTCCAAGACCCAG	ACACATGAGATCTCCAAGACCCAG	24	A	0	0	0	0	0	0	0	0	0.614347	0	0.474815	0	0	0	0	0
novel-ACACATGTGAGCTTATTCTGGCCT	ACACATGTGAGCTTATTCTGGCCT	24	A	0	0	0	0	0	0	0	0	0	0	0	0	0	0.215236	0	0
novel-ACACCAAACGGAAAATGAGCTGCT	ACACCAAACGGAAAATGAGCTGCT	24	A	0	0	0	0	0.208612	0	0	0	0	0.22158	0	0	0	0	0	0
novel-ACACCATAGAGACTAGAACACCTA	ACACCATAGAGACTAGAACACCTA	24	A	0	0	0	0	0	0.432832	0	0.473412	0	0	0	0	0	0	0	0
star-ACACCCCTCGGCCTATTTACTGAC	ACACCCCTCGGCCTATTTACTGAC	24	A	0	0	0	0	0	0	0	2.3295	0	0	0	0	0	0	0	0
novel-ACACCCCTCGGCCTATTTATTGAC	ACACCCCTCGGCCTATTTATTGAC	24	A	0	0	0	0	0.387425	0	0.657832	0	0	0	0	0	0	0	0	0
novel-ACACCTGGTAAGAAACCTGAAAGC	ACACCTGGTAAGAAACCTGAAAGC	24	A	0	0.299922	0	0	0.494665	0	0	0	0	0	0	0	0	0	0	0
novel-ACACGAGGAAGGATATGCATGCTC	ACACGAGGAAGGATATGCATGCTC	24	A	0	0	0	0	0	0	0	0.279249	0	0	0	0	0	0	0	0
novel-ACACGATGTCATCTTAACACT	ACACGATGTCATCTTAACACT	21	A	0	0	0.696579	0	2.11764	0	1.94266	0.59477	0.332634	0	0.559614	0	6.87069	1.81638	0	0
novel-ACACGATTGTTGGGTTGGCACCTT	ACACGATTGTTGGGTTGGCACCTT	24	A	0	0	0	0	0	0	0	0.363628	0	0	0	0	0	0	0	0
novel-ACACGCCCTCGGACACGACATGTC	ACACGCCCTCGGACACGACATGTC	24	A	0	0	0	0	0	0	0	0	0	0	0	0	0	0.335098	0	0
novel-ACACGTCGACAAATGAAATATCAT	ACACGTCGACAAATGAAATATCAT	24	A	0	0	0	0	0	0	0	0.253235	0	0	0	0	0	0	0	0
novel-ACACGTCGACCAAAAATTTCTCTT	ACACGTCGACCAAAAATTTCTCTT	24	A	0	0	0	0	0	0	0	0	0	0	0	0	0	0.363628	0	0
novel-ACACGTCGGCCAAAAATTTCTCTT	ACACGTCGGCCAAAAATTTCTCTT	24	A	0	0	0	0	0	0	0	0.262432	0	0	0	0	0	0	0	0
novel-ACACGTTGGCCAAAAATTTCTCTT	ACACGTTGGCCAAAAATTTCTCTT	24	A	0	0	0	0	0	0	0.233439	0	0	0	0	0	0	0.22158	0	0
novel-ACACTAGAATGAAAACATAACCCT	ACACTAGAATGAAAACATAACCCT	24	A	0	0	0	0	0	0	0	0	0	0	0	0	0.173484	0.300136	0	0
novel-ACACTATAGTAGATCTGTCGGCCT	ACACTATAGTAGATCTGTCGGCCT	24	A	0	0	0	0	0	0	0.181437	0	0	0	0	0	0	0	0	0
novel-ACACTGGCTGGTTCGAAACGC	ACACTGGCTGGTTCGAAACGC	21	A	0	0.351557	0	0	0	0	0	0	0	0	0	0	0	0	0	0
star-ACACTGGTTGGTTCGAAACGCGTC	ACACTGGTTGGTTCGAAACGCGTC	24	A	0	0	0	0	0	0	0	0	0	0	0	0	0	0	0	0.503823
novel-ACACTTGATCCGTGACTTGACACC	ACACTTGATCCGTGACTTGACACC	24	A	0	0	0.320261	0	0	0	0	0	0	0	0	0	0	0	0	0
novel-ACACTTGCCTCTCTGAATTCGCCC	ACACTTGCCTCTCTGAATTCGCCC	24	A	0	1.22869	2.98175	1.01294	1.01224	0.809013	0.806565	0	0	0	0	0	0	1.46028	0	0
novel-ACACTTGGAGTGAATTTGGACACC	ACACTTGGAGTGAATTTGGACACC	24	A	0	0	0.173484	0	0	0	0	0	0	0	0	0	0	0	0	0
novel-ACACTTGGCTGCGGAAATGATCAT	ACACTTGGCTGCGGAAATGATCAT	24	A	0	0	0.284889	0	0	0	0	0	0	0	0	0	0	0	0	0
novel-ACAGAACTTCCTGTAGAAAGTCCT	ACAGAACTTCCTGTAGAAAGTCCT	24	A	0	0	0	0	0	0.309166	0.449195	0	0	0	0	0	0	0	0	0
novel-ACAGAAGAGAGTGGGCAC	ACAGAAGAGAGTGGGCAC	18	A	0	0	0	0.660605	0.731802	0.549625	0	1.69919	0	0	0	0	6.18331	0.577537	0	0
novel-ACAGAAGAGAGTGGGCACA	ACAGAAGAGAGTGGGCACA	19	A	0	0	0.237945	0	0	0	0	0	0	0	0	0	0	0	0	0
miR3699-ACAGAAGATAGACTTTGGTC	ACAGAAGATAGACTTTGGTC	20	A	0	4.90404	0	4.55782	0	0	0	0	0	0	0	0	0	0	14.2583	9.47833
novel-ACAGAAGCTCGGACAATACTC	ACAGAAGCTCGGACAATACTC	21	A	0	0	0	0	0	0	0	0	0	0	0	0.309166	0	0	0	0
novel-ACAGAATTGGTCTTGGATATGACA	ACAGAATTGGTCTTGGATATGACA	24	A	0	0	0	0	0	0	0	0	0	0	0	0	0.365462	0	0	0
novel-ACAGAGACGAACAGACCTCGGCCT	ACAGAGACGAACAGACCTCGGCCT	24	A	0	0	0	0	0	0	0.228758	0	0	0.30133	0.274813	0	0	0	0	0
novel-ACAGAGGAGCAAGATGCTGACATT	ACAGAGGAGCAAGATGCTGACATT	24	A	0	0	0.449195	0	0	0	0	0	0	0	0	0	0	0	0	0
novel-ACAGAGGATGATCAGTAGGATGGC	ACAGAGGATGATCAGTAGGATGGC	24	A	0	0	0	0	0	0	0	0	0	0	0	0	0.274509	0.208181	0	0
novel-ACAGAGTGATCATGCAGGACTGCA	ACAGAGTGATCATGCAGGACTGCA	24	A	0	0	0	0.313332	0	0	0	0	0	0	0	0	0	0.22158	0	0
novel-ACAGAGTTTGGCTATCAAGAAACC	ACAGAGTTTGGCTATCAAGAAACC	24	A	0	0	0	0	0	0	0	0	0	0	0	0	0	0.333484	0	0
novel-ACAGATCAGGAACTTCAATGTGCC	ACAGATCAGGAACTTCAATGTGCC	24	A	0	0	0.313332	0	0	0.166742	0	0	0	0.468743	0	0.581806	0.22158	0.337413	0	0
novel-ACAGATCCATCTAAACCCCTG	ACAGATCCATCTAAACCCCTG	21	A	0	0	0	0	0	0	0	0.18331	0	0	0	0	0.166742	0	0	0
novel-ACAGATTGAAGTGCCTCTGAAGCA	ACAGATTGAAGTGCCTCTGAAGCA	24	A	0	0.751996	0.732024	0	0.466878	0	0	0.258283	0	0.446798	0.727257	0.253235	0.599845	0	0	0
novel-ACAGATTGGATGGAGCCTC	ACAGATTGGATGGAGCCTC	19	A	0	0.614347	0	0	0	0	0	0	0	0	0	0	0	0	0	0
novel-ACAGCACTGAGATCTGATCGCCCC	ACAGCACTGAGATCTGATCGCCCC	24	A	0	0.274509	0	0	0	0	0	0	0	0	0	0	0	0	0	0
novel-ACAGCAGAGGCCTCGTAGGGG	ACAGCAGAGGCCTCGTAGGGG	21	A	0	0	0	0	0.380712	0	0	0	0.228758	0.173484	0	0	0	0	0	0
novel-ACAGCCTAGGTAGACTACTCC	ACAGCCTAGGTAGACTACTCC	21	A	0	0	0	0	1.42552	0	1.64888	0	0	1.42445	0	1.33249	0	0	0	0
novel-ACAGGACACAGTGTTTTGAGGACC	ACAGGACACAGTGTTTTGAGGACC	24	A	0	0	0	0	0	0	0	0	0	0	0	0	0.30133	0.274813	0	0
novel-ACAGGAGACGCCACAGAAGACGCC	ACAGGAGACGCCACAGAAGACGCC	24	A	0	0	0	0	0	0	0	0.438664	0	0	0	0	0	0	0	0
novel-ACAGGATACAGTGTTTTGAGGACC	ACAGGATACAGTGTTTTGAGGACC	24	A	0	0	0	0	0	0	0	0	0	0	0	0	0	0	0.320261	0
novel-ACAGGGAAATAACAAATGAACAGT	ACAGGGAAATAACAAATGAACAGT	24	A	0	0	0.256634	0	0	0	0	0	0	0	0	0	0.438555	0	0	0
novel_star-ACAGGGACGAGTTAGGGCATG	ACAGGGACGAGTTAGGGCATG	21	A	0	0	0	0	0	0	0	0.224942	0.494665	0	1.28497	1.25333	0	0	0.937424	2.39904
novel-ACAGTGAAAAGAGATTTGATCCCT	ACAGTGAAAAGAGATTTGATCCCT	24	A	0	0	0	0	0.338151	0.438664	0.320261	0.208181	0	0	0	0	0	0.502647	0	0
novel-ACAGTGACGAGCTATGATATTCCT	ACAGTGACGAGCTATGATATTCCT	24	A	0	0	0	0	0	0	0.363628	0	0	0	0	0	0	0	0	0
novel-ACAGTGAGGACAACCATCTTTGGC	ACAGTGAGGACAACCATCTTTGGC	24	A	0	0	0	0	0	0	0	0	0	0	0	0	0	0	0	0.278149
novel-ACAGTGAGGACAGCTATCTCTGGC	ACAGTGAGGACAGCTATCTCTGGC	24	A	0	0	0	0	0	0	0	0	0	0	0	0	0	0	0	0.18331
novel-ACAGTGCGGCCATTTCTGAGGAAG	ACAGTGCGGCCATTTCTGAGGAAG	24	A	0	0	0.313332	0	0	0	0	0	0	0	0	0	0	0	0	0
novel-ACAGTTCACGCGGTTGGGGC	ACAGTTCACGCGGTTGGGGC	20	A	0	0	0	0	0.189926	0	0	0	0	0	0	0	0.700317	0.393113	0	0
novel-ACAGTTCAGAGGCATGTAGCCACC	ACAGTTCAGAGGCATGTAGCCACC	24	A	0	0	0	0	0	0.544311	0	0	0	0	0	0	0	0	0	0
novel-ACAGTTGCTGAACTTCCGATGCCT	ACAGTTGCTGAACTTCCGATGCCT	24	A	0	0	0	0	0.211676	0	0.344378	0	0	0	0	0	0	0.219972	0.449195	0
novel-ACAGTTGCTGAACTTCTGATGCCT	ACAGTTGCTGAACTTCTGATGCCT	24	A	0	0	0.664741	0.524864	0.713835	1.17319	2.22599	2.50266	2.28758	1.31848	0.566923	0.544311	0.730142	2.02322	0	0
novel-ACATAAGTGGATTGTCTTGGCCTC	ACATAAGTGGATTGTCTTGGCCTC	24	A	0	0	0	0	0	0	0	0	0	0.284889	0	0	0	0	0	0
novel-ACATACGGAAGATGGACACCTGGA	ACATACGGAAGATGGACACCTGGA	24	A	0	0	0	0	0.293296	0	0	0	0.173484	0.233439	0.211676	0	0	0	0	0
novel-ACATAGAGAAGAAGGATGATGACT	ACATAGAGAAGAAGGATGATGACT	24	A	0	0	0	0	0	0	0	0	0	0	0	0	0.432832	0	0	0
novel-ACATAGATCCATCTTAACTCTAGA	ACATAGATCCATCTTAACTCTAGA	24	A	0	0	0	0	0	0	0	0	0	0	0	0	0	0	0	0.945434
novel-ACATAGATCCATCTTAACTCTGGA	ACATAGATCCATCTTAACTCTGGA	24	A	0	0	0	0	0	0	0	0	0	0	0	0	0	0	0.320261	0.381665
novel-ACATAGATTCATCTTAACTTTGGA	ACATAGATTCATCTTAACTTTGGA	24	A	0	0	0	0	0	0	0	0	0	0	0	0	0	0	0	0.189926
novel-ACATATTGTTGCATCTCAAAGCCT	ACATATTGTTGCATCTCAAAGCCT	24	A	0	0	0	0	0	0	0	0	0	0	0	0	0	0.335098	0	0
novel-ACATCAATAGATCAGGAGCCT	ACATCAATAGATCAGGAGCCT	21	A	0	0	0.549625	0.657832	0	0	0	0	0	0	0	0	0.375998	0.503267	0	0
novel-ACATCACCGGAGAAACTGTAA	ACATCACCGGAGAAACTGTAA	21	A	0	0	0	0	0	0	0	0	0	0	0.365462	0.644521	0	0	0	0
novel-ACATCTAAGGGGCTGAGTTGT	ACATCTAAGGGGCTGAGTTGT	21	A	0	0	0.468743	0	0	0	0	0.285534	0	0	0	0	0	0	0	0
novel-ACATCTAATTGGACTTGGGCTCGG	ACATCTAATTGGACTTGGGCTCGG	24	A	0	0	0	0	0	0	0	0	0	0	0	0	0	0.187452	0	0
novel-ACATCTAGTTGGACTTGGGCTCGG	ACATCTAGTTGGACTTGGGCTCGG	24	A	0	0	0	0	0	0	0.380712	0	0	0	0	0	0	0	0	0
miR950-ACATCTGGGCCACGATGGTT	ACATCTGGGCCACGATGGTT	20	A	0	0	0	0	0	0	0	0	0	0	0	0	0	0	0.266787	0.332634
novel-ACATCTGGTTGGACTTGGGCTCGA	ACATCTGGTTGGACTTGGGCTCGA	24	A	0	0	0	0	0	0	0.312918	0	0	0	0	0	0	0	0	0
novel-ACATGAAGACTTGGAGATGGTACC	ACATGAAGACTTGGAGATGGTACC	24	A	0	0	0	0	0	0	0	0	0	0	0	0	0.181437	0	0	0
novel-ACATGAAGTCTTGAACACCAGCCT	ACATGAAGTCTTGAACACCAGCCT	24	A	0	0	0	0	0	0	0.215236	0	0	0	0	0	0	0	0	0
novel-ACATGAAGTCTTGAACACTAGCCT	ACATGAAGTCTTGAACACTAGCCT	24	A	0	0	0	0	0	0	0	0	0	0	0	0	0	0	0	0.41015
novel-ACATGACAATGTGATCACACACTT	ACATGACAATGTGATCACACACTT	24	A	0	0	0	0	0.312918	0	0.961844	0.657832	0	0	0	0	0.329958	1.17483	0	0
novel-ACATGACTCGATGACAAGACACCT	ACATGACTCGATGACAAGACACCT	24	A	0	0	0	0	0	0	0.513366	0.405781	0	0	0	0	0	0	0	0
novel-ACATGACTTGATGACAAGATGCCT	ACATGACTTGATGACAAGATGCCT	24	A	0	0	0	0	0	0	0	0	0	0	0	0	0	0.320854	0	0
novel-ACATGAGATCTCCAAGACCTA	ACATGAGATCTCCAAGACCTA	21	A	0	0	0	0	0	0	0	0	0	0	0.243381	0	0	0	0	0
novel-ACATGAGATCTCCAATACCTAGAA	ACATGAGATCTCCAATACCTAGAA	24	A	0	0	0.591068	0.344378	0.412219	0.730925	0	0	0	0	0	0	0	0.541042	0	0
novel-ACATGAGATCTCTAATACCCAGAA	ACATGAGATCTCTAATACCCAGAA	24	A	0	0	0.256634	0	0	0.405781	0	0	0	0	0	0	0	0.41015	0	0
novel-ACATGAGGAGGAGCTCATTCA	ACATGAGGAGGAGCTCATTCA	21	A	0	0	0	0	0	0	2.23399	0	1.95115	2.27305	2.28783	1.98929	0	0	0.624542	0.767014
novel-ACATGAGTACTCTTTGGATGAGGA	ACATGAGTACTCTTTGGATGAGGA	24	A	0	0	0	0	0	0.313332	0	0	0	0	0	0	0	0	0	0
novel-ACATGATGACATGCAAGACTTGGC	ACATGATGACATGCAAGACTTGGC	24	A	0	0	0	0	0	0	0.727257	0	0	0	0	0	0	0	0	0
novel-ACATGATTGTGGATACATCAACCT	ACATGATTGTGGATACATCAACCT	24	A	0	0	0	0	0	0	0.173484	0	0	0	0	0	0	0	0	0
novel-ACATGCATATGGATCCGTGGGCCT	ACATGCATATGGATCCGTGGGCCT	24	A	1.16227	0	3.80081	0	0	0	0.94963	0	0	0	0	2.25599	0	2.04711	0.393113	0.451993
novel-ACATGCATATGGATCTGTGGGCCT	ACATGCATATGGATCTGTGGGCCT	24	A	0.494665	0	1.01445	0.626663	0	0	0	0.211676	0	0.438555	0.468743	0	0.436354	0.411506	0	0
novel-ACATGCGGACACTTAGTTAGAGCA	ACATGCGGACACTTAGTTAGAGCA	24	A	0	0	0	0.335098	0	0.348198	0.599845	0.47589	0.577537	0.811563	0.375998	0.274509	0.451058	0.700317	0	0
novel-ACATGGCTGCCCGTAATCTCACAC	ACATGGCTGCCCGTAATCTCACAC	24	A	0	0	0	0	0	0	0.237945	0	0	0	0	0	0	0	0	0
novel-ACATGGGAGTAAGCACAGGGA	ACATGGGAGTAAGCACAGGGA	21	A	0.405781	0	0	0	0.333484	0.211676	0.382456	0.258283	0.292964	3.57438	1.16361	0.569778	0.637335	0.666246	0.741998	1.79678
novel-ACATGGGGATGTAGCTCAGA	ACATGGGGATGTAGCTCAGA	20	A	0.585928	0	0	0	0	0	0	0	0	0	0	0	0	0	0	0
novel-ACATGGGTTAGTCGATCC	ACATGGGTTAGTCGATCC	18	A	0	0	14.1216	0	0	0	57.7263	0	79.5858	0	0	0	0	61.5556	0	0
novel-ACATGTCGTGTCCTAACAGGA	ACATGTCGTGTCCTAACAGGA	21	A	0	0.50908	0.443161	0.412393	0.428301	0.439945	0.370999	0	0.274509	0.277574	0.166742	0.211676	1.14737	1.03313	0	0
novel-ACATGTCTCCTGAGGATTCTGAAG	ACATGTCTCCTGAGGATTCTGAAG	24	A	0	0	0	0	0	0	0	0	0	0	0	0	0.219972	0	0	0
novel-ACATGTTGAGCTCTTAACAAG	ACATGTTGAGCTCTTAACAAG	21	A	0	0	0	0	0	0.432832	0	0	0	0	0	0	0.344378	0	0	0
novel-ACATGTTTGGCTGAGCACTCGAAT	ACATGTTTGGCTGAGCACTCGAAT	24	A	0	0	0	0	0	0	0.365462	0	0	0	0	0	0	0	0	0
novel-ACATTAGACGAAGAACTGGAACCC	ACATTAGACGAAGAACTGGAACCC	24	A	0	0	0	0	0	0	0	0	0	0	0	0	0.22901	0	0	0
novel-ACATTAGGGCATATGTTTTT	ACATTAGGGCATATGTTTTT	20	A	0	0	0	0	0	0	0	0	0	0	0	0	0	0.473412	0	0.277574
novel-ACATTAGGGCATATGTTTTTG	ACATTAGGGCATATGTTTTTG	21	A	0	0	0	0	0	0	0	0	0	0	0	0	0	0	2.10905	0
novel-ACATTCTGAAGACACTCGGCCACC	ACATTCTGAAGACACTCGGCCACC	24	A	0	0	0	0	0	0	0	0	0	0	0	0	0	0.335098	0	0
novel-ACATTGACCTATGGACTTGCACCT	ACATTGACCTATGGACTTGCACCT	24	A	0	0	0	0	0	0	0.581806	0	0	0	0	0	0	0	0	0
novel-ACATTGGCCATTGAAGAAACTCCT	ACATTGGCCATTGAAGAAACTCCT	24	A	0	0	0	1.01445	0	0	0	0	0	0	0	0	0	0	0	0
novel-ACATTGGCCATTGAAGAAACTTCT	ACATTGGCCATTGAAGAAACTTCT	24	A	0	0.412219	0.365462	0	0	0	0	0	0	0	0	0	0	0	0	0
novel-ACATTGTAGATACATATCCGGCCT	ACATTGTAGATACATATCCGGCCT	24	A	0	0	0.473412	0	0	0.173484	0	0	0.274813	0	0	0	0	0.158272	0	0
novel-ACATTTCAAGTCTATAACAAGACT	ACATTTCAAGTCTATAACAAGACT	24	A	0	0	0	0	0	0	0	0	0	0	0	0	0	0	0.278149	1.72189
novel-ACATTTCAAGTGGACACTCCACCC	ACATTTCAAGTGGACACTCCACCC	24	A	0	0	0	0	0	0	0	0	0	0.292964	0	0	0	0	0	0
novel-ACATTTCTAGGGCTCTGATACACC	ACATTTCTAGGGCTCTGATACACC	24	A	0	0	0.446798	0	0	0	0	0	0	0	0	0	0	0	0	0
novel-ACATTTGGCTTGAGAAACAACAAC	ACATTTGGCTTGAGAAACAACAAC	24	A	0	0	0	0	0	0	0.173843	0	0	0	0	0	0	0	0	0
novel-ACATTTGGTTGGACTTGGGCTCGG	ACATTTGGTTGGACTTGGGCTCGG	24	A	2.98823	0	2.03632	1.86761	2.96173	8.04254	1.64979	7.17264	4.57464	7.96076	1.31848	1.53403	3.29611	3.51164	0	0
novel-ACATTTGGTTGGACTTGGGCTCGGA	ACATTTGGTTGGACTTGGGCTCGGA	25	A	0	0	0	0	0	0	0	0	0	0	0	0	0	0	1.21924	2.09654
novel-ACATTTTGTATTGATTTTGGACCC	ACATTTTGTATTGATTTTGGACCC	24	A	0	0	0	0	0	0	0.309166	0	0	0	0	0	0	0	0	0
novel-ACCAAATTTCATGGCTAGAACACA	ACCAAATTTCATGGCTAGAACACA	24	A	0	0	0	0	0	0	0	0	0	0	0	0	0	0	1.21734	2.13066
novel-ACCAAATTTCGGCTGCCCTAGGAT	ACCAAATTTCGGCTGCCCTAGGAT	24	A	0	0	0.187452	0	0	0.309166	0	0	0	0	0	0	0	0	0	0
novel-ACCAACAACCGAAGTTCGTCAAAG	ACCAACAACCGAAGTTCGTCAAAG	24	A	0	0	0	0	0	0.320615	0	0	0	0	0	0	0	0	0	0
novel-ACCAACCTAGATCCATTTGAACTT	ACCAACCTAGATCCATTTGAACTT	24	A	0	0	0	0	0	0	0.473412	0	0	0	0	0	0	0	0	0.363628
novel-ACCAACGTAGATCCATCTTAACCC	ACCAACGTAGATCCATCTTAACCC	24	A	0	0	0	0.215236	0.22901	0	0	0.446798	0.187452	0.380712	0	0	0	0.811563	0.228758	0
novel-ACCAACGTAGATCCATCTTAACTC	ACCAACGTAGATCCATCTTAACTC	24	A	0	0	0	0	0.320854	0	0	0	0	0	0	0	0	0	0	0
novel-ACCAACGTAGATCCATCTTAACTT	ACCAACGTAGATCCATCTTAACTT	24	A	0	0	0	0	0	0.351557	0.558497	0	0	0	0	0	0	0	0	0
novel-ACCAACTTAGATCCATCTAACACT	ACCAACTTAGATCCATCTAACACT	24	A	0	0	0	0	0	0	0.274509	0	0	0	0	0	0	0	0	0
novel-ACCAACTTCCCGGGGTCGCGAATT	ACCAACTTCCCGGGGTCGCGAATT	24	A	0	0	0	0	0	0	0	0	0	0	0.320854	0	0	0	0	0
novel-ACCAACTTGTGAACCTGGTCC	ACCAACTTGTGAACCTGGTCC	21	A	0	1.05116	0.705879	0	0.939995	0	0	0	0	0	0	0	0.781896	1.74542	0	0
novel-ACCAAGAGATCAAGATTTCGACTT	ACCAAGAGATCAAGATTTCGACTT	24	A	0	0.320615	0	0	0	0	0.474815	0	0	0	0	0	0	0	0	0
novel-ACCAAGAGATCGATTGATACTAGT	ACCAAGAGATCGATTGATACTAGT	24	A	0	0	0	0	0	0	0	0	0	0	0	0	0	0.379852	0	0
novel-ACCAAGATGATCTTACTGT	ACCAAGATGATCTTACTGT	19	A	0	0.365462	0	0	0	0	0	0	0	0	0	0	0	0	0	0
novel-ACCAAGTGAAAGCATATGATCGGC	ACCAAGTGAAAGCATATGATCGGC	24	A	0	0	0	0	0	0.20009	0	0.208612	0	0	0	0	0.189926	0	0	0
novel-ACCAAGTGGAAGACTCTCAAC	ACCAAGTGGAAGACTCTCAAC	21	A	0	0.41015	0	0	0	0	0	0	0	0	0	0	0	0	0	0
novel-ACCAAGTTGAAGCTTATGCCCTCT	ACCAAGTTGAAGCTTATGCCCTCT	24	A	0	0	0	0	0	0	0	0	0	0	0	0	0	0	0	0.577537
novel-ACCAAGTTGGGACTCACTCTCACC	ACCAAGTTGGGACTCACTCTCACC	24	A	0	0	0	0	0	0	0.18331	0	0	0	0	0	0	0.173843	0	0
novel-ACCAATAATAAATGGGACTGA	ACCAATAATAAATGGGACTGA	21	A	0	0	0	0	0	0.173843	0	0	0	0	0	0	0	0	0	0
novel-ACCAATGGACATGTGATGTGTAGT	ACCAATGGACATGTGATGTGTAGT	24	A	0	0	0	0.187452	0	0	0	0	0	0	0	0	0	0	0	0
novel-ACCAATGGTACATACTCTGAGACT	ACCAATGGTACATACTCTGAGACT	24	A	0	0	0	0	0	0	0	0	0.50908	0	0	0	0	0.618331	0	0
novel-ACCAATGTAGATCCATCTCAA	ACCAATGTAGATCCATCTCAA	21	A	0	1.64603	1.19969	4.23542	1.13652	0	0	0	0	0	0	0	1.29142	0	0	0
novel-ACCAATGTAGATCCATCTTAACTC	ACCAATGTAGATCCATCTTAACTC	24	A	0	0	0	0	0.258283	0	0.58474	0.41015	0	0.187452	0	0	0	0	0	0
novel-ACCAATTTTCAAGGCTAGAGCACT	ACCAATTTTCAAGGCTAGAGCACT	24	A	0.189926	0	0	0	0	0	0	0	0	0.211676	0	0	0	0	13.4598	51.1262
novel-ACCACACGAGACCAAGTAGACCCA	ACCACACGAGACCAAGTAGACCCA	24	A	0	0	0	0.215236	0.549625	0.950202	0	0.949445	0.224942	1.23731	0.989875	1.60766	0.320854	1.75839	0	0
novel-ACCACCCGATTGCTCGAATACTCT	ACCACCCGATTGCTCGAATACTCT	24	A	0	0	0	0	0	0	0.375998	0	0	0	0	0	0	0	0	0
novel-ACCACCCGGCGATTCTGAGA	ACCACCCGGCGATTCTGAGA	20	A	0	0	0	0	0.657832	0	0	0	0	0	0	0	0	0	0	0
novel-ACCACCCTGATTGTGTGAAAGCCT	ACCACCCTGATTGTGTGAAAGCCT	24	A	0	0	0	0	0	0	0	0	0	0	0	0	0	0.390948	0	0.412393
novel-ACCACCGGGCAAGTCCGATCTGCT	ACCACCGGGCAAGTCCGATCTGCT	24	A	0	0	0	0	0	0	0	0	0	0	0	0	0	0	0.366833	0.453592
novel-ACCACGAGAGATTTGATCCCT	ACCACGAGAGATTTGATCCCT	21	A	0	0.432832	0.962562	0.608672	0.375998	0	0	0	0	0	0	0	1.06114	0.872708	0	0
novel-ACCACTAGATTGATAGACCAG	ACCACTAGATTGATAGACCAG	21	A	0	0.513366	0.338151	0.375998	0	0	0	0	0	0	0	0	0.581806	0	0	0
novel-ACCACTGAGACTAATGAGCAAGGT	ACCACTGAGACTAATGAGCAAGGT	24	A	0	0	0	0	0	0	0	0	0	0	0	0	0.277574	0	0	0
novel-ACCACTGCGTATTGTCTCTTGCTG	ACCACTGCGTATTGTCTCTTGCTG	24	A	0	0	0	0.228758	0	0	0	0	0	0	0	0	0	0	0	0
novel-ACCACTTGGACCATGGAATGTGAT	ACCACTTGGACCATGGAATGTGAT	24	A	0	0	0.279249	0	0	0	0	0	0	0	0	0	0	0	0	0
novel-ACCAGACTAGGTGATCTTTTAGCC	ACCAGACTAGGTGATCTTTTAGCC	24	A	0	0	0	0	0	0	0	0	0	0	0	0	0	0.237945	0	0
novel-ACCAGATGATGAACCACACTTGTT	ACCAGATGATGAACCACACTTGTT	24	A	0	0	0	0	0	0	0	0	0	0	0	0	0	0	0.732833	2.63133
novel-ACCAGCGTAGATCCATCTTAACCC	ACCAGCGTAGATCCATCTTAACCC	24	A	0	0	0	0	0	0	0.344378	0.549625	0	0	0	0	0	0	0	0
novel-ACCAGCGTAGATCCATCTTAACCT	ACCAGCGTAGATCCATCTTAACCT	24	A	0	0	0	0	0	0	0	0.320854	0	0	0	0	0	0	0	0
novel-ACCAGCGTAGATCCATCTTAACTC	ACCAGCGTAGATCCATCTTAACTC	24	A	0	0	0	0	0	0	0.366417	0	0	0	0	0	0	0	0	0
novel-ACCAGCGTAGATCCATCTTAACTT	ACCAGCGTAGATCCATCTTAACTT	24	A	0	0	0	0	0	0	0	0.405781	0	0	0	0	0	0	0	0
novel-ACCAGGATCGTGCAGCTTATCGAC	ACCAGGATCGTGCAGCTTATCGAC	24	A	0	0	0	0	0	0	0	0	0.189926	0	0	0	0	0	0	0
novel-ACCAGTAGTACACTCTCTGAGCCT	ACCAGTAGTACACTCTCTGAGCCT	24	A	0	0	0	0	0	0.83422	1.01445	0	0	0	0	0	0	0	0	0
novel-ACCAGTCGAGGCTTACACCATGGC	ACCAGTCGAGGCTTACACCATGGC	24	A	0	0	0	0	0	0	0	0	0	0	0	0	0	0	0.274509	0
novel-ACCAGTGACTGCTTGGCCCGACAC	ACCAGTGACTGCTTGGCCCGACAC	24	A	0	1.09455	2.45636	1.54583	1.15507	1.42023	1.19066	0	0	0	0	0	0	3.33979	0	0
novel-ACCAGTGACTGCTTGGCTCGACAC	ACCAGTGACTGCTTGGCTCGACAC	24	A	0	0	0	0	0	0	0	0.363628	0	0	0	0	0.338151	0	0	0
novel-ACCAGTGATCCTTGAGAGTCC	ACCAGTGATCCTTGAGAGTCC	21	A	0	0	0	0	0	0	0	0	0	0	0	0	0.703114	0	0	0
novel-ACCAGTGATTAAGACTTTTGAAAC	ACCAGTGATTAAGACTTTTGAAAC	24	A	0	0	0	0	0	0	0	0.569778	0	0	0	0	0	0	0	0
novel-ACCAGTGGTACACTCTCTGAGCCT	ACCAGTGGTACACTCTCTGAGCCT	24	A	0	0	0	0.541042	0	0.228758	0	0	0	0	0	0	0.390948	1.16361	0	0
novel-ACCAGTGTGATTCATCGTCAAGAC	ACCAGTGTGATTCATCGTCAAGAC	24	A	0	0	0	0	0	0	0	0	0	0	0	0	0	0.208181	0	0
novel-ACCAGTGTGGTTCATCGTCACGAC	ACCAGTGTGGTTCATCGTCACGAC	24	A	1.113	0	0	0	0	1.0756	0	0	1.05345	0	0	0	0	0	0	0
novel-ACCATCCGATATGTAGTCTGGCCC	ACCATCCGATATGTAGTCTGGCCC	24	A	0	0	0	0	0	0	0.262432	0	0	0	0	0	0	0	0	0
novel-ACCATCTTTCGGCTGAAGCTG	ACCATCTTTCGGCTGAAGCTG	21	A	0	0	0	0	0	0	1.33054	0	0	0	0	0	0	0	0	0
novel-ACCATGACTGTGATGATCTCAGGA	ACCATGACTGTGATGATCTCAGGA	24	A	0	0	0	0	0	0	0	0	0	0	0	0	0	0	0	0.22901
novel-ACCATGTGGTGCCTTTTGGAGCTG	ACCATGTGGTGCCTTTTGGAGCTG	24	A	0	0	0	0	0	0	0.208612	0	0	0	0	0	0	0	0	0
novel-ACCATTCCGGCAATGTGGCTGAAA	ACCATTCCGGCAATGTGGCTGAAA	24	A	0	0	0	0	0	0	0	0	0	0	0	0	0	0	0.320615	0.438555
novel-ACCCAAAATCCTGAAGTTTGACAG	ACCCAAAATCCTGAAGTTTGACAG	24	A	0	0	0	0	0	0	0.688755	0	0	0	0	0	0	0.843227	0	0
novel-ACCCAAGATCTCCGGTTCAATGAG	ACCCAAGATCTCCGGTTCAATGAG	24	A	0	0	0	0	0	0	0	0	0	0.173484	0	0	0	0	0	0
novel-ACCCACTGCTAGGACTCCTACACC	ACCCACTGCTAGGACTCCTACACC	24	A	0	0	0	0	0	0	0	0	0	0	0	0	0	0.741998	0	0
novel-ACCCAGAACTTCATGAAACTTCCA	ACCCAGAACTTCATGAAACTTCCA	24	A	0	0	0	0	0	0	0	0	0	0	0	0	0	0	0	0.390948
novel-ACCCAGATCTATCAAGCACTG	ACCCAGATCTATCAAGCACTG	21	A	0	0.166742	0	0	0	0	0	0	0	0	0	0	0	0	0	0
novel-ACCCAGTCCGGACCTTAAGACAAC	ACCCAGTCCGGACCTTAAGACAAC	24	A	0	0	0	0	0	0.320854	0	0	0	0	0	0	0	0.87711	0	0
novel-ACCCATGTCCGTTGGATTCTCGAA	ACCCATGTCCGTTGGATTCTCGAA	24	A	0	0	0	0	0	0	0.375998	0	0	0	0	0	0	0	0	0
novel-ACCCATTTTCGTGCCTGACGG	ACCCATTTTCGTGCCTGACGG	21	A	0	0.329958	0.309166	0.320854	0	0	0	0	0	0	0	0	0	0	0	0
novel-ACCCCAGGGCATGAAACCTAGCTC	ACCCCAGGGCATGAAACCTAGCTC	24	A	0	0	0	0	0	0	0	0	0	0	0	0	0	0	0	0.151197
novel-ACCCCTGTTAGATCTCTCA	ACCCCTGTTAGATCTCTCA	19	A	0	0	0	0	0	0	0	0	0.430472	0	0	0	0	0	0	0
novel-ACCCGAAGAACCCAAGAACCCGTT	ACCCGAAGAACCCAAGAACCCGTT	24	A	0.215236	0	0	0	0	0	0	0	0	0	0	0	0	0	0	0
novel-ACCCGCGCAGTGCTGTAGCTA	ACCCGCGCAGTGCTGTAGCTA	21	A	0.741998	0	0	0	0	0	0	0	0	0	0	0	0	0	0	0
novel-ACCCGGGGCTCGTAAGTTGATGAA	ACCCGGGGCTCGTAAGTTGATGAA	24	A	0	0	0.446798	0	0	0	0	0	0	0	0	0	0	0	0	0
novel-ACCCGTTGGGCTGGCCACCCT	ACCCGTTGGGCTGGCCACCCT	21	A	0	0	0	0	0	0	0	0	0	0	0	0	0.712316	0	0	0
novel-ACCCTATATTAGGTGGGCGGACCT	ACCCTATATTAGGTGGGCGGACCT	24	A	0	0	0	0	0	0	0	0.618331	0	0	0	0	0	0.451993	0	0
novel-ACCCTGAACCATGAACAACACACT	ACCCTGAACCATGAACAACACACT	24	A	0	0	0	0.302395	0	0	0.458021	0	0	0	0	0	0	0	0	0
novel-ACCCTGCTGTCGACGCCA	ACCCTGCTGTCGACGCCA	18	A	251.34	57.1361	111.684	81.7103	26.4333	71.2318	11.7433	24.8203	230.699	162.007	572.071	263.199	87.4289	29.0385	3.45698	4.30043
novel-ACCCTGGGATCCTAGTTACTG	ACCCTGGGATCCTAGTTACTG	21	A	0	0	0	0.173843	0	0	0	0	0	0	0	0	0	0.320854	0	0
novel-ACCCTGTCGAGGCTATGGATGCCT	ACCCTGTCGAGGCTATGGATGCCT	24	A	0	0	0.333123	0	0	0	0.338151	0	0	0	0	0	0.22901	0.804017	0	0
star-ACCCTGTGACCTCCCATTGGCGAG	ACCCTGTGACCTCCCATTGGCGAG	24	A	0	0	0	0	0.224942	0	0.623255	0	0	0	0	0	0	0	0	0
novel-ACCCTGTTGAGCTTGACTCTAG	ACCCTGTTGAGCTTGACTCTAG	22	A	0	0	0	0	0	0	5.21476	0	0	0	0	0	0	0	0	0
novel-ACCCTTGGCTGTCTGAGCATT	ACCCTTGGCTGTCTGAGCATT	21	A	0	0	0	0	0	0	0	0	0	0	0	0	0	0	4.65444	0
novel-ACCGAAAGACTTTGTTTAATTCAT	ACCGAAAGACTTTGTTTAATTCAT	24	A	0	0	0	0	0	0	0	0	0	0	0	0	0	0	0.624542	1.33394
novel-ACCGAAGTGGCTGCTTAACAC	ACCGAAGTGGCTGCTTAACAC	21	A	0	0	0.309166	0	0	0	0	0	0	0	0	0	0	0	0	0
novel-ACCGAATGAACTAGCTGTCCGACT	ACCGAATGAACTAGCTGTCCGACT	24	A	0	0	0.22901	0	0	0	0	0	0	0	0	0	0	0	0	0
novel-ACCGACGACCAGAACTAGAACCTC	ACCGACGACCAGAACTAGAACCTC	24	A	0	0	0	1.82602	0	0	1.76954	0	0	0	0	0	0	0	0	0
novel-ACCGAGATTGCTTTTGCTGAA	ACCGAGATTGCTTTTGCTGAA	21	A	0.688755	19.2369	39.1045	28.0074	6.98121	23.7813	4.7165	2.13695	0	0.577537	0	0.313332	2.15032	5.48209	0.241916	0.278149
novel-ACCGAGGCCCATGGAGACTGCGCA	ACCGAGGCCCATGGAGACTGCGCA	24	A	0	0	0	0	0	0	0	0	0	0	0	0	0	0	0	0.403283
novel-ACCGAGGCGCGTCAATTG	ACCGAGGCGCGTCAATTG	18	A	0	0	0	0	0	0	0	0	0	0	0	0	1.66545	0	0	0
novel-ACCGAGGCGCGTCAATTGCTG	ACCGAGGCGCGTCAATTGCTG	21	A	12.385	7.43932	0	0.777776	0	0	0	0	0	0	0	0	0	1.61208	0	0
novel-ACCGAGTTTGACCGGAGAGAGCCT	ACCGAGTTTGACCGGAGAGAGCCT	24	A	0	0	0	0	0	0	0	0.329958	0	0	0	0	0	0	0	0
novel-ACCGCTGCAATTCATTGTCGACAG	ACCGCTGCAATTCATTGTCGACAG	24	A	0	0	0.50908	0	0	0	0	0	0	0	0	0	0	0.278149	0	0
novel-ACCGGAAACGCGTTTCAGGGC	ACCGGAAACGCGTTTCAGGGC	21	A	0	0	0	0	0	0	0	0	0	0	0	0	0.523479	0	0	0
novel-ACCGGACCAGATGCCTGCCTTGGG	ACCGGACCAGATGCCTGCCTTGGG	24	A	0	0	0	0	0	0	0	0.320854	0	0	0	0	0	0	0	0
novel-ACCGGATTCGTCCAAAACCCTGGA	ACCGGATTCGTCCAAAACCCTGGA	24	A	0	0	0.300136	0	0	0	0	0	0	0	0	0	0	0	0	0
novel-ACCGGATTCTGGGATGGACAACTC	ACCGGATTCTGGGATGGACAACTC	24	A	0	0	0	0	0	0	0.385025	0	0	0	0	0	0	0	0	0
novel-ACCGGATTTGGCTCAGGATTACCC	ACCGGATTTGGCTCAGGATTACCC	24	A	0	0	0	0	0	0	0.730925	0	0	0	0	0	0	0	0	0
novel-ACCGGATTTTGACCAGAAAAACCC	ACCGGATTTTGACCAGAAAAACCC	24	A	0	0	0	0	0	0.513366	0	0	0	0	0	0	0	0	0	0
novel-ACCGGGCAGTCGTGTGGAGTC	ACCGGGCAGTCGTGTGGAGTC	21	A	0.500226	0.151197	0	0.473519	0	0.657832	0	0	0	0.761424	0.769903	0.680164	0.641708	1.14971	0	0
novel-ACCGTGATATCAAGACTCCAAGCC	ACCGTGATATCAAGACTCCAAGCC	24	A	0	0	0	0	0	0	0	0	0	0	0	0	0	0.313332	0	0
novel-ACCGTGTGTTGGCCACTC	ACCGTGTGTTGGCCACTC	18	A	0	0	0	0	0	0	0.457515	0	0	0	0	0	0	0	0	0
novel-ACCGTTTATCCTCTGAACCCTGGA	ACCGTTTATCCTCTGAACCCTGGA	24	A	0.382456	0	0	0	0	0	0	0	0.366621	0	0	0.405781	0	0	0	0
novel-ACCTAAACTGCTCAAACACTG	ACCTAAACTGCTCAAACACTG	21	A	29.6963	76.7967	120.192	238.194	233.056	167.222	95.9713	49.3557	78.1307	168.506	181.196	130.31	326.497	337.302	57.7726	114.69
novel-ACCTAAATCCATCTTAACTCTGGA	ACCTAAATCCATCTTAACTCTGGA	24	A	0	0	0	0	0	0	0	0	0	0	0	0	0	0	0.362874	0.382456
novel-ACCTACTCTGATACCACTGATCCG	ACCTACTCTGATACCACTGATCCG	24	A	0	0	0.338151	0.313332	0	0	0	0	0	0	0	0	0	0	0	0
novel-ACCTACTTGGATTCCAACGCTCTT	ACCTACTTGGATTCCAACGCTCTT	24	A	0	0.511647	0	0	0	0	0	0	0	0	0	0	0	0	0	0
novel-ACCTAGATCCATCTTAACTCCGAA	ACCTAGATCCATCTTAACTCCGAA	24	A	0	0	0	0	0.189926	0	0	0	0	0	0	0	0	0	0	0
novel-ACCTAGATCCATCTTAACTTTGGA	ACCTAGATCCATCTTAACTTTGGA	24	A	0	0	0	0	0	0	0	0	0	0	0	0	0	0	0	1.21924
novel-ACCTAGATCCATCTTAATTTTGAA	ACCTAGATCCATCTTAATTTTGAA	24	A	0	0	0	0	0	0	0	0	0	0	0	0	0	0	0	0.365462
novel-ACCTAGATCTATCTTAACTTTGGA	ACCTAGATCTATCTTAACTTTGGA	24	A	0	0	0	0	0	0	0.215236	0	0	0	0	0	0	0	0	0.608672
novel-ACCTAGATTCATCTTAACTCTGGA	ACCTAGATTCATCTTAACTCTGGA	24	A	0	0	0	0	0	0	0	0	0	0	0	0	0	0	0	0.292964
novel-ACCTAGATTCATCTTAACTTTGGA	ACCTAGATTCATCTTAACTTTGGA	24	A	0	0	0	0	0	0	0	0	0	0	0	0	0	0	0.338151	0.68933
novel-ACCTAGGCGGTAGAATGGCCCGTT	ACCTAGGCGGTAGAATGGCCCGTT	24	A	0	0	0	0	0	0	0	0	0	0	0	0	0	0.87024	0	0
novel-ACCTATAGGATGTACTAGAAACCT	ACCTATAGGATGTACTAGAAACCT	24	A	0	0	0	0	0	0	0	0	0	0	0	0	0.309166	0.385025	0	0
novel-ACCTATTGTAGCCAATCTCTTCAT	ACCTATTGTAGCCAATCTCTTCAT	24	A	0	0	0	0	0	0.449195	0	0	0	0	0	0	0	0	0	0
novel-ACCTCAAGGACAGTATGTGCC	ACCTCAAGGACAGTATGTGCC	21	A	0	18.2042	10.4306	13.3016	0	16.1534	0	0	0	0	1.86976	0	28.2993	20.0185	0	0
novel-ACCTCATGTCCGAGATGATGACTC	ACCTCATGTCCGAGATGATGACTC	24	A	0	0.523479	0	0.556498	0	0.743932	0	0	0	0	0	0	0	0	0	0
novel-ACCTCGAGAAATTTGATCCCT	ACCTCGAGAAATTTGATCCCT	21	A	0	0.366621	0	0	0	0.313332	0	0	0	0	0	0	0.292964	0	0	0
novel-ACCTCGAGAGATCTGATCCCT	ACCTCGAGAGATCTGATCCCT	21	A	0	0.430472	0.458021	0.511647	0	0.390948	0	0	0	0	0	0	0	0.274509	0	0
novel-ACCTCGAGGATCTTAACTTT	ACCTCGAGGATCTTAACTTT	20	A	0	0	0	0	0	0	0.208181	0	0	0	0	0	0	0	0	0
novel-ACCTCTGTGTTAGGATTTAGCATG	ACCTCTGTGTTAGGATTTAGCATG	24	A	0	0	0	0	0	0.363628	0.253235	0	0	0	0	0	0	0.277574	0	0
novel-ACCTGAGCGGTTACCTGAGCAAC	ACCTGAGCGGTTACCTGAGCAAC	23	A	8.10014	4.29944	5.47805	2.25599	1.87581	2.39408	0.767014	0.876945	0	0	0	0	0	0	0	0
novel-ACCTGATATGGATCACAGAAGCCT	ACCTGATATGGATCACAGAAGCCT	24	A	0	0	0.41015	0.558497	0	0.443161	0.637335	0.666246	0	0	0	0	0.346968	1.00045	0.451993	1.4636
novel-ACCTGATGCCCTGTGAAACTCGAA	ACCTGATGCCCTGTGAAACTCGAA	24	A	0	0	0	0	0	0	0	0	0	0	0	0	0	0.187452	0	0
novel-ACCTGGAACAGACGTCGGCTAGAC	ACCTGGAACAGACGTCGGCTAGAC	24	A	0	0	0	0.654531	0.189926	0	0	0	0	0	0	0	0	0.151197	0	0
novel-ACCTGGAGACTGCACTCATACAAG	ACCTGGAGACTGCACTCATACAAG	24	A	0	0	0	0	0	0	0	0	0	0	0	0	0	0	0	1.21924
novel-ACCTGGGAAAAATCGTCATAACTT	ACCTGGGAAAAATCGTCATAACTT	24	A	0	0	0	0	0	0.237945	0	0	0	0	0	0	0	0	0	0
novel-ACCTGGGCAGCACCACCA	ACCTGGGCAGCACCACCA	18	A	1.81732	1.23529	0.624542	0.466878	0.272155	0.973523	0.30133	0.274813	6.70196	6.90894	8.98983	3.74903	2.56981	0.439945	0.449195	0.811563
novel-ACCTTAGACCTCTGGGAGAGCAGA	ACCTTAGACCTCTGGGAGAGCAGA	24	A	0	0.474815	0	0	0	0	0	0	0	0	0	0	0	0	0	0
novel-ACCTTCAAGAACTACACATCT	ACCTTCAAGAACTACACATCT	21	A	0	0	0	0	0	0	0	0	0	0	0	0	0	0	0.501331	0.640521
novel-ACCTTGAGAGATTTGATCCCG	ACCTTGAGAGATTTGATCCCG	21	A	0	0	0	0	0	0	0	0	0	0	0	0	0.22901	0	0	0
novel-ACCTTGCACAAATCCCTGGACATG	ACCTTGCACAAATCCCTGGACATG	24	A	0	0	0.79968	0	0.87024	0	1.52341	0.893595	0	0	0	0	1.02673	3.5844	0	0
novel-ACCTTTCTATGAGATCTTTGGCCT	ACCTTTCTATGAGATCTTTGGCCT	24	A	0	0	0	0	0.577537	0	0	0.228758	0	0	0	0	0	0.761707	0	0
novel-ACGAAAGAAAGACTGGGC	ACGAAAGAAAGACTGGGC	18	A	0	0	0	0	0	0	0	0	0	0	0	0	0.338151	0	0	0
novel-ACGAACCAAGGACGCACTCGGCCA	ACGAACCAAGGACGCACTCGGCCA	24	A	0	0	0	0	0	0	0	0	0	0.473519	0.274813	0	0	0	0	0
novel-ACGAACCTGACACCGGATTGG	ACGAACCTGACACCGGATTGG	21	A	0	0	0	0	0	0	0	0	0	0.680164	0.449195	0.473412	0	0	0	0
novel-ACGAATGCTCGAGAGGACCTGTTC	ACGAATGCTCGAGAGGACCTGTTC	24	A	0.18331	0	0	0	0.751996	0.960782	0.832723	0	0	0	1.16948	0	0	0	0	0
novel-ACGACCAACTATGAGAGATGTGGT	ACGACCAACTATGAGAGATGTGGT	24	A	0	0	0	0	0	0	0	0	0	0.513366	0	0	0.320261	0	0	0.312918
novel-ACGACCAACTTGGAACCCTTGGCA	ACGACCAACTTGGAACCCTTGGCA	24	A	0	0	0	0	0	0	0.20009	0	0.274813	0	0.527335	0.390948	0	0.316543	0	0
novel-ACGACCACCTAAGAGACCTGG	ACGACCACCTAAGAGACCTGG	21	A	0	0	0	0	0	0	0	0	0	0	0	0	0	0	0	0.387425
novel-ACGACGTCGCCACTCATGAATATG	ACGACGTCGCCACTCATGAATATG	24	A	0	0	0.375998	0	0	0	0	0	0	0	0	0	0	0	0	0
novel-ACGACGTGTCATGGTTTTTGGACA	ACGACGTGTCATGGTTTTTGGACA	24	A	0	0	0	0	0	0	0	0	0	0	0	0	0	0.211676	0	0
novel-ACGACGTGTCATTGGATTTGGACA	ACGACGTGTCATTGGATTTGGACA	24	A	0	0	0	0	0.20009	0	0	0.215236	0	0	0	0	0.224942	0	0	0
novel-ACGACTGAAATACCATCTTGCTAG	ACGACTGAAATACCATCTTGCTAG	24	A	0	0	0	0.158272	0	0	0	0	0	0	0	0	0	0	0	0
novel-ACGAGAACAATGAATGGAAATAT	ACGAGAACAATGAATGGAAATAT	23	A	0	0.320261	0	0	0	0	0	0	0	0	0	0	0	0	0	0
novel-ACGAGAACTCTCACCATTGATGAC	ACGAGAACTCTCACCATTGATGAC	24	A	0	0	0	0	0	0	0	0	0.503267	0	0	0	0	4.563	0	0
novel-ACGAGACTAAAGATAGCATATGGC	ACGAGACTAAAGATAGCATATGGC	24	A	0	0	0	0	0	0	0.22901	0	0	0	0	0	0	0	0	0
novel-ACGAGACTTGTGGAGACCAAA	ACGAGACTTGTGGAGACCAAA	21	A	0	0	0.299922	0.666246	0	0.741998	0.385025	0.676302	0	0.166742	0	0.173843	0.860944	0.595427	0	0
novel-ACGAGATCTGGAGGCTACCTGGCC	ACGAGATCTGGAGGCTACCTGGCC	24	A	0	0.233439	0.816466	0.52153	0.817897	1.23666	1.82731	0.996078	0	0	0	0	0.556498	1.60427	0	0.274509
novel-ACGAGATGCAGCACTATGATAGGT	ACGAGATGCAGCACTATGATAGGT	24	A	0	0	0	0	0	0	0	0.375998	0	0	0	0	0	0	0.335098	0
novel-ACGAGATGTAGCACTATGATAGGT	ACGAGATGTAGCACTATGATAGGT	24	A	0	0	0	0.258283	0	0	0	0.279249	0	0	0	0	0	0	0	0
novel-ACGAGATTTCATGACTTGTACATC	ACGAGATTTCATGACTTGTACATC	24	A	0	0	0	0	0	0	0	0	0	0	0	0	0	0	0	0.379852
novel-ACGAGCAGTTGGGCGGTGGCTATC	ACGAGCAGTTGGGCGGTGGCTATC	24	A	0	0	0	0	0	0	0	0.363628	0	0	0	0	0	0.563997	0	0
novel-ACGAGCTGAGCAAGGTGGTACC	ACGAGCTGAGCAAGGTGGTACC	22	A	0	0.989875	0	0	0	0	0	0	0	0	0	0	0	0	0	0
novel-ACGAGGACAAAGGAAAACACACTA	ACGAGGACAAAGGAAAACACACTA	24	A	0	0	0	0	0	0	0	0	0	0	0	0.338151	0	0	0	0
novel-ACGAGGATCTTAGGCTCAGGGCAC	ACGAGGATCTTAGGCTCAGGGCAC	24	A	0	0	0	0	0	0	0	0	0.215236	0	0	0	0	0.363628	0	0
novel-ACGAGGATGACAACAAATGACGCC	ACGAGGATGACAACAAATGACGCC	24	A	0	0	0	0	0	0	0	0.262432	0	0	0	0	0	0.208181	0	0
novel-ACGAGGGATTTGAACTAGTGACCT	ACGAGGGATTTGAACTAGTGACCT	24	A	0	0	0	0.375998	0	0.312271	0.300136	0	0	0.365462	0	0	0.654531	0.253235	0	0
novel-ACGAGTACGAAACGCTGAAACGCG	ACGAGTACGAAACGCTGAAACGCG	24	A	0	0	0	0	0	0	0	0	0	0	0	0	0	0	0.208612	0
novel-ACGAGTCAAGCCTGGAGGAACACA	ACGAGTCAAGCCTGGAGGAACACA	24	A	0	0	0	0	0	0	0	0	0.365462	0	0	0	0	0	0	0
novel-ACGAGTGGCACCTCTAGCCCT	ACGAGTGGCACCTCTAGCCCT	21	A	0	0	0.335098	0	0	0	0	0	0	0	0	0	0.20009	0.151197	0	0
novel-ACGAGTTGATGTGTGACGGACACG	ACGAGTTGATGTGTGACGGACACG	24	A	0	0	0	0	0	0	0	0	0	0.335098	0	0	0	0	0	0
novel-ACGAGTTTGTGCGTGGAGCTT	ACGAGTTTGTGCGTGGAGCTT	21	A	0.41015	3.23928	3.99991	2.12084	2.36189	3.80712	1.3565	0.803831	1.31599	0.457515	0	0.233439	3.35658	4.31132	0.274813	0
novel-ACGAGTTTTGGACAACAATTGTGT	ACGAGTTTTGGACAACAATTGTGT	24	A	0	0	0	0	0	0	0	0	0	0	0	0	0	0	0.449195	0.676302
novel-ACGATGGCTATTCGATTCCGAGAA	ACGATGGCTATTCGATTCCGAGAA	24	A	0	0	0	0	0	0.256634	0	0	0	0	0	0	0	0	0	0
novel-ACGATGGCTATTTGATTCCGAGAA	ACGATGGCTATTTGATTCCGAGAA	24	A	0	0	0	0	0	0	0	0	0	0	0	0	0	0	0	0.563997
novel-ACGCACTCTGAGACTGACTTTGAG	ACGCACTCTGAGACTGACTTTGAG	24	A	0.173484	0.20009	0.423353	0.556299	0.430472	0.732833	0.804017	0.527335	0	0	0	0	0	0.962562	0	0
novel-ACGCACTTGGGAAGCCTGAAGCCT	ACGCACTTGGGAAGCCTGAAGCCT	24	A	0	0	0	0	0	0	0	0	0	0	0	0	0	0.405781	0	0
novel-ACGCATCGTTGTATCTACTGTACT	ACGCATCGTTGTATCTACTGTACT	24	A	0	1.2849	0	0	0	0	0	0	0	0	0	0	0	0	0	0
novel-ACGCCATAGAATCTTGAATCAGCT	ACGCCATAGAATCTTGAATCAGCT	24	A	0	0	0	0	0	0	0.335098	0	0	0	0	0	0	0	0	0
novel-ACGCGTTGGCCAAAAATTTCTCTT	ACGCGTTGGCCAAAAATTTCTCTT	24	A	0	0	0	0	0	0	0.366012	0	0	0	0	0	0	0	0	0.187452
novel-ACGCGTTTCAGGGCTGTACGACCC	ACGCGTTTCAGGGCTGTACGACCC	24	A	0	0	0	0	0.41015	0	0	0	0	0	0	0	0	0.366012	0	0
novel-ACGCGTTTCGAACCAACTTGTCCT	ACGCGTTTCGAACCAACTTGTCCT	24	A	0	0	0	0	0	0	0	0	0	0	0	0	0	0	0	0.333123
novel-ACGGAAAACAGGCCATTCTAC	ACGGAAAACAGGCCATTCTAC	21	A	0	0.778635	1.09639	1.58201	0.893595	1.23634	0	0	0	0	0	0	0	0.173484	0	0
novel-ACGGAAAACGAGATAAGTTGTAAA	ACGGAAAACGAGATAAGTTGTAAA	24	A	0	0	0.338151	0	0	0	0	0	0	0	0	0	0	0	0	0
novel-ACGGAAACTGGGCATATACGGAAA	ACGGAAACTGGGCATATACGGAAA	24	A	0	0	0	0	0	0.158272	0	0	0	0	0	0	0	0	0	0
novel-ACGGAAAGACTTTGTTTAATTCAT	ACGGAAAGACTTTGTTTAATTCAT	24	A	0	0	0	0	0	0	0.151197	0	0	0	0	0	0	0	0	0
novel-ACGGAACATGTGATATATTATCTT	ACGGAACATGTGATATATTATCTT	24	A	0	0	0.335098	0.654531	0	0	0	0	0	0	0	0	0	0.181437	0	0
novel-ACGGAAGATGGACACCTGGGACCC	ACGGAAGATGGACACCTGGGACCC	24	A	0	0	0	0	0.20009	0.302395	0	0.473519	0	0.502647	0.436354	0	0	0.333123	0	0
novel-ACGGAATCCGCGGAAGAAATTGAG	ACGGAATCCGCGGAAGAAATTGAG	24	A	0	0	0	0	0	0.237945	0	0	0	0	0	0	0	0	0	0
novel-ACGGAATGCTAGCTCCAATGTACT	ACGGAATGCTAGCTCCAATGTACT	24	A	0	0	0	0	0	0	0.274813	0	0	0	0	0	0	0.556498	0	0
novel-ACGGAATGTTAGCTCCAATGTACT	ACGGAATGTTAGCTCCAATGTACT	24	A	0	0	0	0	0	0.309166	0	0	0	0	0	0	0	0	0	0
novel-ACGGACTGAGGTCTCACCCGAGGT	ACGGACTGAGGTCTCACCCGAGGT	24	A	0	0	0	0.208612	0	0	0.58474	0	0	0	0	0	0	0.641708	0	0
novel-ACGGAGATCGACTGAAGCAGCATT	ACGGAGATCGACTGAAGCAGCATT	24	A	0	0	0.333123	0	0	0	0	0	0	0	0	0	0	0	0	0
novel-ACGGAGTCGTTTGGCACCTCG	ACGGAGTCGTTTGGCACCTCG	21	A	0	0	0	0	0	0	0	0	0	0	0.18331	0	0	0	0	0
novel-ACGGATACCCATGGTCAGTGGGTC	ACGGATACCCATGGTCAGTGGGTC	24	A	0	0	0	0	0	0	0	0	0	0	0	0	1.96128	1.31599	0	0
novel-ACGGATTGAAGGCTCCTTCTTGGC	ACGGATTGAAGGCTCCTTCTTGGC	24	A	0	0	0	0	0.41015	0	0.727257	0.158272	0.219972	0	0	0	0	0	0	0
novel-ACGGCCAAGGAGAAGACTGAAATC	ACGGCCAAGGAGAAGACTGAAATC	24	A	0	0	0	0.338151	0	0	0	0	0	0	0	0	0	0	0	0
novel-ACGGCTAAAACTCTCCTGGGCACT	ACGGCTAAAACTCTCCTGGGCACT	24	A	0	0	0	0	0	0	0	0	0	0	0	0	0	0.173484	0	0
novel-ACGGCTAGGTTTTAGATCTGAGGC	ACGGCTAGGTTTTAGATCTGAGGC	24	A	0	0	0.676302	0.501331	0.960782	0.451058	0.466878	0	0.366417	0.657832	0	0	2.18177	0.886321	0	0
novel-ACGGGACTGAAGTTTGCC	ACGGGACTGAAGTTTGCC	18	A	0	0	0	0	0	0	0	0	0	0	0	0	0.798026	0.366833	0	0
novel-ACGGGACTGAAGTTTGCCT	ACGGGACTGAAGTTTGCCT	19	A	0	0	0	0	0	0.233439	0.151197	0	0	0.351557	0	0	0	0	0	0
novel-ACGGGACTGAAGTTTGCCTCT	ACGGGACTGAAGTTTGCCTCT	21	A	0	0	0	0	0	0	0	0	0	0	0.228758	0	0	0	0	0
novel-ACGGGACTGAAGTTTGCCTCTTC	ACGGGACTGAAGTTTGCCTCTTC	23	A	0	0.313332	0	0	0	0	0	0	0	0	0	0	0	0	0	0
novel-ACGGGAGAGACAGAAAAATGAACT	ACGGGAGAGACAGAAAAATGAACT	24	A	0	0	0	0	0.224942	0	0	0	0	0	0	0	0	0	0	0
novel-ACGGGGGAATGTAATGACTCGCCT	ACGGGGGAATGTAATGACTCGCCT	24	A	0	0	0	0	0	0	0	0	0	0	0	0	0	0.219972	0	0
star-ACGGGGTATTGTAAGTGGCAGAGT	ACGGGGTATTGTAAGTGGCAGAGT	24	A	0	0	0	0	0	0	0	0	0.279249	0	0	0	0	0	0	0
star-ACGGGGTATTGTAAGTGGCAGAGTG	ACGGGGTATTGTAAGTGGCAGAGTG	25	A	0	0	0	0	0	0	0	0	0.503267	0	0	0	0	0	0	0
novel-ACGGTGGCTATCTGATTCCGAGAA	ACGGTGGCTATCTGATTCCGAGAA	24	A	0	0	0	0	0.347687	0.430472	0	0.438555	0	0	0	0	0.366621	0	0	0
novel-ACGTAAATCACATGTAGACAGACA	ACGTAAATCACATGTAGACAGACA	24	A	0	0	0	0	0	0.370999	0	0	0	0	0	0	0	0	0.585928	0
novel-ACGTGGCAGTACGGCCTGAAACGC	ACGTGGCAGTACGGCCTGAAACGC	24	A	0	0	0	0	0	0	0	0	0	0	0	0	0	0.438555	0	0
novel-ACGTTATTCCTTAGGATCTCTCCT	ACGTTATTCCTTAGGATCTCTCCT	24	A	0	0	0.208612	0.30133	0	0	0	0	0	0	0	0	0	0	0	0
novel-ACGTTTCAAGTCTATAACAAGACT	ACGTTTCAAGTCTATAACAAGACT	24	A	0	0	0	0	0	0	0	0	0	0	0	0	0	0	0	0.411506
novel-ACGTTTCGAACCAACCTCTGTGGT	ACGTTTCGAACCAACCTCTGTGGT	24	A	0	0	0	0	0	0	0	0	0	0	0	0	0	0	0	0.433529
novel-ACGTTTCGGACTACTAAGTGAGTC	ACGTTTCGGACTACTAAGTGAGTC	24	A	0	0	0	0	0	0	0	0	0	0	0	0	0	0.614347	0	0
novel-ACGTTTCGGACTGCCAAGTGAGTC	ACGTTTCGGACTGCCAAGTGAGTC	24	A	0	0	0	0	1.52341	1.45209	0	0	0	0	0	0	2.50665	0	0	0
novel-ACGTTTCTTCATGTATTTCTCATT	ACGTTTCTTCATGTATTTCTCATT	24	A	0	0	0	0	0	0	0	0	0	0	0	0	0	0	0	1.23731
novel-ACTAACCTAGATCCATCTTAACTC	ACTAACCTAGATCCATCTTAACTC	24	A	0	0	0	0	0	0	0.189926	0	0	0	0	0	0	0	0	0
novel-ACTAATTCATGATCTGACA	ACTAATTCATGATCTGACA	19	A	0	11.4224	0	11.6559	0	7.14754	0	0	0	0	0	0	118.834	18.9609	0	0
novel-ACTAATTTGGTGTCTGGCTTGGCC	ACTAATTTGGTGTCTGGCTTGGCC	24	A	0	0	0	0	0	0	0	0	0	0	0	0	0	0.166742	0	0
novel-ACTACATCCAGGGTTGTTCAACAC	ACTACATCCAGGGTTGTTCAACAC	24	A	0	0	0	0	0	0	0	0.208612	0	0	0	0	0	0	0	0
novel-ACTACATTTGGTTGGACTTGGGCT	ACTACATTTGGTTGGACTTGGGCT	24	A	0	0	0.614347	0	0.411506	0	0	0	0	0	0	0.312271	0.400181	0.362874	0	0
novel-ACTACTAAGTTGGGTGGCCTTGGC	ACTACTAAGTTGGGTGGCCTTGGC	24	A	0	0	0	0	0	0	0	0	0	0	0	0	0	0	0	0.320854
novel-ACTAGAACTTTTGGTTACAAGCCT	ACTAGAACTTTTGGTTACAAGCCT	24	A	0	0	0	0	0.374903	0.571068	2.23639	1.17483	0	0	0	0	0.332634	1.35598	0.412219	1.53494
novel-ACTAGAAGCCTTTTGGACCCCAAA	ACTAGAAGCCTTTTGGACCCCAAA	24	A	0	0	0	0	0	0	0	0	0	0	0	0	0	0	0	0.811563
novel-ACTAGAGTAGTACTGGGA	ACTAGAGTAGTACTGGGA	18	A	0	0	0	0	0	0	0	0	0	0	0	0	0.312918	0	0	0
novel-ACTAGGACGATCTGAGGCCT	ACTAGGACGATCTGAGGCCT	20	A	0	0	0	0	0	0	0	0	0	0	63.5461	0	0	0	0	0
novel-ACTAGGATTCAAGAGCATGCCACT	ACTAGGATTCAAGAGCATGCCACT	24	A	0	0	0	0	0	0	0.320854	0	0	0	0	0	0	0	0	0
novel-ACTAGGATTGAGAGGATTGTTGCT	ACTAGGATTGAGAGGATTGTTGCT	24	A	0	0	0.151197	0	0	0	0	0	0	0	0	0	0	0	0	0
novel-ACTAGGTTGTCACTAGGTTGGGCC	ACTAGGTTGTCACTAGGTTGGGCC	24	A	0	0	0	0	0	0	0	0	0	0.285534	0	0	0	0	0	0
novel-ACTAGTCAACACGAGAACTCTCAC	ACTAGTCAACACGAGAACTCTCAC	24	A	0	0	0	0	2.75934	0	0	0.732024	0.635029	0	0.688755	0	1.60803	0	0	0
novel-ACTAGTGGTACATACTCTGAGACT	ACTAGTGGTACATACTCTGAGACT	24	A	0	0	0	0.458021	0	0.41015	0.335098	0	0	0	0	0	0	0.501331	0	0
novel-ACTAGTTCGTCGAGGCACCAT	ACTAGTTCGTCGAGGCACCAT	21	A	0	0	0	0	0	0	0	0	0	0	0	0	0.644521	0	0	0
star-ACTAGTTGGTTCGAAACGCGTCGA	ACTAGTTGGTTCGAAACGCGTCGA	24	A	0	0	0	0	0	0	0	0	0	0	0	0	0	0	0	0.438664
novel-ACTAGTTTTGGCACCACTG	ACTAGTTTTGGCACCACTG	19	A	0	0.309166	0	0	0	0	0	0	0	0	0	0	0	0	0	0
novel-ACTATCGATGATGAGGACTTGGTG	ACTATCGATGATGAGGACTTGGTG	24	A	0	0	0	0	0	0	0	0	0	0	0	0	0.274509	0	0	0
novel-ACTATGGACAGTTGGTCGAGCAAC	ACTATGGACAGTTGGTCGAGCAAC	24	A	0	0	0	0	0	0	0	0	0	0	0	0	0	0.316543	0	0
novel-ACTATGTTTGACTATGAGGTGCCT	ACTATGTTTGACTATGAGGTGCCT	24	A	0	0	0	0	0	0	0	0	0	0.338151	0	0	0	0	0	0
novel-ACTATTTTAAGAGAGTAGAGGTCT	ACTATTTTAAGAGAGTAGAGGTCT	24	A	0	0	0	0	0	0	0	0	0	0	0	0	0	0	0.293296	0.309166
novel_star-ACTCAAATATCAAGTGTAGACACT	ACTCAAATATCAAGTGTAGACACT	24	A	0	0	0	0	0	0	0	0	0	0	0	0	0	0	0	0.219972
novel-ACTCAAATGTCAAGTGTAGACACT	ACTCAAATGTCAAGTGTAGACACT	24	A	0	0	0	0	0	0	0.428301	0	0	0	0	0	0	0	0.430472	0
novel-ACTCAAATGTCAAGTGTAGGCACC	ACTCAAATGTCAAGTGTAGGCACC	24	A	0	0	0	0	0	0	0	0	0	0	0	0	0	0	0.370999	0.513366
novel-ACTCAAATGTCAAGTGTAGGCACT	ACTCAAATGTCAAGTGTAGGCACT	24	A	0	0	0	0	0	0	0	0	0	0	0	0	0	0	0.412219	0.730925
novel-ACTCAAATTTCAAATGTAGACACT	ACTCAAATTTCAAATGTAGACACT	24	A	0	0	0	0	0	0.486762	1.11923	0.503823	0	0.50908	0	0	0	0.623255	3.59356	10.0769
novel-ACTCAAATTTCAAGCGTAGACACT	ACTCAAATTTCAAGCGTAGACACT	24	A	0	0	0	0	0	0	0	0	0	0	0	0	0	0	0.657832	0
novel-ACTCAAATTTCAAGTGTAGACATT	ACTCAAATTTCAAGTGTAGACATT	24	A	0	0	0	0	0	0	0	0	0	0	0	0	0	0	1.42023	2.88265
novel-ACTCAAATTTCAAGTGTAGGCACT	ACTCAAATTTCAAGTGTAGGCACT	24	A	0	0	0	0	0	0	0	0	0	0	0	0	0	0	0	0.726046
novel-ACTCAAATTTCAATTGTAGACACT	ACTCAAATTTCAATTGTAGACACT	24	A	0	0	0	0	0	0	0	0	0	0	0	0	0	0	0	0.228758
novel-ACTCAAATTTTAAGTGTAGACACT	ACTCAAATTTTAAGTGTAGACACT	24	A	0	0	0	0	0	0	0	0	0	0	0	0	0	0	0	2.03632
novel-ACTCAACTAAGTGATCTTGGGCCT	ACTCAACTAAGTGATCTTGGGCCT	24	A	0	0	0	0	0	0	0	0	0	0	0	0	0	0.608672	0	0
novel-ACTCAAGATGAACAAGCATGGACT	ACTCAAGATGAACAAGCATGGACT	24	A	0	0	0	0	0	0	0	0	0	0	0	0	0	0	0.316543	0.937258
novel-ACTCAATGACCAATGGGCTTGCCT	ACTCAATGACCAATGGGCTTGCCT	24	A	0	0	0	0	0	0	0	0	0	0	0.449195	0	0	0	0	0
novel-ACTCAATGCTGTAGGACC	ACTCAATGCTGTAGGACC	18	A	0	0.432832	0	0	0	0	0	0	0	0	0	0	0	0.363628	0	0
novel-ACTCACCGTTGGACACGTAGCAAG	ACTCACCGTTGGACACGTAGCAAG	24	A	0	0	0	0	0	0	0	0.224942	0	0	0	0	0	0	0	0
novel-ACTCACCTGTGAGCTGCAACTCCT	ACTCACCTGTGAGCTGCAACTCCT	24	A	0	0	0	0.313332	0.228758	0	0	0	0.320615	0	0	0	0	0.22158	0	0
novel-ACTCACCTGTGAGCTGTAACTCCT	ACTCACCTGTGAGCTGTAACTCCT	24	A	0	0	0	0	0	0	0	0	0.513366	0	0	0	0	0.333484	0	0
novel-ACTCACTAATACCAGCACTGCAGC	ACTCACTAATACCAGCACTGCAGC	24	A	0	0	0	0	0	0	0	0	0	0	0	0	0	0	0.659917	1.05116
novel-ACTCAGCCAGAACCAGATCTCACC	ACTCAGCCAGAACCAGATCTCACC	24	A	0	0	0	0	0	0	0.237945	0	0	0	0	0	0	0	0	0
novel-ACTCAGCTGCAGACTACTAGGCCT	ACTCAGCTGCAGACTACTAGGCCT	24	A	0	0	0.549018	0	0	0	0.591068	0	0	0	0	0	0	0.904191	0	0
novel-ACTCATGTTTACCCTGGAGAGCTT	ACTCATGTTTACCCTGGAGAGCTT	24	A	0	0	0	0	0	0	0	0	0	0	0	0	0	0.278149	0	0
novel-ACTCCAGCCTTGTATGTCGAC	ACTCCAGCCTTGTATGTCGAC	21	A	0.375998	0	0	0	0	0	0	0	0	0	0	0	0	0	0	0
novel-ACTCCATTGTTGAAGAATTCGAAA	ACTCCATTGTTGAAGAATTCGAAA	24	A	0	0	0	0.637335	0	0	0	0	0	0	0	0	0	0	0	0
novel-ACTCCCAAGAACTCTTCTGCT	ACTCCCAAGAACTCTTCTGCT	21	A	0	0	0	0	0	0	0	0	0	0	0	0	0	0.432832	0	0
novel-ACTCCGCTCCCAGATTTGTAGATC	ACTCCGCTCCCAGATTTGTAGATC	24	A	0	0	0	0	0	0	0	0	0.20009	0	0	0	0	0.365462	0	0
novel-ACTCCGCTTGCTCTGTTGTTGCTG	ACTCCGCTTGCTCTGTTGTTGCTG	24	A	0	0	0	0	0	0	0	0.279249	0	0	0	0	0	0	0	0
novel-ACTCCGTTTAGACTCTCTCCTAGA	ACTCCGTTTAGACTCTCTCCTAGA	24	A	0	0	0.403283	0	0	0.743932	0.626663	0	0	0	0	0	0	0.703114	0	0
novel-ACTCCTAGGATAGTGAGCTCGACC	ACTCCTAGGATAGTGAGCTCGACC	24	A	0	0	0	0	0.365462	0	0.446798	0	0	0	0	0	0	0	0	0
novel-ACTCCTCAGATTGAAGGGGCT	ACTCCTCAGATTGAAGGGGCT	21	A	0	0	0.680164	0	0	0	0	0	0	0	0	0	0	0	0	0
novel-ACTCGAACTCATGACCTGCACAGT	ACTCGAACTCATGACCTGCACAGT	24	A	0	0	0	0	0	0.228758	0.381665	0.233439	0	0	0	0	0	0	0	0
novel-ACTCGAATTTCAAGTGTAAACACT	ACTCGAATTTCAAGTGTAAACACT	24	A	0	0	0	0	0	0	0	0	0	0	0	0	0	0	0.483832	5.00669
novel-ACTCGACCAATTGAGCTAATCCTT	ACTCGACCAATTGAGCTAATCCTT	24	A	0	0	0	0	0	0	0	0	0	0	0	0	0	0	0	0.219972
novel-ACTCGATACAGTTGGATATTCTGC	ACTCGATACAGTTGGATATTCTGC	24	A	0	0	0	0	0	0	0.224942	0	0	0	0	0	0	0	0	0
novel-ACTCGATCAATTGAGCTAACTCTT	ACTCGATCAATTGAGCTAACTCTT	24	A	0	0	0	0	0	0	0	0	0	0	0	0	0	0	0	0.309166
novel-ACTCGATTGAGCTCTTGAAGTCCT	ACTCGATTGAGCTCTTGAAGTCCT	24	A	0	0	0	0	0	0	0	0	0	0	0	0	0	0.151197	0	0
novel-ACTCGGCCGAGTTATTGCATGACT	ACTCGGCCGAGTTATTGCATGACT	24	A	0	0	0	0	0	0	0	0	0	0	0	0	0	0	0.549625	0.511647
novel-ACTCGGCCTACTGAACCGTTTCCT	ACTCGGCCTACTGAACCGTTTCCT	24	A	0	0	0.173484	0.20009	0.211676	0.278149	0.817897	0.22901	0	0	0	0	0.237945	0.476607	0	0
novel-ACTCGGTCAATTTGTAGGACACTT	ACTCGGTCAATTTGTAGGACACTT	24	A	0	0	0	0	0	0	0.309166	0	0	0	0	0	0	0	0	0
novel-ACTCGTTGAATGTGAAATTTAATT	ACTCGTTGAATGTGAAATTTAATT	24	A	0	0	0	0	0	0	0	0	0	0	0	0	0	0	0	0.313332
novel-ACTCTAGTTAACTGAAGATTCCCT	ACTCTAGTTAACTGAAGATTCCCT	24	A	0	0	0	0	0	0	0.705879	0	0	0	0	0	0	0	0	0
novel-ACTCTCAATTGGATTGCTTGGCTC	ACTCTCAATTGGATTGCTTGGCTC	24	A	0	0	0	0	0	0	0	0	0.158272	0.374903	0	0.219972	0	0.83422	0	0
novel-ACTCTCCAAGTAGCTCGTTGCACC	ACTCTCCAAGTAGCTCGTTGCACC	24	A	0	0	0	0	0	0	0	0	0	0	0	0	0	0.365462	0	0
novel-ACTCTCCATTGTGACTCTGCAG	ACTCTCCATTGTGACTCTGCAG	22	A	0.166742	0	0.903986	1.20532	0.916042	1.24257	0.644521	0.390948	0.524864	0.761424	0.586593	0.680164	0.83422	3.44914	0	0
novel-ACTCTCGGACGAATTTTCAATGTT	ACTCTCGGACGAATTTTCAATGTT	24	A	0	0	0	0	0	0.338151	0	0	0	0	0	0	0	0	0	0
novel-ACTCTGAGTCGACTGAGAGCCGCC	ACTCTGAGTCGACTGAGAGCCGCC	24	A	0	0	0	0	0	0	0.279249	0	0	0.219972	0	0	0	0	0	0
novel-ACTCTGCCACTCTTCAAAAAT	ACTCTGCCACTCTTCAAAAAT	21	A	0	0	0	0	0	0	0	0	0.208612	0	0.22901	0	0	0	0	0
novel-ACTCTGGGTTCGGATTCTATTCA	ACTCTGGGTTCGGATTCTATTCA	23	A	0	0	0	0	0	0	0	0	0	0.22901	0	0	0	0	0	0
novel-ACTCTGTATTGACTATCGGGCGCT	ACTCTGTATTGACTATCGGGCGCT	24	A	0	0.274813	0	0	0	0	0	0	0	0	0	0	0	0	0	0
novel-ACTCTGTGAAACTCTCTGGAAGGG	ACTCTGTGAAACTCTCTGGAAGGG	24	A	0	0	0	0	0.686273	0	0	0	0	0	0	0	1.01816	0	0	0
novel-ACTCTGTTTAGACTCTCTCCTAGA	ACTCTGTTTAGACTCTCTCCTAGA	24	A	0	0	0	0	0	0	0.187452	0	0	0	0	0	0	0	0	0
novel-ACTGAAACGTGGTCAGTACGGCCT	ACTGAAACGTGGTCAGTACGGCCT	24	A	0	0	0	0	0	0.166742	0	0	0	0	0	0	0	0	0	0
novel-ACTGAAATATGCTTACAACCGAAA	ACTGAAATATGCTTACAACCGAAA	24	A	0	0	0	0	0	0.224942	0	0	0	0	0	0	0	0	0	0
novel-ACTGAAATGCCAAGCAAGCTCT	ACTGAAATGCCAAGCAAGCTCT	22	A	0	0	0	0	0	0	0.243381	0	0	0	0	0	0	0	0.494665	2.24598
novel-ACTGAAATTGAACTCCATGGCATC	ACTGAAATTGAACTCCATGGCATC	24	A	0	0	0	0	0	0	0.879889	1.17483	0	0.59477	0	0.333484	0.302395	0.591068	0	0
novel-ACTGAAGATCTATGGGGACTCCCA	ACTGAAGATCTATGGGGACTCCCA	24	A	0	0	0	0	0	0	0	0	0	0	0	0	0	0	0	0.473412
novel-ACTGAAGTTACTCTCTGCAATA	ACTGAAGTTACTCTCTGCAATA	22	A	0	0	0	0	0	0	0	0	0	0	0	0	0	0	0.438555	0
novel-ACTGACCAAGGTGCTCGTGAACCA	ACTGACCAAGGTGCTCGTGAACCA	24	A	0	0	0	0	0.278149	0	0	0	0	0	0	0	0	0	0	0
novel-ACTGACCCGGGTATCTGTGAACCA	ACTGACCCGGGTATCTGTGAACCA	24	A	0.727257	0	0	0.285534	0.329958	0.618331	0.962562	1.3526	0	0	0.272155	0	0.258283	0.732833	0	0
novel-ACTGACCGAGGCCCATGGAGACTG	ACTGACCGAGGCCCATGGAGACTG	24	A	0	0	0.332634	0	0.387425	0	0.657832	0.585928	0.284889	0	0	0.403283	0	0	0	0
novel-ACTGAGAAGCTTACTGGACTGAGT	ACTGAGAAGCTTACTGGACTGAGT	24	A	0	0	0.237945	0	0	0	0	0	0	0	0	0	0	0	0	0
novel-ACTGAGAATCGAAGGCATTGGCAT	ACTGAGAATCGAAGGCATTGGCAT	24	A	0	0	0	0.215236	0	0	0	0	0	0	0	0	0	0	0	0
novel-ACTGAGACTAATGAGCAAAGT	ACTGAGACTAATGAGCAAAGT	21	A	0	0	0	0	0.320854	0	0	0	0	0	0	0	0.438555	0	0	0
novel-ACTGAGACTAATGAGCAAGGT	ACTGAGACTAATGAGCAAGGT	21	A	0	0	0	0	0	0	0	0	0	0	0	0	0	1.56666	0	0
novel-ACTGAGAGCTCGGGCATCCAAGTC	ACTGAGAGCTCGGGCATCCAAGTC	24	A	0	0	0	0	0	0	0	0.624542	0.625836	0.731802	0.778635	0	0.878892	1.89889	0	0
novel-ACTGAGATCTAATGTGATTGTACG	ACTGAGATCTAATGTGATTGTACG	24	A	0	0	0	0.365462	0.292964	0.502647	0	0	0	0	0	0	0	0	0	0
novel-ACTGAGATCTAATGTGGTTGTACT	ACTGAGATCTAATGTGGTTGTACT	24	A	0	0	0.641708	0	0	0	0	0	0	0	0	0	0	0	0	0
novel-ACTGAGATTTTGGACCACTTGACC	ACTGAGATTTTGGACCACTTGACC	24	A	0	0	0	0	0.614347	0	0.379852	0.224942	0	0	0	0	0	0.242877	0	0
novel-ACTGAGCAAAGAAGATGTAGCACC	ACTGAGCAAAGAAGATGTAGCACC	24	A	0	0	0.338151	0	0	0	0	0	0	0	0	0	0	0	0	0
novel-ACTGAGGCCCATGGAGACTGCGCA	ACTGAGGCCCATGGAGACTGCGCA	24	A	0	0	0.292964	0	0	0	0	0	0	0	0	0	0	0	0	0
novel-ACTGAGTCAGCTGTTTCAGCAACT	ACTGAGTCAGCTGTTTCAGCAACT	24	A	0	0.676302	0	0.457515	0	0	0	0	0	0	0	0	0	0.412393	0	0
novel-ACTGAGTGTCAGTTCTCTTTGAAC	ACTGAGTGTCAGTTCTCTTTGAAC	24	A	0	0	0.390948	0	0	0	0	0	0	0	0	0	0	0	0	0
novel-ACTGAGTTGATGATCGCTGATCCT	ACTGAGTTGATGATCGCTGATCCT	24	A	0	0	0	0	0	0.211676	0	0	0	0	0	0	0	0	0	0
novel-ACTGATCTCCGAGGTCCATGAACC	ACTGATCTCCGAGGTCCATGAACC	24	A	0	0	0	0	0	0	0.806565	0	0	0	0	0	0	0	0	0
novel-ACTGATTCTAGGAAGACCTTGGCT	ACTGATTCTAGGAAGACCTTGGCT	24	A	0	0	0	0	0	0	0	0	0	0	0	0	0.237945	0	0	0
novel-ACTGCAAGCAATAGTTGGGCC	ACTGCAAGCAATAGTTGGGCC	21	A	0	0	0	0	0	0	0	0	0	0	0	0	0.173843	0	0	0
novel-ACTGCACACAATCTCTGATATGAT	ACTGCACACAATCTCTGATATGAT	24	A	0	0	0.20009	0	0	0	0	0	0	0	0	0	0	0	0	0
novel-ACTGCCACTCGTTGTTTACAG	ACTGCCACTCGTTGTTTACAG	21	A	0	0	0	0	0	0	0	0	0	0	0	0	0.618331	0	0	0
novel-ACTGGAGGTCTCTGCATGAGTGGA	ACTGGAGGTCTCTGCATGAGTGGA	24	A	0	0	0	0	0	0	0	0.313332	0	0	0	0	0	0	0	0
novel-ACTGGAGTCGGGATGTCGGGATCC	ACTGGAGTCGGGATGTCGGGATCC	24	A	0	0	0	0	0	0	0	0	0	0	0	0.309166	0	0	0	0
novel-ACTGGATCTGTGGTGCTCGGG	ACTGGATCTGTGGTGCTCGGG	21	A	0	0	0	0.556498	0.320854	0.338151	0	0	0	0	0	0	0.511647	0.292964	0	0
novel-ACTGGATGTAAGGCAACCCTTGTC	ACTGGATGTAAGGCAACCCTTGTC	24	A	0	0	0	0	0	0	0	0	0	0	0	0	0.338151	0	0	0
novel-ACTGGCATCTGTTTCAATCTCAAA	ACTGGCATCTGTTTCAATCTCAAA	24	A	0	0	0	0.438555	0	0	0	0	0	0	0	0	0	0	0	0
novel-ACTGGGAGCCTAGATGAACTCATC	ACTGGGAGCCTAGATGAACTCATC	24	A	0.309166	0.770049	1.69076	1.75466	1.09804	1.42257	1.33394	0.786227	0	0	0	0	0	1.13956	0.618657	0.329958
novel-ACTGGGCGTAAAGGGCAC	ACTGGGCGTAAAGGGCAC	18	A	0	0	0	0	0	0	0	0	0	0	0	0	0.589845	0	0	0
novel-ACTGGGTTGTGCCTGAAGGCTGCC	ACTGGGTTGTGCCTGAAGGCTGCC	24	A	0	0	0	0	0	0	0	0	0.743932	0	0	0	0	0	0	0
novel-ACTGTACCGGATGCCTGCCTTGGG	ACTGTACCGGATGCCTGCCTTGGG	24	A	0	0	0	0	0	0	0	0.432832	0	0	0	0	0	0.278149	0	0
novel-ACTGTCGAGAGTGCTAATAAACTT	ACTGTCGAGAGTGCTAATAAACTT	24	A	0	0	0	0.333484	0.272155	0.347687	0	0.274813	0	0	0	0	0.285534	0.293296	0	0
novel-ACTGTGAAGAAACCCTTGGACCCA	ACTGTGAAGAAACCCTTGGACCCA	24	A	0	0	0	0	0	0	0.556498	0.577537	0	0	0	0	0	0	0	0.292964
novel-ACTGTGAAGAAACCCTTGGACCCT	ACTGTGAAGAAACCCTTGGACCCT	24	A	0	0	0	0	0	0	0	0	0	0	0	0	0	0.432832	0	0
novel-ACTGTGGACAATCCGGATCATGAT	ACTGTGGACAATCCGGATCATGAT	24	A	0	0	0	0	0	0	0	0	0	0	0	0	0	0	0	0.726046
novel-ACTGTTAGTGTCGGTCTTGAGCCC	ACTGTTAGTGTCGGTCTTGAGCCC	24	A	0	0	0.151197	0.278149	0	0	0.438555	0	0	0	0	0	0	0	0	0
novel-ACTGTTGGACATTGGATAAACCAA	ACTGTTGGACATTGGATAAACCAA	24	A	0	0	0	0	0	0	0	0	0	0	0	0	0	0.58474	0	0
novel-ACTGTTTCGGTCAAGAAGAAGCCT	ACTGTTTCGGTCAAGAAGAAGCCT	24	A	0	0	0.173843	0	0	0	0	0	0	0	0	0	0	0	0	0
novel-ACTTAAATGTAGCACCCTGTGATT	ACTTAAATGTAGCACCCTGTGATT	24	A	0	0	0	0	0	0	0.313332	0	0	0	0	0	0	0	0	0
novel-ACTTAATATGGATCACAGAAGCCT	ACTTAATATGGATCACAGAAGCCT	24	A	0.362874	0	0.688755	1.55727	0	2.98823	5.69667	4.87262	1.18973	0	1.79316	2.56683	5.20753	10.7786	1.14499	2.0676
novel-ACTTACCCTGAACCTTGATGCATC	ACTTACCCTGAACCTTGATGCATC	24	A	0	0	0	0	0	0	0.363628	0	0	0	0	0	0	0	0	0
novel-ACTTACTTGGCGAAAATTTGAAAT	ACTTACTTGGCGAAAATTTGAAAT	24	A	0	0	0	1.28497	0.939995	0.732024	0	0	0	0	0	0	0	0	0	0
novel-ACTTAGATCCATCTTAACTCCAGA	ACTTAGATCCATCTTAACTCCAGA	24	A	0	0	0	0	0	0	0	0	0	0	0	0	0	0	0	0.243381
novel-ACTTAGATCCATCTTAACTCCGGA	ACTTAGATCCATCTTAACTCCGGA	24	A	0	0	0	0	0	0	0	0	0	0	0	0	0	0	0	0.329958
novel-ACTTAGATCCATCTTAACTCTAGA	ACTTAGATCCATCTTAACTCTAGA	24	A	0	0	0	0	0	0	0	0	0	0	0	0	0	0	0.347687	0.731802
novel-ACTTAGATCCATCTTAACTCTGGA	ACTTAGATCCATCTTAACTCTGGA	24	A	0	0	0	0	0	0	0	0	0	0	0	0	0	0	0	0.618331
novel-ACTTAGATCCATCTTAACTTCGGA	ACTTAGATCCATCTTAACTTCGGA	24	A	0	0	0	0	0	0	0	0	0	0	0	0	0	0	0	0.320615
novel-ACTTAGATCCATCTTAACTTTGGA	ACTTAGATCCATCTTAACTTTGGA	24	A	0	0	0	0	0	0	0	0	0	0	0	0	0	0	0.309166	0.449195
novel-ACTTAGATCTTAGGGCTTTGCACC	ACTTAGATCTTAGGGCTTTGCACC	24	A	0	0	0	0	0	0	0.586593	0	0	0	0.173484	0.20009	0	0.52153	0	0
novel-ACTTAGCTGTGGACTACTAGGCCT	ACTTAGCTGTGGACTACTAGGCCT	24	A	0	0	0	0	0	0	0.258283	0.320615	0	0	0	0	0	0	0	0
novel-ACTTATATTGGACATAGT	ACTTATATTGGACATAGT	18	A	0	0.945434	0.189926	0.337413	0	0.219972	0	0	0	0.242877	0	0	0.938755	0	0	0
novel-ACTTATCGCATCGGAGGTAGGCCT	ACTTATCGCATCGGAGGTAGGCCT	24	A	0	0	0	0	0	0	0	0	0	0	0	0	0	0.432832	0	0
novel-ACTTATTCCAAGGAGGGTCGACTT	ACTTATTCCAAGGAGGGTCGACTT	24	A	0	0	0	0	0	0	0	0	0	0	0	0	0	0.22901	0	0
novel-ACTTATTCTGGTTCTGGATC	ACTTATTCTGGTTCTGGATC	20	A	0	0	0	0	0	0	0	0	0.158272	0	0	0	0	0	0	0
novel-ACTTATTTGGCATTGGCGGCC	ACTTATTTGGCATTGGCGGCC	21	A	0	0	0	0.219972	0	0	0	0	0	0	0	0	0.320615	0.365462	0	0
novel-ACTTCCTGTAGAAAGTCCTGTAGC	ACTTCCTGTAGAAAGTCCTGTAGC	24	A	0	0	0	0.258283	0	0	0	0	0	0	0	0	0	0	0	0
novel-ACTTCGCCTATGTGAGAGCCT	ACTTCGCCTATGTGAGAGCCT	21	A	0.824787	0	0	0	0	0	0.501331	0	0	0	0	0	0	0	0.581806	0.253235
novel_star-ACTTCGGGTCAGTTGAGACTGGTC	ACTTCGGGTCAGTTGAGACTGGTC	24	A	0	0	0	0	0	0.158272	0	0	0	0	0	0	0	0.300136	0	0
star-ACTTCGGGTCGGTTGAGACTGGTC	ACTTCGGGTCGGTTGAGACTGGTC	24	A	0	0	0	0	0	0	0	0	0	0	0	0	0	0.320615	0	0
novel-ACTTCTTTTTGCTAGGCCCG	ACTTCTTTTTGCTAGGCCCG	20	A	0	0.730142	1.07618	2.1069	3.43535	2.05075	1.73134	1.09089	0.428301	0.219972	0.803831	0.449195	9.80638	6.07864	0	0
novel-ACTTGACCTGACGATGAACCACAC	ACTTGACCTGACGATGAACCACAC	24	A	0	0	0	0	0	0.313332	0	0.208181	0	0.215236	0	0	0.292964	0.558497	0	0
novel-ACTTGAGAGGACACCTGATATGGA	ACTTGAGAGGACACCTGATATGGA	24	A	0	0	0.458021	0	0	0	1.30906	0.284889	0	0	0	0	0	0	0	0
novel-ACTTGATATGGATCACAGAAACCT	ACTTGATATGGATCACAGAAACCT	24	A	0	0	0	0	0.626663	0.640521	0.555148	0.333484	0	0	0	0	0	0.727257	0	0
novel-ACTTGATATGGATCAGAGAAGCCT	ACTTGATATGGATCAGAGAAGCCT	24	A	0	0	0	0	0	0.436354	0	0.412393	0	0.641708	0	0.313332	0.503267	0.763329	0	0.278149
novel-ACTTGATGCTCTGAGTCATGGCCT	ACTTGATGCTCTGAGTCATGGCCT	24	A	0	0	0	0	0	0	0	0	0	0	0	0	0	0.253235	0	0
novel-ACTTGCACATTGAACTTGAATGCC	ACTTGCACATTGAACTTGAATGCC	24	A	0	0	0	0	0	0	0	0	0	0	0	0	0	0.20009	0	0
novel-ACTTGCCCTGACGATGAACCACAC	ACTTGCCCTGACGATGAACCACAC	24	A	1.47593	0	2.06799	1.32679	0	1.56738	0	0	0	0	0	0	0	0	0	0.927497
novel-ACTTGCTGTACGGATTTCTAGAAA	ACTTGCTGTACGGATTTCTAGAAA	24	A	0	0	0	0	0	0	0.285534	0	0	0	0	0	0	0	0	0
novel-ACTTGCTGTACGGATTTCTGCTCC	ACTTGCTGTACGGATTTCTGCTCC	24	A	0	0.313332	0	0.242877	0	0	0	0	0	0	0	0	0	0	0	0
novel-ACTTGGAAATAGACCTTTGAGAGC	ACTTGGAAATAGACCTTTGAGAGC	24	A	0	0	0	0	0	0	0	0.370999	0	0	0	0	0	0	0	0
novel-ACTTGGACAACATGTTCTGCACCC	ACTTGGACAACATGTTCTGCACCC	24	A	0	0	0.208181	0.166742	0.151197	0.417224	0.473519	0.22901	0	0	0	0	0	0.513269	0	0
novel-ACTTGGACAACATGTTGTGGACCC	ACTTGGACAACATGTTGTGGACCC	24	A	0	0	0	0	0	0	0.432832	0	0	0	0	0	0	0	0	0
novel-ACTTGGACAATGAACGATGGCAAT	ACTTGGACAATGAACGATGGCAAT	24	A	0	0	0.412393	0.761424	0.366621	1.113	0	0	0	0	0	0	0.516566	0.641229	0	0
novel-ACTTGGACAGATTTGCAGTTGCTC	ACTTGGACAGATTTGCAGTTGCTC	24	A	0	0	0	0	0	0	0	0	0	0	0	0	0	0.320854	0	0
novel-ACTTGGATTGTAGAGAGTTCACAA	ACTTGGATTGTAGAGAGTTCACAA	24	A	0	0	0	0	0	0	0.879193	0.375998	0	0	0	0	0	0.657832	0	0
novel-ACTTGGATTGTGCAGGGGTTACCC	ACTTGGATTGTGCAGGGGTTACCC	24	A	0	0	0	0	0	0	0	0.949445	0	0	0	0	0	1.42023	0	0
novel-ACTTGGATTGTGGAGAGTTTACAA	ACTTGGATTGTGGAGAGTTTACAA	24	A	0	0	0	0	0	0	0	0.274509	0	0	0	0	0.511647	0	0	0
novel-ACTTGGCAGCTCTTCTAACGC	ACTTGGCAGCTCTTCTAACGC	21	A	1.72365	3.30303	6.62927	0	0	7.79285	8.6567	0	0	0	0	0	0	0	6.4536	0
novel-ACTTGGCTAAGAGCTCGTCTTCCT	ACTTGGCTAAGAGCTCGTCTTCCT	24	A	0	0	0	0	0	0	0.640521	0	0	0	0	0	0	0	0	0
novel-ACTTGGCTATGCAACATTGAA	ACTTGGCTATGCAACATTGAA	21	A	0	0	0	0	0	0	0.436354	0	0	0	0	0	0	0	0	0
novel-ACTTGGCTCTGATACCACTTGTTG	ACTTGGCTCTGATACCACTTGTTG	24	A	0	0	0	0	0	0	0	0	0	0	0	0	0	0	0	0.333123
novel-ACTTGGCTGTCCAGATTTCTTGAC	ACTTGGCTGTCCAGATTTCTTGAC	24	A	0.430472	0.824438	0	0	0	0	0	0	0	0	0	0	0	0	0	0
novel-ACTTGGCTGTGACCTTAAAAATGG	ACTTGGCTGTGACCTTAAAAATGG	24	A	0	0	0	0	0	0	0	0.181437	0	0	0	0	0	0	0	0
novel-ACTTGGTAAGATGGTTGGATCATT	ACTTGGTAAGATGGTTGGATCATT	24	A	0	0	0.703114	1.17284	0.945434	0.664741	0	0.571068	0	0	0	0	0.693936	0.233439	0	0
novel-ACTTGGTTCCATGATTTGTAAGCT	ACTTGGTTCCATGATTTGTAAGCT	24	A	0	0	0	0	0	0	0	0	0	0	0	0	0	0	0	0.556498
novel-ACTTGTCACTGCATGCATAGGAGC	ACTTGTCACTGCATGCATAGGAGC	24	A	0	0	0	0	0	0.224942	0	0	0	0	0	0	0	0	0	0
novel-ACTTGTCATGACGATGAACCACAC	ACTTGTCATGACGATGAACCACAC	24	A	0	0	0	0	0	0.302395	0	0.473519	0	0.670196	0.727257	0	0	0.666246	0	0
novel-ACTTGTCATTTGTTGAAACTGCCT	ACTTGTCATTTGTTGAAACTGCCT	24	A	0	0	0	0	0	0	0.659917	0.370999	0	0	0	0	0.181437	0.625836	0	0
star-ACTTGTCCTGACGATGAACCACACT	ACTTGTCCTGACGATGAACCACACT	25	A	0	0	0	0	0.387425	0.320615	0	0.703114	0	0	0	0	0	0	0	0
novel-ACTTGTCCTGAGGATGAACCACAC	ACTTGTCCTGAGGATGAACCACAC	24	A	0	0	0	0	0	0	0	0	0	0	0	0	0	0.219972	0	0.473412
novel-ACTTGTTCACTGAGTGCCTGG	ACTTGTTCACTGAGTGCCTGG	21	A	0	0	0	0	0	0	0	0	0	0	0	0	0	0.258283	0	0
novel-ACTTGTTTTAATGTCGGCCTGGGC	ACTTGTTTTAATGTCGGCCTGGGC	24	A	0	0	0	0	0	0	0	0	0	0.189926	0	0	0	0	0	0
novel-ACTTTCGGGCCGAGAGGACTGCTC	ACTTTCGGGCCGAGAGGACTGCTC	24	A	0	0	0	0	0	0	0	0	0.485755	0	0	0	0	0	0	0
novel-ACTTTGACCAACTGAGCTAACCCT	ACTTTGACCAACTGAGCTAACCCT	24	A	0	0	0	0	0.258283	0.22901	0.365462	0.644521	0	0	0	0	0	0.513366	0	0
novel-ACTTTGCAACCGGATCAAGATCTT	ACTTTGCAACCGGATCAAGATCTT	24	A	0	0.187452	0.380712	0	0	0	0	0	0	0	0	0	0	0	0	0
novel-ACTTTGTAGGTGTTGTAGACTATT	ACTTTGTAGGTGTTGTAGACTATT	24	A	0.187452	0	0	0	0	0	0	0	0.483832	0	0	0	0	0	0	0
novel-ACTTTGTCGTGGAGTGTGCAGCCT	ACTTTGTCGTGGAGTGTGCAGCCT	24	A	0	0	0	0	0	0	0	0	0	0	0	0	0.338151	0	0	0
novel-ACTTTTGAGCTCGTCCCCACT	ACTTTTGAGCTCGTCCCCACT	21	A	0.285534	0	0.309166	0.705879	1.28497	0.313332	0.320261	0	0.451993	0.215236	0.320615	0.804017	0.527335	0.893595	0	0
novel-ACTTTTGTCGACGCGTTTCGAACC	ACTTTTGTCGACGCGTTTCGAACC	24	A	0	0	0	0	0	0	0.872708	0	0	0	0	0	0	0	0	0
novel-AGAAAAATTGGCTTTTGAGGGACT	AGAAAAATTGGCTTTTGAGGGACT	24	A	0	0	0	0	0	0	0	0	0	0	0	0	0	0	0.749806	3.66435
novel-AGAAAATCATGCTCAAAGAACCCT	AGAAAATCATGCTCAAAGAACCCT	24	A	0	0	0	0.751996	0	0	0	0	0	0	0	0	0	0	0	0
novel-AGAAACAAATTGCAGATCTGGATT	AGAAACAAATTGCAGATCTGGATT	24	A	0	0	0	0	0.436354	0.189926	0	0	0	0	0	0	0.173484	0	0	0
novel-AGAAACACTAAGACGAAAGGGCAG	AGAAACACTAAGACGAAAGGGCAG	24	A	0	0	0	0	0.400181	0.393113	0	0	0	0	0	0	0	0	0	0
novel-AGAAACACTAGGACTCCATAACCC	AGAAACACTAGGACTCCATAACCC	24	A	0.292964	0	0.363628	0	0.337413	0	0.219972	0	1.25333	0	0.451058	0.466878	0	0	0	0
novel-AGAAACGCGTTTCACGGTCGTACC	AGAAACGCGTTTCACGGTCGTACC	24	A	0	0	0	0	0	0	0	0.22901	0	0	0	0	0	0	0	0
novel-AGAAAGAACCCTTGAGCTAAAACT	AGAAAGAACCCTTGAGCTAAAACT	24	A	0	0	0	0	0	0	0.370999	0	0	0	0	0	0	0	0	0
novel-AGAAAGATTGCAATGTAGTTGGCC	AGAAAGATTGCAATGTAGTTGGCC	24	A	0	0	0	0	0	0	0	0	0	0.158272	0	0	0	0	0	0
novel-AGAAATAGATATCAGCAAAGGACT	AGAAATAGATATCAGCAAAGGACT	24	A	0	0	0	0	0	0.274813	0	0	0	0	0	0	0	0	0	0
novel-AGAAATCAAACTCTTAACAGAATT	AGAAATCAAACTCTTAACAGAATT	24	A	0	0	0	0	0	0	0	0	0	0	0	0	0	0	0	0.50908
novel-AGAAATCCTGAGGGCATAGTGCTT	AGAAATCCTGAGGGCATAGTGCTT	24	A	0	0	0	0	0	0.438555	0	0	0	0	0	0	0	0.541042	0	0
novel-AGAAATCGTTTGGAGAAATTCCACC	AGAAATCGTTTGGAGAAATTCCACC	25	A	0	0	0	0	0	0	0	0	0	0	0	0	0	0	0	0.158272
novel-AGAAATTCCCATCTGAAGCCCTGA	AGAAATTCCCATCTGAAGCCCTGA	24	A	0	0	0	0	0.338151	0	0	0	0	0	0	0	0	0	0	0
novel-AGAAATTCGTAGCAACTCCAGTTA	AGAAATTCGTAGCAACTCCAGTTA	24	A	0	0	0	0	0	0	0.436354	0	0	0	0	0	0	0	0	0
novel-AGAAATTGAACTGACTGGTCTCCC	AGAAATTGAACTGACTGGTCTCCC	24	A	0	0	0.320854	0	0	0.228758	0	0	0	0	0	0	0	0	0	0
novel-AGAAATTTGATCCCTCTTGGCACT	AGAAATTTGATCCCTCTTGGCACT	24	A	0	0	0	0	0	0	0	0	0	0	0	0	0	0	0	0.243381
novel-AGAACAAGACTCATCCTCAGGACT	AGAACAAGACTCATCCTCAGGACT	24	A	0	0	0	0	0	0	0	0.272155	0	0	0	0	0	0	0	0
novel-AGAACACATGAGATCTCCAAGACC	AGAACACATGAGATCTCCAAGACC	24	A	0	0.87711	1.81638	1.84304	0	1.23452	1.57459	0	0	0	0	0	0	0	0.556299	0.516566
novel-AGAACACCATAGACTAGTAGCCTG	AGAACACCATAGACTAGTAGCCTG	24	A	0	0	0	0.228758	0	0	0.181437	0	0	0	0	0	0	0	0	0
novel-AGAACACGTGTCTTATGGATG	AGAACACGTGTCTTATGGATG	21	A	0	0	0	0	0	0	0	0	0	0	0	0	0	0.151197	0	0
novel-AGAACAGATCCATCGTAGGGGC	AGAACAGATCCATCGTAGGGGC	22	A	0	0	0	0	0	0	0	0	0.313332	0	0	0	0	0	0	0
novel-AGAACAGGGGATCAAGTAGACACC	AGAACAGGGGATCAAGTAGACACC	24	A	0	0	0	0	0.151197	0	0.258283	0.320615	0	0.727257	0	0	0	0	1.02673	1.14971
novel-AGAACATCCTGTAGAACCCCTGCA	AGAACATCCTGTAGAACCCCTGCA	24	A	0	1.96359	0	0	0	0	2.28783	0	0	1.17969	0.700317	0	1.07783	3.27159	0	0
novel-AGAACATCTAAGGGGCTGAGTTGT	AGAACATCTAAGGGGCTGAGTTGT	24	A	1.96731	0	0	0	0	0	0	0	0	0	0	0.666246	0	0	0	0
novel-AGAACCAACTTAGATCCATCTAAC	AGAACCAACTTAGATCCATCTAAC	24	A	0	0	0	0	0	0	0.513366	0	0	0	0	0	0	0	0	0
star-AGAACCACCGTGGCCGAGACA	AGAACCACCGTGGCCGAGACA	21	A	0	0.224942	0	0	0	0	0	0	0	0	0	0	0	0	0	0
novel-AGAACCAGGATCAGTAGCAGCATC	AGAACCAGGATCAGTAGCAGCATC	24	A	0	0	0	0	0	0	0	0	0	0	0	0	0.370999	0	0	0
novel-AGAACCCCTGTAGACTTCCTGTAG	AGAACCCCTGTAGACTTCCTGTAG	24	A	0	0	0.428301	0.366621	0	0	0	0	0	0	0	0	0	0	0	0
novel-AGAACCCGTTAAAGGAAAAGAACC	AGAACCCGTTAAAGGAAAAGAACC	24	A	0	0	0	0	0	0	0	0	0	0	0	0	0	0.473412	0	0.208181
novel-AGAACCTCCTGTAGATCCCCTGCA	AGAACCTCCTGTAGATCCCCTGCA	24	A	0	0	0.219972	0	0	0	0	0	0	0	0	0	0	0	0	0
novel-AGAACGGGCCCAATTAACTTT	AGAACGGGCCCAATTAACTTT	21	A	0	0	0	0	0	0	0	0	0.278149	0	0	0	0	0	0	0
novel-AGAACGTCCGCAGATTAAGAACTT	AGAACGTCCGCAGATTAAGAACTT	24	A	0	0	0	0.804017	0	0	0	0	0	0	0	0	0	0	0	0
novel-AGAACTTGAGTGCTCTAATTGCCT	AGAACTTGAGTGCTCTAATTGCCT	24	A	0	0	0	0	0.375998	0	0.277574	0.166742	0	0	0.438555	0	0	1.01816	0	0
novel-AGAAGAACTAGTTGGGAACCAACC	AGAAGAACTAGTTGGGAACCAACC	24	A	0	0	0	0	0.446798	0.50908	0	0	0	0	0	0	0	0.208181	0.211676	0
novel-AGAAGAAGCCATGGATGTAGATCA	AGAAGAAGCCATGGATGTAGATCA	24	A	0	0	0	0	0	0	0	0.332634	0	0	0	0	0	0	0	0
star-AGAAGAAGTGTCTGGTGGATG	AGAAGAAGTGTCTGGTGGATG	21	A	0	0	0	0	0	0	6.97255	0	0	0	0	0	0	0	0	0
novel-AGAAGAATCCTGGAGCTTAACACA	AGAAGAATCCTGGAGCTTAACACA	24	A	0	0	0	0	0	0	0	0.237945	0	0	0	0	0	0	0	0
novel-AGAAGACCCGCTAGAGCCCTTGCC	AGAAGACCCGCTAGAGCCCTTGCC	24	A	0	0	0	0	0	0	0	0.173843	0	0.351557	0.335098	0.436354	0	0.187452	0	0
novel-AGAAGAGAGAGAGCACTGCCT	AGAAGAGAGAGAGCACTGCCT	21	A	0	0	0	0	0	0	0	0	0.375998	0.869279	0	0	0	0	0	0
miR529-AGAAGAGAGAGAGTACAGCC	AGAAGAGAGAGAGTACAGCC	20	A	0	0	0	0	0	0	0	0	0.166742	0	0	0	0	0	0	0
miR529-AGAAGAGAGAGAGTACAGCCC	AGAAGAGAGAGAGTACAGCCC	21	A	0	0	0	0	0	0	0	0	0	0.428301	0	0	0	0	0.457515	2.32468
novel-AGAAGAGAGATAGTACAACCC	AGAAGAGAGATAGTACAACCC	21	A	0.563997	0	0	0	0	0	2.58283	14.2903	0.558497	2.2545	0.664741	0.899767	2.23668	0.623255	0	0
novel-AGAAGAGGTCCAGAACTACAAGAC	AGAAGAGGTCCAGAACTACAAGAC	24	A	0	0	0	0	0	0	0	0	0	0	0	0	0	0	0	0.703114
novel-AGAAGAGTCATGGTATTTAGCACT	AGAAGAGTCATGGTATTTAGCACT	24	A	0	0	0	0	0	0	0	0	0	0	0	0	0	0	0.405781	0.877329
novel-AGAAGATAGAGCTCAGGTGAG	AGAAGATAGAGCTCAGGTGAG	21	A	0	0	0	0	0	0	0	0.338151	0	0.266787	0	0	0.30133	0	0	0.279249
star-AGAAGATATGGCTGTAAGAGT	AGAAGATATGGCTGTAAGAGT	21	A	0	0	0	0	0	0	0	0	0	0	0	0	0	0	0.436354	0.189926
novel-AGAAGCATTTGTGAAAATAGACATG	AGAAGCATTTGTGAAAATAGACATG	25	A	0	0	0	0	0	0.274813	0	0	0	0	0	0	0	0	0	0
novel-AGAAGCCACTGCTAAACTCTT	AGAAGCCACTGCTAAACTCTT	21	A	0	0	0	0	0	0	0	0	0	0	0	0	0.641229	0	0	0
novel-AGAAGCTTACTGGACTGAGTA	AGAAGCTTACTGGACTGAGTA	21	A	0	0	0	0	0.961844	0	0	0	0	0.761424	0	0	0	1.48786	0	0
novel-AGAAGCTTACTGGACTGAGTAGC	AGAAGCTTACTGGACTGAGTAGC	23	A	1.19969	0	0.513269	1.79316	10.909	5.00464	15.6666	5.71894	3.65898	3.09441	5.07957	0	11.1101	24.1988	3.05448	0
novel-AGAAGCTTACTGGATTGAGT	AGAAGCTTACTGGATTGAGT	20	A	0	0	0	0	0	0	0	0	0	0	0	0	1.42023	0	0	0
novel-AGAAGCTTACTGGATTGAGTA	AGAAGCTTACTGGATTGAGTA	21	A	0	0	0	0	0	0	0	0	0	0	0	0	2.10934	0	0	0
novel-AGAAGCTTACTGGATTGAGTAGC	AGAAGCTTACTGGATTGAGTAGC	23	A	0	0	0	0	0.8203	0.837746	0	0	0	1.17483	0	0	0	4.6209	0	0
novel-AGAAGCTTACTGGATTGAGTAGCC	AGAAGCTTACTGGATTGAGTAGCC	24	A	0	0	0	0	0	0	0	0	0	0	1.24257	0	0	0	0	0
novel-AGAAGCTTATTGGACTGAGTAGC	AGAAGCTTATTGGACTGAGTAGC	23	A	0	0	0	0	0	0	0.189926	0	0	0	0	0	0	0	0	0
novel-AGAAGGATCACATTTGTAGACATG	AGAAGGATCACATTTGTAGACATG	24	A	0	0	0	0.313332	0.640521	0.416361	0	0.453592	0	0	0	0	1.16361	0.474815	0	0
novel-AGAAGGTCTGGCGAGCTCCGGGGA	AGAAGGTCTGGCGAGCTCCGGGGA	24	A	0	0	0.41015	0	0.581806	0	0	0.380712	0.449195	0.676302	0	0.320261	0	0	0	0
novel-AGAAGGTCTGGCGAGCTCTGGGGA	AGAAGGTCTGGCGAGCTCTGGGGA	24	A	0	0	0	0	0	0	0	0.173843	0	0	0	0	0	0	0	0
novel-AGAAGTAAGGGGTTGTAGCTCCCT	AGAAGTAAGGGGTTGTAGCTCCCT	24	A	0	0	0	0	0	0	0.237945	0	0	0	0	0	0	0	0	0
novel-AGAAGTCGATGGGCACTTGGAGAA	AGAAGTCGATGGGCACTTGGAGAA	24	A	0	0	0.228758	0.208181	0	0.151197	0	0	0	0	0	0	0	0	0	0
novel-AGAAGTGATTAAACAAGTGGCATG	AGAAGTGATTAAACAAGTGGCATG	24	A	0	0	0	0	0	0	0	0	0	4.87262	0	0.599845	0.713835	0	0	0
novel-AGAAGTTGGCAAGAGTAA	AGAAGTTGGCAAGAGTAA	18	A	0	0	0	0	0	0	0	0	0	0.173484	0	0	0	0	0	0.292964
novel-AGAATAAGGGATCAAGTAGACACC	AGAATAAGGGATCAAGTAGACACC	24	A	0	0	0.266787	0	0	0	0.366417	0	0	0.474815	0	0	0.439945	0.741998	0	0.501331
novel-AGAATACATGAGATCTCCAAGACC	AGAATACATGAGATCTCCAAGACC	24	A	0	0	0.337413	0	0	0	0	0.473412	0	0	0	0	0	0.22901	0	0
star-AGAATATCATTCATTGTTGGC	AGAATATCATTCATTGTTGGC	21	A	0	0	0	0	0	0	0	0	0	0.256634	0	0	0	0	0	0
novel-AGAATATGAAACACCATATGGGCT	AGAATATGAAACACCATATGGGCT	24	A	0	0	0	0	0	0	0	0.292964	0	0	0	0	0	0	0	0
novel-AGAATCAGATCATGGCTGCATGTT	AGAATCAGATCATGGCTGCATGTT	24	A	0	0	0	0	0	0	0.608672	0	0	0.272155	0.278149	0.559614	0.366417	1.16948	0.558497	1.09089
novel-AGAATCAGTGATCGGGAGAGCAGC	AGAATCAGTGATCGGGAGAGCAGC	24	A	0	0	0	0	0	0	0	0.446798	0	0	0	0	0.83422	0	0	0
miR172-AGAATCCTGATGATGCTG	AGAATCCTGATGATGCTG	18	A	5.89365	0	0	0	0	0	0	0	9.70182	12.1126	4.562	6.32866	0	0	0	0
miR172-AGAATCCTGATGATGCTGCA	AGAATCCTGATGATGCTGCA	20	A	9.10836	0	0	0	0	0	0	0	4.68364	3.60105	2.38017	3.66396	0	0	0	0
miR172-AGAATCCTGATGATGCTGCAC	AGAATCCTGATGATGCTGCAC	21	A	0	0	0	0	0	0	0	0	0	0	1.19009	0	0	0	0	0
miR172-AGAATCCTGATGATGCTGCAT	AGAATCCTGATGATGCTGCAT	21	A	419.52	90.2344	28.5843	38.9947	32.8446	35.2502	62.7214	26.52	163.593	220.973	76.5622	160.881	14.7931	22.1979	342.199	261.331
novel-AGAATCGAATAGCCATCGCTCGGC	AGAATCGAATAGCCATCGCTCGGC	24	A	0	0	0	0	0	0	0	0	0	0	0	0	0	0.292964	0	0
novel-AGAATCGGATAACCACCCCCATGG	AGAATCGGATAACCACCCCCATGG	24	A	0	0	0	0	0	0	0	0	0	0	0	0	0	0	0	0.266787
novel-AGAATCGGATAGCCACCACCTGGC	AGAATCGGATAGCCACCACCTGGC	24	A	0	0	0	0	0	0	0.228758	0	0	0	0	0	0	0.335098	0	0
novel-AGAATCGGATAGCCACCACTTGGC	AGAATCGGATAGCCACCACTTGGC	24	A	0	0	0	0	0	0	0.363628	0	0	0	0	0	0	0	0	0
novel-AGAATCGGATAGCCACCCCATGGG	AGAATCGGATAGCCACCCCATGGG	24	A	0	0	0	0	0	0	0	0	0	0	0	0	0	0	0	0.333123
novel-AGAATCGGATAGCCACCCGTGGGG	AGAATCGGATAGCCACCCGTGGGG	24	A	0	0	0	0	0	0	0	0	0	0	0	0	0	0	0.151197	0
novel-AGAATCGGATAGCCACCCTCATGG	AGAATCGGATAGCCACCCTCATGG	24	A	0	0	0	0	0	0	0	0	0	0	0	0	0	0	0	0.18331
novel-AGAATCGGATAGCCACCGCCCAGC	AGAATCGGATAGCCACCGCCCAGC	24	A	0	0	0	0	0	0	0	0	0	0	0	0	0	0	0	0.215236
novel-AGAATCGGATAGCCACCGCCCGGC	AGAATCGGATAGCCACCGCCCGGC	24	A	0	0	0	0	0	0	0	0	0.365462	0	0	0	0	0	0	0
novel-AGAATCGGATAGCCACTCCCACGG	AGAATCGGATAGCCACTCCCACGG	24	A	0	0	0	0	0	0	0	0	0.473412	0	0	0	0	0	0	0
novel-AGAATCGGATAGCCACTGCTCAGC	AGAATCGGATAGCCACTGCTCAGC	24	A	0	0	0	0	0	0	0.173843	0	0	0	0	0	0	0	0	0
novel-AGAATCGGATAGCCACTGCTCGGC	AGAATCGGATAGCCACTGCTCGGC	24	A	0	0	0.581806	0.189926	0.224942	0	0.219972	0	0	0	0.242877	0	0.241916	0	0	0
novel-AGAATCGGATAGCCACTGCTCGGT	AGAATCGGATAGCCACTGCTCGGT	24	A	0	0	0	0	0	0	0	0	0	0	0	0	0	0.18331	0	0
novel-AGAATCGGATAGCCACTGCTTGGC	AGAATCGGATAGCCACTGCTTGGC	24	A	0	0	0	0	0	0	0	0	0.457515	0.208181	0	0	0.243381	0.516566	0	0
novel-AGAATCGGATAGCCATCGCTCGGC	AGAATCGGATAGCCATCGCTCGGC	24	A	0	0	0	0	0	0.30133	0	0	0.654531	0.284889	0.262432	0	0	1.05116	0	0
novel-AGAATCGGATATCCACCTCAAAGG	AGAATCGGATATCCACCTCAAAGG	24	A	0	0	0	0	0	0	0	0	0	0	0	0	0	0	0	0.390948
novel-AGAATCGGCAATGGGCTTGAAGCC	AGAATCGGCAATGGGCTTGAAGCC	24	A	0	0	0	0	0	0	0.438555	0	0	0	0	0	0	0	0	0
novel-AGAATCTAATTGCAGATCTGTATT	AGAATCTAATTGCAGATCTGTATT	24	A	0	0	0	0	0	0	0	0	0	0	0	0	0	0	0.390948	0
novel-AGAATCTCGGAAAGATGGAATGCC	AGAATCTCGGAAAGATGGAATGCC	24	A	0	0	0	0	0	0	0	0	0	0.428301	0	0	0	0.473412	0	0
novel-AGAATGAAAAGAAATTTGATCCCT	AGAATGAAAAGAAATTTGATCCCT	24	A	0	0	0	0.432832	0	0	0.68933	0.320261	0	0.347687	0.30133	0.458021	0.730925	0.878892	0	0
novel-AGAATGAAATGTGAACTCGACATT	AGAATGAAATGTGAACTCGACATT	24	A	0	0	0	0	0	0	0.279249	0	0	0	0	0	0	0	0	0
novel-AGAATGAGTGAAGGTTGTAGCCTT	AGAATGAGTGAAGGTTGTAGCCTT	24	A	0	0	0	0	0	0	0	0.208181	0	0	0	0	0	0	0	0
novel-AGAATGCATGAGATCTCCAAAACC	AGAATGCATGAGATCTCCAAAACC	24	A	0	0	0.366417	0	0	0.335098	0	0	0	0	0	0	0	0	0	0
novel-AGAATGGATAATGGCTGAGAGATT	AGAATGGATAATGGCTGAGAGATT	24	A	0	0	1.28342	0.879193	0	0.457515	0	0	0	0	0	0	0	0	0	0
novel-AGAATGTCCAAATTAGCCAAGAAC	AGAATGTCCAAATTAGCCAAGAAC	24	A	0	0	0	0	0	0	0.158272	0	0	0	0	0	0	0	0	0
novel-AGAATTATGTGAAGCTCGAAAGC	AGAATTATGTGAAGCTCGAAAGC	23	A	0	0	0.351557	0	0	0	0	0	0	0	0	0	0	0	0	0
novel-AGAATTCCGCGATGTGTTTGCCTG	AGAATTCCGCGATGTGTTTGCCTG	24	A	0	0	0	0.59477	0	0	0	0	0	0	0	0	0	0	0	0
novel-AGAATTGTATCTTTGAGCAGAGGA	AGAATTGTATCTTTGAGCAGAGGA	24	A	0	0	0	0.581806	0	0	0	0	0	0	0	0	0	0	0	0
novel-AGAATTGTGATCAAAATTTTGGAT	AGAATTGTGATCAAAATTTTGGAT	24	A	0	0	0	0	0.187452	0.428301	0	0	0	0	0	0	0.302395	0.312918	0	0
novel-AGAATTTCATTGTTGCTTTGGCTG	AGAATTTCATTGTTGCTTTGGCTG	24	A	0	0	0.173484	0	0	0	0	0	0	0	0	0	0	0	0	0
novel-AGAATTTTTGGAGGGCTCGCCT	AGAATTTTTGGAGGGCTCGCCT	22	A	0	0.832723	0	0	0	0	0	0	0	0	0	0	0	0	0	0
novel-AGACAAAACCTTAGATCTTAGCCT	AGACAAAACCTTAGATCTTAGCCT	24	A	0	0	0	0	0	0	0	0	0	0	0	0	0	0.22901	0	0
novel-AGACAAAGGATTCCCTGACAGTAG	AGACAAAGGATTCCCTGACAGTAG	24	A	0	0	0	0	0	0.366417	0.511647	0	0	0	0	0	0	0	0	0
novel-AGACAAATCGAGAATCTTTGGGCC	AGACAAATCGAGAATCTTTGGGCC	24	A	0	0	0	0	0	0.320854	0	0.313332	0	0.332634	0.243381	0	0.22901	0	0	0
novel-AGACAACCCAGAACATCTCCAGCA	AGACAACCCAGAACATCTCCAGCA	24	A	0	0	0	0	0	0	0	0.390948	0	0	0	0	0	0	0	0
[truncated: 6,759 more rows]

## Sheet: Supp. Table S2B
Supplementary Table S2 - Predicted and annotated conserved and novel miRNAs. A-List of conserved and novel miRNAs. Length, 1st nucleotide, expression per library. B-Highly expressed conserved and novel miRNAs in ZE and/or MG samples. C-High confidence novel miRNAs.
Highly expressed novel miRNAs in ZE and/or MG samples. Only miRNAs with at least 100 CPM in both biological replicates of any ZE and/or MG stage were considered. Each expression value represents the average from the biological replicates.
	ZE4B	ZE7	MG4B	MG7	SE4B	SE7			ZE4B	ZE7	MG4B	MG7	SE4B	SE7	high-confidence
miR156-TGACAGAAGAGAGTGAGCAC	4.31032	4.53691	6.72555	5.86726	3.88785	4.51747		novel-AATGGGTTGACTGGAAAGACC	6.6406	6.1372	-0.109253	0.0994152	3.85184	3.77398	Y
miR159-TTGGATTGAAGGGAGCTCCA	3.55492	5.05749	-2.30259	-2.30259	5.64626	6.45599		novel-ACCCTGCTGTCGACGCCA	3.89044	2.91136	5.28042	6.03485	1.26891	1.4817	N
miR159-TTTGGTTTGAAGGGAGCTCT	5.03135	5.39044	-2.30259	-2.30259	5.92118	6.1977		novel-ACCTAAACTGCTCAAACACTG	5.29951	4.28721	4.81558	5.04892	4.05824	4.7431	Y
miR159-TTTGGTTTGAAGGGAGCTCTA	4.2293	5.37001	-2.30259	-2.30259	6.34639	7.08537		novel-AGAGAACCTGTCATGCTTTGG	5.64322	5.98708	7.36809	7.4028	-2.30259	-2.30259	N
miR162-TCGATAAACCTCTGCATCCGG	3.83356	3.60619	4.78243	4.83908	2.06308	2.48106		novel-ATTGGACTGAAGGGAGCTCCC	-2.30259	-2.30259	6.97226	6.64058	-2.30259	-2.30259	N
miR166-TCGGACCAGGCTTCATTC	3.42508	3.70038	5.08967	4.94899	3.01891	3.14065		novel-CATGCAACCACTAGAAGACCTG	5.32011	3.86823	5.23772	5.4813	1.70159	2.11271	Y
miR166-TCGGACCAGGCTTCATTCC	-2.30259	-2.30259	4.68059	5.33325	2.09006	2.76629		novel-CCCGGGGGGAACGCATATCTG	4.67017	3.10175	7.78085	7.15998	-2.30259	0.886747	N
miR166-TCGGACCAGGCTTCATTCCC	5.35669	5.53881	6.50711	6.18188	6.10981	6.28217		novel-CCGGACCAGGCTTCATTCCCC	7.26714	8.27284	7.28524	7.50748	6.86337	7.17431	Y
miR166-TCGGACCAGGCTTCATTCCCC	10.3026	9.53504	11.3909	11.9358	8.07819	8.52341		novel-GGGGATGTAGCTCACATGGTAGA	4.20293	3.63958	6.04568	6.1297	-2.30259	-2.30259	N
miR166-TCGGACCAGGCTTCATTCCCCC	4.87444	4.88316	6.00204	6.17956	4.90183	4.83649		novel-TACCTCCAGAACAGTAGTCTC	6.9508	6.31015	6.23713	6.74568	3.32336	3.1446	N
miR166-TCTCGGACCAGGCTTCATTCC	6.63223	7.87358	-2.30259	-2.30259	6.58246	7.59051		novel-TCACGTCTGGGCCTCTATGGTT	5.92345	4.65616	6.21171	6.57613	3.05786	3.28831	N
miR172-AGAATCCTGATGATGCTGCAT	3.53069	3.80044	5.25949	4.77762	5.83569	5.56617		novel-TCCAACGAAGATCAGAAGGCTT	10.2248	9.90682	9.3448	9.81156	7.26702	7.12014	N
miR319-CTTGGACTGAAGGGAGCTCCC	-2.30259	-2.30259	5.70402	5.09435	-2.30259	2.77203		novel-TCCACCGAAGATCAGAAGGTTT	6.12121	5.13559	4.03686	4.26598	-2.30259	2.04744	Y
miR319-TTGGACTGAAGGGAGCTCCC	4.80174	4.82885	5.38916	5.27686	3.1955	2.09231		novel-TCCCGCGATCCTCCATGACTTT	6.21629	5.75915	5.5888	5.34255	3.83104	5.01358	Y
miR3711-GCCCTCCTTCTAGCGCCA	2.82677	2.75732	6.70164	6.6753	4.75534	4.64786		novel-TGACAGAAGAGAGTGGGCAC	5.8868	6.04587	6.7277	6.16631	4.55679	5.38209	Y
miR390-AAGCTCAGGAGGGATAGCGCC	5.11272	3.17156	0.6303	0.802381	3.11542	3.42766		novel-TGACATTGTAAAATACGGGAAT	3.61975	3.63377	6.037	5.6706	3.85169	4.04471	N
miR396-TTCCACAGCTTTCTTGAACTT	6.17344	5.868	4.70145	4.12697	3.69329	4.39258		novel-TGGAGCTGTTGTCACTCCACT	4.49163	4.8533	5.21975	5.03513	2.79353	4.38753	Y
miR947-CATCGGAATCTGTTACTGTTT	5.1729	5.46627	5.76232	5.2344	5.79933	5.04867		novel-TTTAGCAAGACGATGAAAAGC	4.60771	4.00542	4.63859	4.89006	2.52618	2.71261	Y
miR947-CATCGGAATCTGTTACTGTTTC	8.26001	7.55333	8.35349	8.59322	4.82584	5.45725		novel-TTTGGACTTCGTATTTTGGGGT	5.53627	4.82846	2.02644	2.2062	3.51532	2.20017	N
miR951-TGTTCTTGACGTCTGGACCACG	6.00439	5.23843	5.48984	5.46952	3.50383	3.85685		novel-TTTGGAGAGAAAATGGCCACAT	3.74833	2.66177	4.31258	4.70446	2.99046	3.6812	Y
								novel-TTTGGAGAGAAAATGGCTACAT	4.98981	3.57386	5.28865	5.44307	3.73723	4.67101	Y
															11

## Sheet: Supp. Table S2C
Supplementary Table S2 - Predicted and annotated conserved and novel miRNAs. A-List of conserved and novel miRNAs. Length, 1st nucleotide, expression per library. B-Highly expressed conserved and novel miRNAs in ZE and/or MG samples. C-High confidence novel miRNAs.
List of novel miRNA sequences predicted with star sequence. All libraries are listed here
Lib	Chromosome	Start	End	Orientation	Abundance	Sequence	sRNA length	# Genomic Hits	Hairpin Length	Hairpin % G/C content	Minimum Free Energy	Adjusted MFE	Star sequences
MG0_1	C30507988	1023	1043	- [Negative strand]	317	TTTAGCAAGACGATGAAAAGC	21	1	218	34.4037	-63.5	-29.1284	TTTTCATTGTCTTGTCAAATA(10)
MG0_1	C32302328	34591	34611	+ [Positive strand]	626	CTGGGCGACCGTAATGAATCC	21	1	94	44.6808	-45.3	-48.1915	ATTCATTACAGTAGCCCAGTA(20)
MG0_1	C32290220	5782	5803	+ [Positive strand]	216	CCAGTCCTTCTGCTATCCACAT	22	1	216	39.8148	-75	-34.7222	GTGGTTACAGAAGGGTTGATT(12)
MG0_1	C32392670	19737	19757	- [Negative strand]	39	TTAAGTGCATTGTAGGTGGCA	21	1	123	39.0244	-60.1	-48.8618	TCACCTCCTGTGCACTTATTG(5)
MG0_1	scaffold770140	87304	87324	+ [Positive strand]	402	TCTGCAAATCTGGGTTCCCCC	21	1	94	42.5532	-39.5	-42.0213	GGAAGCCCAGGTCTGAAGATT(6)
MG0_1	scaffold859841	2185	2208	- [Negative strand]	167	AAAATCACCCAATCTCTGAGCACA	24	1	81	46.9136	-23.3	-28.7654	GTGCGATGATGATTGGTGATCCC(10)
MG0_1	scaffold873727	44548	44568	+ [Positive strand]	178	TTTGACCAGAAAATCCACATT	21	1	117	40.1709	-53.8	-45.9829	TGTGGATATTTGGGTCAAATC(8)
MG0_1	scaffold893260	10403	10424	+ [Positive strand]	307	TCTGGTCCTCGGTGGTTTATGA	22	1	76	47.3684	-35.8	-47.1053	AAAACCACCGGGTCCAAGACA(23)
MG0_1	tscaffold4889	5455	5475	- [Negative strand]	1879	TGGAGCTGTTGTCACTCCACT	21	2	104	47.1154	-54.8	-52.6923	TATGGAGTGGGGTGACAACATC(6)
MG0_1	tscaffold5105	152760	152780	+ [Positive strand]	730	TGGAGCTGTTATCACTCCACT	21	5	121	48.7603	-68	-56.1983	TATGGAGTGGGGTGATAGCATC(8)
MG0_1	tscaffold5105	151711	151731	+ [Positive strand]	1879	TGGAGCTGTTGTCACTCCACT	21	2	104	46.1538	-51.7	-49.7115	TATGGAGTGGGGTGACAACATC(6)
ZE0_1	C29029902	524	544	+ [Positive strand]	605	AGCTGCCGACTCACCCGTCTG	21	2	84	53.5714	-36.9	-43.9286	AATGGTTGATGCGGGAGCTGG(13)
ZE0_1	C30507988	1023	1043	- [Negative strand]	691	TTTAGCAAGACGATGAAAAGC	21	1	218	34.4037	-63.5	-29.1284	TTTTCATTGTCTTGTCAAATA(51)
ZE0_1	C32302328	34591	34611	+ [Positive strand]	352	CTGGGCGACCGTAATGAATCC	21	1	94	44.6808	-45.3	-48.1915	ATTCATTACAGTAGCCCAGTA(44)
ZE0_1	C32290220	5782	5803	+ [Positive strand]	25	CCAGTCCTTCTGCTATCCACAT	22	1	216	39.8148	-75	-34.7222	GTGGTTACAGAAGGGTTGATT(8)
ZE0_1	C32381312	37908	37928	- [Negative strand]	29	CATCTGATCGATCCTCCCACC	21	1	149	51.0067	-72.8	-48.8591	TGGGAGCGATCGATGAGGTGTT(5)
ZE0_1	C32392670	19737	19757	- [Negative strand]	69	TTAAGTGCATTGTAGGTGGCA	21	1	123	39.0244	-60.1	-48.8618	TCACCTCCTGTGCACTTATTG(5) TCACCTCCTGTGCACTTATTGA(5)
ZE0_1	C32425162	17156	17173	- [Negative strand]	9	TTGGAGAGAACCATGTCT	18	4	106	37.7358	-35.7	-33.6792	AGGACCATGTATTCTCCCA(6)
ZE0_1	C32550790	93296	93317	+ [Positive strand]	25	CAAGTATTGTGCCTCATGAACT	22	9	164	39.6341	-110.6	-67.439	ATGGTTCATGAGGCACAATACT(5)
ZE0_1	scaffold12959.3	115367	115386	+ [Positive strand]	84	TAGCCTGGAACGAAGCACGC	20	1	178	42.6966	-63.05	-35.4213	GTGTTTCGATTCAGGCTCATG(6)
ZE0_1	scaffold168401.1	95729	95752	+ [Positive strand]	147	TGTTATTAGCTCTATCTGATCACT	24	1	86	41.8605	-27.7	-32.2093	GTGAAGTGATGAGTAGTATTCCCT(9) TGAAGTGATGAGTAGTATTCCCT(9)
ZE0_1	scaffold173034.1	16833	16853	- [Negative strand]	495	TACGCTTGGCTTCTGAGCACC	21	1	93	44.086	-30.5	-32.7957	GTGCCGTGATGAGAAGCTAACT(18)
ZE0_1	scaffold198526	6595	6615	- [Negative strand]	1310	AGCTGCCGACTCAACCGTCTG	21	1	88	52.2727	-43	-48.8636	AATGGTTGATGCGGGAGCTGG(13)
ZE0_1	scaffold217681	40866	40886	+ [Positive strand]	68	TCTACAAGGCATTTGTTCTCT	21	1	80	43.75	-34.8	-43.5	GGGAAGAAGTGTCTTGTGATG(6) GGAAGAAGTGTCTTGTGATG(7)
ZE0_1	scaffold221659	89182	89205	+ [Positive strand]	18	ACTTGGCTGTCCAGATTTCTTGAC	24	3	108	35.1852	-31.7	-29.3518	TCGGCTGTCAAGAAATTTATTACT(6)
ZE0_1	scaffold226718	2426	2446	+ [Positive strand]	1957	TGCCACGATCCACTGAGATTC	21	1	64	56.25	-25.1	-39.2188	TTGTAAGTGGCAGAGTGGCC(24) ATTGTAAGTGGCAGAGTGGCCT(13) TTGTAAGTGGCAGAGTGGCCT(37) TGTAAGTGGCAGAGTGGCCT(29) GTATTGTAAGTGGCAGAGTG(47) TGTAAGTGGCAGAGTGGCCTTG(6) GGTATTGTAAGTGGCAGAGTG(41) GTAAGTGGCAGAGTGGCCTTG(6)
ZE0_1	scaffold23376.2	13752	13773	+ [Positive strand]	501	TCGGGGCCCCTGTGGTTTATGA	22	2	70	51.4286	-28.8	-41.1429	AGAACCACCGTGGCCGAGACA(6)
ZE0_1	scaffold235667.2	38856	38877	+ [Positive strand]	10451	TCCCGCGATCCTCCATGACTTT	22	1	117	47.0085	-51.4	-43.9316	AGTCGTGGAAGATCACAGGACA(9) GTCGTGGAAGATCACAGGACA(15)
ZE0_1	scaffold331071	71823	71843	- [Negative strand]	238	ATAATCATCATGGCCTTGACA	21	1	94	36.1702	-41	-43.617	TCTGGGCCACGGTGGTTAATGA(24)
ZE0_1	scaffold334503.3	59353	59370	- [Negative strand]	6	CGTCAAGGGATCTCTACT	18	3	175	41.1429	-144.8	-82.7429	AGTAGAGATCCCTTGACT(22) AAGTAGAGATCCCTTGACT(15) AGTAGAGATCCCTTGACTC(10) AAGTAGAGATCCCTTGAC(8) GTAGAGATCCCTTGACTC(6) TAGAGATCCCTTGACTCT(24)
ZE0_1	scaffold367684.1	20032	20052	- [Negative strand]	25482	CCGGACCAGGCTTCATTCCCC	21	1	82	53.6585	-41.3	-50.3659	GGACTGTTGTCTGGCTCGAGG(34)
ZE0_1	scaffold385423	17499	17519	+ [Positive strand]	8563	AATGGGTTGACTGGAAAGACC	21	2	82	46.3415	-40.2	-49.0244	TCTTTCCAGTTCTACCCATTTC(527)
ZE0_1	scaffold394719.2	84812	84832	- [Negative strand]	605	AGCTGCCGACTCACCCGTCTG	21	4	88	52.2727	-38.8	-44.0909	AATGGTTGATGCGGGAGCTGG(13)
ZE0_1	scaffold464209	6915	6936	- [Negative strand]	2563	TCCACCGAAGATCAGAAGGTTT	22	1	97	46.3918	-45.4	-46.8041	TAAGCCTCTGATCTTTGTTGG(6)
ZE0_1	scaffold480453	234137	234158	+ [Positive strand]	640	AGTGGGAGGATAGGGTAAGACT	22	1	89	46.0674	-48.5	-54.4944	TCTTCCCTACTCCTCCCATTCC(58)
ZE0_1	scaffold859841	2185	2208	- [Negative strand]	263	AAAATCACCCAATCTCTGAGCACA	24	1	81	46.9136	-23.3	-28.7654	GTGCGATGATGATTGGTGATCCC(27)
ZE0_1	scaffold871249.2	11748	11768	- [Negative strand]	180	TTCCACATGCTTTCTTGAACT	21	1	126	42.8571	-55.6	-44.127	CTCAAGAAAGCTGTGGGAAA(20)
ZE0_1	scaffold873727	44548	44568	+ [Positive strand]	182	TTTGACCAGAAAATCCACATT	21	1	117	40.1709	-53.8	-45.9829	TGTGGATATTTGGGTCAAATC(5)
ZE0_1	scaffold887498.2	383	406	- [Negative strand]	6	ATGAAGAACTGTCTCTGGTGCGCC	24	1	67	50.7463	-22.5	-33.5821	CGCTAAGGCACAGTTCTCCTCATC(7)
ZE0_1	scaffold892653.2	18536	18556	- [Negative strand]	167	AATGGGTAAATTGAAAAGACC	21	2	98	41.8367	-48.2	-49.1837	TCTTTTCAGTTCTGCCCATTTC(12)
ZE0_1	scaffold899921	16675	16695	+ [Positive strand]	68	TCTACAAGGCATTTGTTCTCT	21	1	86	41.8605	-43.2	-50.2326	GGGAAGAAGTGTCTTGTGATG(6) GGAAGAAGTGTCTTGTGATG(7)
ZE0_1	tscaffold1572	554900	554920	- [Negative strand]	278	TCCCCCATCTTGTGCACTTGT	21	1	161	44.0994	-62.3	-38.6957	AAGTGCATAAGATTGGGTATT(24)
ZE0_1	tscaffold2282	386262	386285	+ [Positive strand]	7	TTTGACTGCCTAGATTGTAGTGCT	24	4	119	32.7731	-31.61	-26.563	TTATAGAGGCAAGTTGTTTTGACT(7)
ZE0_1	tscaffold2757	1382	1405	+ [Positive strand]	6	AGTGTGATTGCAAGCCTTGGAGAC	24	2	113	42.4779	-37	-32.7434	ATCCTTCCAAGAGCTTGCAATCCT(5)
ZE0_1	tscaffold329	29133	29154	+ [Positive strand]	209	TCTGATACTCCCTTGAGCCATC	22	2	129	40.3101	-49.4	-38.2946	AGATGGCTCAGAGGAGTGTTA(6)
ZE0_1	tscaffold4219	18331	18351	- [Negative strand]	18	TTGGCAGCTTGACGAACCTCC	21	14	94	51.0638	-33.8	-35.9574	CGAGAAATTGGAGAGGCTGCC(6)
ZE0_1	tscaffold5035	602086	602106	+ [Positive strand]	12	CCGGAAACGCGTTTTAGGGCC	21	3	95	57.8947	-82.8	-87.1579	GCCCTGAAACGCGTTTCCGGC(23)
ZE0_1	tscaffold5537	630964	630984	+ [Positive strand]	238	ATAATCATCATGGCCTTGACA	21	1	92	36.9565	-40	-43.4783	TCTGGGCCACGGTGGTTAATGA(24)
ZE0_1	tscaffold893	380288	380308	- [Negative strand]	12	CCGGAAACGCGTTTTAGGGCC	21	3	93	60.2151	-87.2	-93.7634	GCCCTGAAACGCGTTTCCGGC(23)
ZE3_1	C30507988	1023	1043	- [Negative strand]	792	TTTAGCAAGACGATGAAAAGC	21	1	218	34.4037	-63.5	-29.1284	TTTTCATTGTCTTGTCAAATA(20)
ZE3_1	C31681690	5019	5040	- [Negative strand]	187	CGTAGCGAACAAGTAACTCATT	22	2	95	40	-46.26	-48.6947	TGAGTTCTTGATTCGCTATAGT(5)
ZE3_1	C32227856	21736	21759	- [Negative strand]	158	AATAGACTGTGACAGCCAAAGTGC	24	2	97	43.299	-28.06	-28.9278	AGTTTGGTTGCAGAGATTGTGTTC(9)
ZE3_1	C32290220	5782	5803	+ [Positive strand]	23	CCAGTCCTTCTGCTATCCACAT	22	1	216	39.8148	-75	-34.7222	GTGGTTACAGAAGGGTTGATT(9)
ZE3_1	C32302328	34591	34611	+ [Positive strand]	468	CTGGGCGACCGTAATGAATCC	21	1	94	44.6808	-45.3	-48.1915	ATTCATTACAGTAGCCCAGTA(45)
ZE3_1	C32392670	19737	19757	- [Negative strand]	64	TTAAGTGCATTGTAGGTGGCA	21	1	123	39.0244	-60.1	-48.8618	TCACCTCCTGTGCACTTATTG(11)
ZE3_1	C32567954	227124	227145	- [Negative strand]	187	CGTAGCGAACAAGTAACTCATT	22	2	115	40	-51.66	-44.9217	TGAGTTCTTGATTCGCTATAGT(5)
ZE3_1	scaffold12959.3	115367	115386	+ [Positive strand]	75	TAGCCTGGAACGAAGCACGC	20	1	178	42.6966	-63.05	-35.4213	GTGTTTCGATTCAGGCTCATG(5)
ZE3_1	scaffold138427	2693	2716	+ [Positive strand]	158	AATAGACTGTGACAGCCAAAGTGC	24	2	97	41.2371	-29.3	-30.2062	AGTTTGGTTGCAGAGATTGTGTTC(9)
ZE3_1	scaffold173034.1	16833	16853	- [Negative strand]	744	TACGCTTGGCTTCTGAGCACC	21	1	93	44.086	-30.5	-32.7957	GTGCCGTGATGAGAAGCTAAC(12) GTGCCGTGATGAGAAGCTAACT(18)
ZE3_1	scaffold200796.2	1133	1156	+ [Positive strand]	19	AGGGCAAAGAGAATACGCAGAAAT	24	7	73	45.2055	-25.6	-35.0685	TTTCTGTTTCTGATTTGCCCAGAT(8)
ZE3_1	scaffold217681	40866	40887	+ [Positive strand]	63	TCTACAAGGCATTTGTTCTCTT	22	1	82	42.6829	-36.5	-44.5122	GGGAAGAAGTGTCTTGTGATG(5)
ZE3_1	scaffold231669.2	44052	44073	+ [Positive strand]	290	CGGAAGATATGGCTGTAAGAGT	22	1	84	34.5238	-42	-50	TTTTACAGCTATATCTTTTCCT(51) TTTACAGCTATATCTTTTCCT(50)
ZE3_1	scaffold231669.2	78115	78135	+ [Positive strand]	55	CAGAAGATATGGCTGTAAGAG	21	2	83	39.759	-37.2	-44.8193	TTTCACAGCTATATCTTTTCCT(7)
ZE3_1	scaffold235667.2	38856	38877	+ [Positive strand]	11867	TCCCGCGATCCTCCATGACTTT	22	1	117	47.0085	-51.4	-43.9316	AGTCGTGGAAGATCACAGGACA(10) GTCGTGGAAGATCACAGGACA(5)
ZE3_1	scaffold331071	71823	71843	- [Negative strand]	336	ATAATCATCATGGCCTTGACA	21	1	94	36.1702	-41	-43.617	TCTGGGCCACGGTGGTTAATGA(27)
ZE3_1	scaffold367684.1	20032	20052	- [Negative strand]	34093	CCGGACCAGGCTTCATTCCCC	21	1	82	53.6585	-41.3	-50.3659	GGACTGTTGTCTGGCTCGAGG(10)
ZE3_1	scaffold385423	17499	17519	+ [Positive strand]	11256	AATGGGTTGACTGGAAAGACC	21	2	82	46.3415	-40.2	-49.0244	TCTTTCCAGTTCTACCCATTTC(728)
ZE3_1	scaffold480453	234137	234158	+ [Positive strand]	496	AGTGGGAGGATAGGGTAAGACT	22	1	89	46.0674	-48.5	-54.4944	TCTTCCCTACTCCTCCCATTCC(110)
ZE3_1	scaffold529403	13573	13596	- [Negative strand]	6	AACCTTTAGACCTCTCAATACTAT	24	3	87	49.4253	-35.6	-40.9195	AGGATTGCGAGGATTCTGAGGAAG(10)
ZE3_1	scaffold588860	189	212	+ [Positive strand]	5	AATTTCGGCTGCCCTAAGATTGGG	24	4	101	47.5248	-45.94	-45.4851	TAGGATTGGGGCTGAAATTTAGCT(7)
ZE3_1	scaffold661973.2	94054	94075	- [Negative strand]	187	CGTAGCGAACAAGTAACTCATT	22	1	95	40	-46.26	-48.6947	TGAGTTCTTGATTCGCTATAGT(5)
ZE3_1	scaffold826811.1	109867	109890	+ [Positive strand]	9	AATCCTGTTTTGCGCTACGAAATC	24	1	76	42.1053	-35.2	-46.3158	TCGTAGCGCAGACAGTGTAAAAAT(5)
ZE3_1	scaffold859841	2185	2208	- [Negative strand]	715	AAAATCACCCAATCTCTGAGCACA	24	1	81	46.9136	-23.3	-28.7654	GTGCGATGATGATTGGTGATCCC(35)
ZE3_1	scaffold871249.2	11748	11768	- [Negative strand]	412	TTCCACATGCTTTCTTGAACT	21	1	126	42.8571	-55.6	-44.127	CTCAAGAAAGCTGTGGGAAA(18)
ZE3_1	scaffold873727	44548	44568	+ [Positive strand]	194	TTTGACCAGAAAATCCACATT	21	1	117	40.1709	-53.8	-45.9829	TGTGGATATTTGGGTCAAATC(18)
ZE3_1	scaffold893260	10403	10424	+ [Positive strand]	153	TCTGGTCCTCGGTGGTTTATGA	22	1	76	47.3684	-35.8	-47.1053	AAAACCACCGGGTCCAAGACA(15)
ZE3_1	scaffold899921	16675	16696	+ [Positive strand]	63	TCTACAAGGCATTTGTTCTCTT	22	1	82	43.9024	-40.9	-49.8781	GGGAAGAAGTGTCTTGTGATG(5)
ZE3_1	scaffold904641	17184	17204	- [Negative strand]	43	TTCGATCGTCTCGATGCGCTT	21	1	146	59.589	-101.4	-69.4521	GTGCATCGAGACGGTCGGAGC(8)
ZE3_1	tscaffold1572	554900	554920	- [Negative strand]	320	TCCCCCATCTTGTGCACTTGT	21	1	161	44.0994	-62.3	-38.6957	AAGTGCATAAGATTGGGTATT(20)
ZE3_1	tscaffold3026	1017904	1017927	+ [Positive strand]	15	TCCTAGGATAGTGAGCTCGACCCC	24	9	112	41.9643	-31.5	-28.125	ATAGAGGCAAGTTGTTTTGACTGC(16)
ZE3_1	tscaffold329	29133	29154	+ [Positive strand]	171	TCTGATACTCCCTTGAGCCATC	22	2	129	40.3101	-49.4	-38.2946	AGATGGCTCAGAGGAGTGTTA(8)
ZE3_1	tscaffold4219	18331	18351	- [Negative strand]	15	TTGGCAGCTTGACGAACCTCC	21	14	94	51.0638	-33.8	-35.9574	GAGAAATTGGAGAGGCTGCCA(8) CGAGAAATTGGAGAGGCTGCC(21) GCGAGAAATTGGAGAGGCTGC(11)
ZE3_1	tscaffold4658	3656	3679	+ [Positive strand]	6	ATTTCGGCTGCCCTAAGATTGGGG	24	3	69	50.7246	-39.5	-57.2464	TAGGATTGGGGCTGAAATTTAGCT(7)
ZE3_1	tscaffold5537	630964	630984	+ [Positive strand]	336	ATAATCATCATGGCCTTGACA	21	1	92	36.9565	-40	-43.4783	TCTGGGCCACGGTGGTTAATGA(27)
ZE3_2	C27026408	330	353	+ [Positive strand]	5	ATTTCGAGAATTGGATAGCCACTG	24	3	76	52.6316	-55.9	-73.5526	AAGTGGCTATTCGATTCTCGGAAT(8) AGTGGCTATTCGATTCTCGGAATC(5)
ZE3_2	C30507988	1023	1043	- [Negative strand]	1624	TTTAGCAAGACGATGAAAAGC	21	1	218	34.4037	-63.5	-29.1284	TTTTCATTGTCTTGTCAAATA(61)
ZE3_2	C32227856	21736	21759	- [Negative strand]	263	AATAGACTGTGACAGCCAAAGTGC	24	2	97	43.299	-28.06	-28.9278	AGTTTGGTTGCAGAGATTGTGTTC(11)
ZE3_2	C32290220	5782	5803	+ [Positive strand]	61	CCAGTCCTTCTGCTATCCACAT	22	1	216	39.8148	-75	-34.7222	GTGGTTACAGAAGGGTTGATT(11)
ZE3_2	C32302328	34591	34611	+ [Positive strand]	300	CTGGGCGACCGTAATGAATCC	21	1	94	44.6808	-45.3	-48.1915	ATTCATTACAGTAGCCCAGTA(62)
ZE3_2	C32392670	19737	19757	- [Negative strand]	141	TTAAGTGCATTGTAGGTGGCA	21	1	123	39.0244	-60.1	-48.8618	TCACCTCCTGTGCACTTATTG(11)
ZE3_2	C32564572	1004	1024	- [Negative strand]	12	ATTCGCTGAAGCTTGAGCCAG	21	9	68	45.5882	-21	-30.8824	ATGGCCTGAAGCTTCTGCAAA(7)
ZE3_2	scaffold114088	92985	93005	- [Negative strand]	5	ACCCTGGGATCCTAGTTACTG	21	3	108	45.3704	-36.4	-33.7037	ATGGTATCAGAGCTTGGACCC(6)
ZE3_2	scaffold12959.3	115367	115386	+ [Positive strand]	170	TAGCCTGGAACGAAGCACGC	20	1	178	42.6966	-63.05	-35.4213	GTGTTTCGATTCAGGCTCATG(5)
ZE3_2	scaffold161334.2	15672	15695	+ [Positive strand]	5	TCTGACGATGAACCACACTAGTTG	24	1	176	44.8864	-148.8	-84.5455	AACTAGTGTGGTTCATCGTCAGGA(88)
ZE3_2	scaffold168401.1	95729	95752	+ [Positive strand]	42	TGTTATTAGCTCTATCTGATCACT	24	1	86	41.8605	-27.7	-32.2093	GTGAAGTGATGAGTAGTATTCCCT(8) TGAAGTGATGAGTAGTATTCCCT(16)
ZE3_2	scaffold173034.1	16833	16853	- [Negative strand]	259	TACGCTTGGCTTCTGAGCACC	21	1	93	44.086	-30.5	-32.7957	GTGCCGTGATGAGAAGCTAAC(11) GTGCCGTGATGAGAAGCTAACT(9)
ZE3_2	scaffold200796.2	1133	1156	+ [Positive strand]	20	AGGGCAAAGAGAATACGCAGAAAT	24	7	73	45.2055	-25.6	-35.0685	TTTCTGTTTCTGATTTGCCCAGAT(12)
ZE3_2	scaffold217681	40866	40886	+ [Positive strand]	113	TCTACAAGGCATTTGTTCTCT	21	1	80	43.75	-34.8	-43.5	GGAAGAAGTGTCTTGTGATG(5)
ZE3_2	scaffold231669.2	44052	44073	+ [Positive strand]	532	CGGAAGATATGGCTGTAAGAGT	22	1	84	34.5238	-42	-50	TTTTACAGCTATATCTTTTCCT(62) TTTACAGCTATATCTTTTCCT(56)
ZE3_2	scaffold235667.2	38856	38877	+ [Positive strand]	16676	TCCCGCGATCCTCCATGACTTT	22	1	117	47.0085	-51.4	-43.9316	AGTCGTGGAAGATCACAGGACA(27) GTCGTGGAAGATCACAGGACA(12)
ZE3_2	scaffold294279	22170	22193	- [Negative strand]	9	GTGTGATTGCAAGCCTTGGAGACT	24	1	113	43.3628	-38.7	-34.2478	ATCCTTCCAAGAGCTTGCAATCCT(8)
ZE3_2	scaffold299247	48196	48215	+ [Positive strand]	7	TAGGCTAAGCTAGGTTAGGC	20	2	79	54.4304	-41.8	-52.9114	TAGGCTAGGCTAGGTTAGGCT(6)
ZE3_2	scaffold334332	130764	130787	- [Negative strand]	5	ATTTTGAGAATTGGATAGCCACTG	24	1	151	57.6159	-102.6	-67.947	AAGTGGCTATTCGATTCTCGGAAT(8) AGTGGCTATTCGATTCTCGGAATC(5)
ZE3_2	scaffold367684.1	20032	20052	- [Negative strand]	27253	CCGGACCAGGCTTCATTCCCC	21	1	82	53.6585	-41.3	-50.3659	GGACTGTTGTCTGGCTCGAGG(20)
ZE3_2	scaffold385423	17499	17519	+ [Positive strand]	18094	AATGGGTTGACTGGAAAGACC	21	2	82	46.3415	-40.2	-49.0244	TCTTTCCAGTTCTACCCATTTC(667)
ZE3_2	scaffold464209	6915	6936	- [Negative strand]	5213	TCCACCGAAGATCAGAAGGTTT	22	1	97	46.3918	-45.4	-46.8041	TAAGCCTCTGATCTTTGTTGG(12)
ZE3_2	scaffold4730	51521	51544	- [Negative strand]	20	TATAATGCGACTTTTTGGAAGCCT	24	16	91	41.7582	-49	-53.8462	TCTCCAAAAAGTCGCATTATAGAC(5) ATCTCCAAAAAGTCGCATTATAGA(16) AATCTCCAAAAAGTCGCATTATAG(5) CAAAAAGTCGCATTATAGACAACT(7)
ZE3_2	scaffold4730	51789	51812	- [Negative strand]	20	TATAATGCGACTTTTTGGAAGCCT	24	16	91	41.7582	-49	-53.8462	TCTCCAAAAAGTCGCATTATAGAC(5) ATCTCCAAAAAGTCGCATTATAGA(16) AATCTCCAAAAAGTCGCATTATAG(5) CAAAAAGTCGCATTATAGACAACT(7)
ZE3_2	scaffold4730	52057	52080	- [Negative strand]	20	TATAATGCGACTTTTTGGAAGCCT	24	16	111	45.9459	-53.2	-47.9279	TCTCCAAAAAGTCGCATTATAGAC(5) ATCTCCAAAAAGTCGCATTATAGA(16) AATCTCCAAAAAGTCGCATTATAG(5) CAAAAAGTCGCATTATAGACAACT(7)
ZE3_2	scaffold575748	33710	33730	+ [Positive strand]	106	ATGCACTCTGACATGCAAGGG	21	3	154	40.9091	-99.9	-64.8701	TATTCCCCTTGCATGTCAGAG(6)
ZE3_2	scaffold588860	189	212	+ [Positive strand]	7	AATTTCGGCTGCCCTAAGATTGGG	24	4	101	47.5248	-45.94	-45.4851	TAGGATTGGGGCTGAAATTTAGCT(20)
ZE3_2	scaffold774288	274577	274597	+ [Positive strand]	7	AGTTAATGCACTCTGATATGC	21	2	164	43.2927	-103.86	-63.3293	ATGTCAGAGTGCATTAACTTT(10)
ZE3_2	scaffold859841	2185	2208	- [Negative strand]	175	AAAATCACCCAATCTCTGAGCACA	24	1	81	46.9136	-23.3	-28.7654	GTGCGATGATGATTGGTGATCCC(13)
ZE3_2	scaffold871249.2	11748	11768	- [Negative strand]	385	TTCCACATGCTTTCTTGAACT	21	1	126	42.8571	-55.6	-44.127	CTCAAGAAAGCTGTGGGAAA(80)
ZE3_2	scaffold873727	44548	44568	+ [Positive strand]	442	TTTGACCAGAAAATCCACATT	21	1	117	40.1709	-53.8	-45.9829	TGTGGATATTTGGGTCAAATC(9)
ZE3_2	scaffold892653.2	18536	18556	- [Negative strand]	165	AATGGGTAAATTGAAAAGACC	21	2	98	41.8367	-48.2	-49.1837	TCTTTTCAGTTCTGCCCATTTC(6)
ZE3_2	scaffold893260	10403	10424	+ [Positive strand]	314	TCTGGTCCTCGGTGGTTTATGA	22	1	76	47.3684	-35.8	-47.1053	AAAACCACCGGGTCCAAGACA(19)
ZE3_2	scaffold899921	16675	16695	+ [Positive strand]	113	TCTACAAGGCATTTGTTCTCT	21	1	86	41.8605	-43.2	-50.2326	GGAAGAAGTGTCTTGTGATG(5)
ZE3_2	scaffold904641	17184	17204	- [Negative strand]	98	TTCGATCGTCTCGATGCGCTT	21	1	146	59.589	-101.4	-69.4521	GTGCATCGAGACGGTCGGAGC(13)
ZE3_2	tscaffold1572	554900	554920	- [Negative strand]	336	TCCCCCATCTTGTGCACTTGT	21	1	161	44.0994	-62.3	-38.6957	AAGTGCATAAGATTGGGTATT(35)
ZE3_2	tscaffold301	225205	225228	+ [Positive strand]	6	AAAGGATTTGCCATCTCTGTGAGA	24	5	73	42.4657	-23.2	-31.7808	TGAACATCGAGGATGAAAATCACT(9)
ZE3_2	tscaffold329	29133	29154	+ [Positive strand]	405	TCTGATACTCCCTTGAGCCATC	22	2	129	40.3101	-49.4	-38.2946	AGATGGCTCAGAGGAGTGTTA(11)
ZE3_2	tscaffold3937	85573	85593	+ [Positive strand]	5	ACCCTGGGATCCTAGTTACTG	21	4	146	52.0548	-45.7	-31.3014	ATGGTATCAGAGCTTGGACCC(6)
ZE3_2	tscaffold4219	18331	18351	- [Negative strand]	26	TTGGCAGCTTGACGAACCTCC	21	14	94	51.0638	-33.8	-35.9574	GAGAAATTGGAGAGGCTGCCA(11) CGAGAAATTGGAGAGGCTGCC(29) GCGAGAAATTGGAGAGGCTGC(7)
ZE3_2	tscaffold4374	1082521	1082544	- [Negative strand]	9	AGGCATCCCACATTGTTCTGGACT	24	4	82	51.2195	-28.5	-34.7561	TTGCTTGAGGATATGGGGAAACTC(7)
ZE3_2	tscaffold4438	66472	66495	- [Negative strand]	5	AACTAGTGTGGTTCATCGTCATGA	24	2	65	46.1538	-51.3	-78.9231	GTCCTGACGATGAACCACACTAGT(9) TCCTGACGATGAACCACACTAGT(6) TGTCCTGACGATGAACCACACTAG(20) TCCTGACGATGAACCACACTAGTT(38) CCTGACGATGAACCACACTAGTTG(77) CTTGTCCTGACGATGAACCACACT(19) CTGACGATGAACCACACTAGTTGG(6)
ZE3_2	tscaffold4658	3655	3678	+ [Positive strand]	7	AATTTCGGCTGCCCTAAGATTGGG	24	3	69	50.7246	-39.5	-57.2464	TAGGATTGGGGCTGAAATTTAGCT(20)
ZE3_2	tscaffold4889	5455	5475	- [Negative strand]	962	TGGAGCTGTTGTCACTCCACT	21	2	104	47.1154	-54.8	-52.6923	TATGGAGTGGGGTGACAACATC(7)
ZE3_2	tscaffold5035	602086	602106	+ [Positive strand]	6	CCGGAAACGCGTTTTAGGGCC	21	3	95	57.8947	-82.8	-87.1579	GCCCTGAAACGCGTTTCCGGC(17)
ZE3_2	tscaffold5105	151711	151731	+ [Positive strand]	962	TGGAGCTGTTGTCACTCCACT	21	2	104	46.1538	-51.7	-49.7115	TATGGAGTGGGGTGACAACATC(7)
ZE3_2	tscaffold773	146837	146860	+ [Positive strand]	6	AACCCAAGAATATTATAGCTCTGA	24	2	93	38.7097	-27.1	-29.1398	TAGCTCTGATACCACTTGTTGTAG(7)
ZE3_2	tscaffold893	380288	380308	- [Negative strand]	6	CCGGAAACGCGTTTTAGGGCC	21	3	93	60.2151	-87.2	-93.7634	GCCCTGAAACGCGTTTCCGGC(17)
ZE4B_1	C27026408	330	353	+ [Positive strand]	13	ATTTCGAGAATTGGATAGCCACTG	24	3	76	52.6316	-55.9	-73.5526	AAGTGGCTATTCGATTCTCGGAAT(16)
ZE4B_1	C30507988	1023	1043	- [Negative strand]	1518	TTTAGCAAGACGATGAAAAGC	21	1	218	34.4037	-63.5	-29.1284	TTTTCATTGTCTTGTCAAATA(81) TTTTCATTGTCTTGTCAAATAA(5)
ZE4B_1	C32144256	5868	5888	+ [Positive strand]	108	TGAGATTGTTGGAGAGGTTCA	21	2	80	42.5	-37	-46.25	AACTTCGCCAACAATCTCACC(14)
ZE4B_1	C32227856	21736	21759	- [Negative strand]	109	AATAGACTGTGACAGCCAAAGTGC	24	2	97	43.299	-28.06	-28.9278	AGTTTGGTTGCAGAGATTGTGTTC(5)
ZE4B_1	C32290220	5782	5803	+ [Positive strand]	88	CCAGTCCTTCTGCTATCCACAT	22	1	216	39.8148	-75	-34.7222	GTGGTTACAGAAGGGTTGATT(12)
ZE4B_1	C32381312	37908	37928	- [Negative strand]	119	CATCTGATCGATCCTCCCACC	21	1	149	51.0067	-72.8	-48.8591	TGGGAGCGATCGATGAGGTGTT(13)
ZE4B_1	C32392670	19737	19757	- [Negative strand]	118	TTAAGTGCATTGTAGGTGGCA	21	1	123	39.0244	-60.1	-48.8618	TCACCTCCTGTGCACTTATTG(7)
ZE4B_1	scaffold138427	2693	2716	+ [Positive strand]	109	AATAGACTGTGACAGCCAAAGTGC	24	2	97	41.2371	-29.3	-30.2062	AGTTTGGTTGCAGAGATTGTGTTC(5)
ZE4B_1	scaffold160934	8061	8084	+ [Positive strand]	7	TCTCTGGTTTTGAACTTGTGACCT	24	5	62	41.9355	-17.1	-27.5806	AGGAAACACATGCTCTTAACCATT(86) GAGGAAACACATGCTCTTAACCAT(5)
ZE4B_1	scaffold161334.2	15672	15695	+ [Positive strand]	10	TCTGACGATGAACCACACTAGTTG	24	1	176	44.8864	-148.8	-84.5455	AACTAGTGTGGTTCATCGTCAGGA(113)
ZE4B_1	scaffold173034.1	16833	16853	- [Negative strand]	268	TACGCTTGGCTTCTGAGCACC	21	1	93	44.086	-30.5	-32.7957	GTGCCGTGATGAGAAGCTAACT(8)
ZE4B_1	scaffold231669.2	78115	78135	+ [Positive strand]	53	CAGAAGATATGGCTGTAAGAG	21	2	83	39.759	-37.2	-44.8193	TTTCACAGCTATATCTTTTCCT(5)
ZE4B_1	scaffold235667.2	38856	38877	+ [Positive strand]	13263	TCCCGCGATCCTCCATGACTTT	22	1	117	47.0085	-51.4	-43.9316	AGTCGTGGAAGATCACAGGACA(49) GTCGTGGAAGATCACAGGACA(9)
ZE4B_1	scaffold274954.2	166021	166044	+ [Positive strand]	5	CTGACGATGAACCGCACTAGTTGG	24	1	180	42.7778	-96.4	-53.5556	AACTAGTGTGGTTCATCGTCAGGA(113)
ZE4B_1	scaffold317537.2	82724	82747	- [Negative strand]	5	TGACGATGAACTACACTGGTTGGT	24	3	181	38.1215	-140.2	-77.4586	AACCAGTGTGGTTCATCATCAGGA(8)
ZE4B_1	scaffold367684.1	20032	20052	- [Negative strand]	24697	CCGGACCAGGCTTCATTCCCC	21	1	82	53.6585	-41.3	-50.3659	GGACTGTTGTCTGGCTCGAGG(12)
ZE4B_1	scaffold385423	17499	17519	+ [Positive strand]	12280	AATGGGTTGACTGGAAAGACC	21	2	82	46.3415	-40.2	-49.0244	TCTTTCCAGTTCTACCCATTTC(754)
ZE4B_1	scaffold386548	37928	37948	+ [Positive strand]	30	CATACAGGGATCCATGCAGAA	21	1	81	50.6173	-48.7	-60.1235	CTGCCTGGCTCCCTGTATGCC(7)
ZE4B_1	scaffold398783	243708	243731	+ [Positive strand]	6	AAGGGCTTTCGGGTAGAATTGACC	24	3	84	54.7619	-34.7	-41.3095	TTGACCGATTGAGCTAACCCTTGG(20)
ZE4B_1	scaffold464209	6915	6936	- [Negative strand]	5788	TCCACCGAAGATCAGAAGGTTT	22	1	97	46.3918	-45.4	-46.8041	TAAGCCTCTGATCTTTGTTGG(5)
ZE4B_1	scaffold4730	51789	51812	- [Negative strand]	31	TATAATGCGACTTTTTGGAAGCCT	24	16	91	41.7582	-49	-53.8462	TCTCCAAAAAGTCGCATTATAGAC(6) ATCTCCAAAAAGTCGCATTATAGA(15) AATCTCCAAAAAGTCGCATTATAG(6) CAAAAAGTCGCATTATAGACAACT(7)
ZE4B_1	scaffold4730	51521	51544	- [Negative strand]	31	TATAATGCGACTTTTTGGAAGCCT	24	16	91	41.7582	-49	-53.8462	TCTCCAAAAAGTCGCATTATAGAC(6) ATCTCCAAAAAGTCGCATTATAGA(15) AATCTCCAAAAAGTCGCATTATAG(6) CAAAAAGTCGCATTATAGACAACT(7)
ZE4B_1	scaffold4730	52057	52080	- [Negative strand]	31	TATAATGCGACTTTTTGGAAGCCT	24	16	111	45.9459	-53.2	-47.9279	TCTCCAAAAAGTCGCATTATAGAC(6) ATCTCCAAAAAGTCGCATTATAGA(15) AATCTCCAAAAAGTCGCATTATAG(6) CAAAAAGTCGCATTATAGACAACT(7)
ZE4B_1	scaffold480453	234137	234158	+ [Positive strand]	695	AGTGGGAGGATAGGGTAAGACT	22	1	89	46.0674	-48.5	-54.4944	TCTTCCCTACTCCTCCCATTCC(84)
ZE4B_1	scaffold529403	13573	13596	- [Negative strand]	10	AACCTTTAGACCTCTCAATACTAT	24	3	87	49.4253	-35.6	-40.9195	AGGATTGCGAGGATTCTGAGGAAG(9)
ZE4B_1	scaffold575748	33710	33730	+ [Positive strand]	109	ATGCACTCTGACATGCAAGGG	21	3	154	40.9091	-99.9	-64.8701	TATTCCCCTTGCATGTCAGAG(9)
ZE4B_1	scaffold588860	189	212	+ [Positive strand]	8	AATTTCGGCTGCCCTAAGATTGGG	24	4	101	47.5248	-45.94	-45.4851	TAGGATTGGGGCTGAAATTTAGCT(27)
ZE4B_1	scaffold605145	4735	4754	- [Negative strand]	11454	TGACAGAAGAGAGTGGGCAC	20	2	89	55.0562	-51.1	-57.4157	CCCATGTCTCTTTCTGTCAGC(24) CATGTCTCTTTCTGTCAGC(24)
ZE4B_1	scaffold649797	31944	31967	+ [Positive strand]	59	GACTTGACCGATTGAGCTAACCCT	24	14	67	56.7164	-19.1	-28.5075	ACCCTGTGACCTCCCATTGGCGAG(6) TCGACCCTGTGACCTCCCATTGGC(69)
ZE4B_1	scaffold763498.2	2316	2339	+ [Positive strand]	5	AGGGCAAAGAGAATACGCAGAAAT	24	3	80	42.5	-26.7	-33.375	TTTCTGTTTCTGATTTGCCCAGAT(12) TTCTGTTTCTGATTTGCCCAGATC(29)
ZE4B_1	scaffold787973	30238	30261	+ [Positive strand]	12	AGAAACACTAAGACGAAAGGGCAG	24	10	119	47.8992	-38.4	-32.2689	ATCTCTGTTGAGATTGTTAGGCCT(15)
ZE4B_1	scaffold859841	2185	2208	- [Negative strand]	124	AAAATCACCCAATCTCTGAGCACA	24	1	81	46.9136	-23.3	-28.7654	GTGCGATGATGATTGGTGATCCC(14)
ZE4B_1	scaffold871249.2	11748	11768	- [Negative strand]	455	TTCCACATGCTTTCTTGAACT	21	1	126	42.8571	-55.6	-44.127	CTCAAGAAAGCTGTGGGAAA(96)
ZE4B_1	scaffold873727	44548	44568	+ [Positive strand]	349	TTTGACCAGAAAATCCACATT	21	1	117	40.1709	-53.8	-45.9829	TGTGGATATTTGGGTCAAATC(16)
ZE4B_1	scaffold874384.1	32643	32666	- [Negative strand]	10	TGATAGCCTGCTCCCTTACGGACC	24	4	75	57.3333	-28.9	-38.5333	TCGGACGTAAGGAAACAGGTTAAC(6)
ZE4B_1	scaffold8753.1	25578	25601	- [Negative strand]	8	TAGTGGCTATCCGATTCTGAGAAT	24	6	118	55.9322	-86.4	-73.2203	TCTCGGAATCGGATAGCCACCACT(5) CTCGGAATCGGATAGCCACCACTC(10)
ZE4B_1	scaffold893260	10403	10424	+ [Positive strand]	361	TCTGGTCCTCGGTGGTTTATGA	22	1	76	47.3684	-35.8	-47.1053	AAAACCACCGGGTCCAAGACA(31)
ZE4B_1	scaffold904641	17184	17204	- [Negative strand]	36	TTCGATCGTCTCGATGCGCTT	21	1	146	59.589	-101.4	-69.4521	GTGCATCGAGACGGTCGGAGC(5)
ZE4B_1	scaffold96843	362157	362180	+ [Positive strand]	8	TAGTGGCTATCCGATTCTGAGAAT	24	6	92	51.087	-67.4	-73.2609	CTCAGAATCGGATAGCCACCGCTC(9)
ZE4B_1	tscaffold1572	554900	554920	- [Negative strand]	414	TCCCCCATCTTGTGCACTTGT	21	1	161	44.0994	-62.3	-38.6957	AAGTGCATAAGATTGGGTATT(31)
ZE4B_1	tscaffold1955	259071	259094	- [Negative strand]	5	TCGAAATGCGTCGACAAAGGTCTT	24	2	146	46.5753	-131.2	-89.863	GACCTTTGTCGACGCGTTTCGAAC(14)
ZE4B_1	tscaffold2757	1383	1406	+ [Positive strand]	13	GTGTGATTGCAAGCCTTGGAGACT	24	2	113	42.4779	-37	-32.7434	ATCCTTCCAAGAGCTTGCAATCCT(5)
ZE4B_1	tscaffold329	29133	29154	+ [Positive strand]	328	TCTGATACTCCCTTGAGCCATC	22	2	129	40.3101	-49.4	-38.2946	AGATGGCTCAGAGGAGTGTTA(9)
ZE4B_1	tscaffold3582	434684	434707	+ [Positive strand]	109	AATAGACTGTGACAGCCAAAGTGC	24	2	80	43.75	-21.41	-26.7625	AGTTTGGTTGCAGAGATTGTGTTC(5)
ZE4B_1	tscaffold4049	54346	54366	+ [Positive strand]	11	ATTCGCTGAAGCTTGAGCCAG	21	9	81	48.1481	-26.8	-33.0864	ATGGCCTGAAGCTTCTGCAAA(5)
ZE4B_1	tscaffold4658	3655	3678	+ [Positive strand]	8	AATTTCGGCTGCCCTAAGATTGGG	24	3	69	50.7246	-39.5	-57.2464	TAGGATTGGGGCTGAAATTTAGCT(27)
ZE4B_1	tscaffold5035	602086	602106	+ [Positive strand]	7	CCGGAAACGCGTTTTAGGGCC	21	3	95	57.8947	-82.8	-87.1579	GCCCTGAAACGCGTTTCCGGC(47)
ZE4B_1	tscaffold6004	92220	92243	+ [Positive strand]	6	AACCAGTGTGGTTCATCGTGAGGA	24	3	212	40.566	-182.7	-86.1792	GTCCTGACGATGAACCACACTAGT(23) TGTCCTGACGATGAACCACACTAG(36) TCCTGACGATGAACCACACTAGTT(50) CCTGACGATGAACCACACTAGTTG(135) TTGTCCTGACGATGAACCACACT(10) CTTGTCCTGACGATGAACCACACT(73) CTGACGATGAACCACACTAGTTGG(14) ACTTGTCCTGACGATGAACCACACT(9)
ZE4B_1	tscaffold7422	232824	232847	+ [Positive strand]	10	AACCTTTAGACCTCTCAATACTAT	24	2	94	52.1277	-32.7	-34.7872	AGGATTGCGAGGATTCTGAGGAAG(9)
ZE4B_1	tscaffold8619	270872	270895	+ [Positive strand]	8	TAGTGGCTATCCGATTCTGAGAAT	24	6	98	56.1224	-80.9	-82.551	CTCAGAATCGGATAGCCACCGCTC(9)
ZE4B_1	tscaffold893	380288	380308	- [Negative strand]	7	CCGGAAACGCGTTTTAGGGCC	21	3	93	60.2151	-87.2	-93.7634	GCCCTGAAACGCGTTTCCGGC(47)
ZE4B_2	C27026408	330	353	+ [Positive strand]	19	ATTTCGAGAATTGGATAGCCACTG	24	3	76	52.6316	-55.9	-73.5526	AAGTGGCTATTCGATTCTCGGAAT(16)
ZE4B_2	C30507988	1023	1043	- [Negative strand]	1994	TTTAGCAAGACGATGAAAAGC	21	1	218	34.4037	-63.5	-29.1284	TTTTCATTGTCTTGTCAAATA(45)
ZE4B_2	C31681690	5019	5040	- [Negative strand]	271	CGTAGCGAACAAGTAACTCATT	22	2	95	40	-46.26	-48.6947	TGAGTTCTTGATTCGCTATAGT(6)
ZE4B_2	C32144256	5868	5888	+ [Positive strand]	154	TGAGATTGTTGGAGAGGTTCA	21	2	80	42.5	-37	-46.25	AACTTCGCCAACAATCTCACC(9)
ZE4B_2	C32189518	563	586	- [Negative strand]	5	AGCGGTGACCATCTGATTCTGAGA	24	1	96	57.2917	-59	-61.4583	TTCTCGGAATCAGATAGCCACCAC(5)
ZE4B_2	C32227856	21736	21759	- [Negative strand]	200	AATAGACTGTGACAGCCAAAGTGC	24	2	97	43.299	-28.06	-28.9278	AGTTTGGTTGCAGAGATTGTGTTC(5)
ZE4B_2	C32290220	5782	5803	+ [Positive strand]	152	CCAGTCCTTCTGCTATCCACAT	22	1	216	39.8148	-75	-34.7222	GTGGTTACAGAAGGGTTGATT(7)
ZE4B_2	C32302328	34591	34611	+ [Positive strand]	225	CTGGGCGACCGTAATGAATCC	21	1	94	44.6808	-45.3	-48.1915	ATTCATTACAGTAGCCCAGTA(51)
ZE4B_2	C32392670	19737	19757	- [Negative strand]	177	TTAAGTGCATTGTAGGTGGCA	21	1	123	39.0244	-60.1	-48.8618	TCACCTCCTGTGCACTTATTG(5)
ZE4B_2	C32532232	30534	30557	+ [Positive strand]	24	AACTAGTGTGGTTCATCGTCAAGA	24	16	85	47.0588	-71.4	-84	GTCCTGACGATGAACCACACTAGT(6) TGTCCTGACGATGAACCACACTAG(51) TCCTGACGATGAACCACACTAGTT(56) TTGTCCTGACGATGAACCACACTAG(5) TTGTCCTGACGATGAACCACACTA(10) CCTGACGATGAACCACACTAGTTG(112) CTTGTCCTGACGATGAACCACACT(24) ACTTGTCCTGACGATGAACCACACT(7)
ZE4B_2	C32567954	227124	227145	- [Negative strand]	271	CGTAGCGAACAAGTAACTCATT	22	2	115	40	-51.66	-44.9217	TGAGTTCTTGATTCGCTATAGT(6)
ZE4B_2	scaffold12959.3	115367	115386	+ [Positive strand]	231	TAGCCTGGAACGAAGCACGC	20	1	178	42.6966	-63.05	-35.4213	GTGTTTCGATTCAGGCTCATG(7)
ZE4B_2	scaffold138427	2693	2716	+ [Positive strand]	200	AATAGACTGTGACAGCCAAAGTGC	24	2	97	41.2371	-29.3	-30.2062	AGTTTGGTTGCAGAGATTGTGTTC(5)
ZE4B_2	scaffold157525	13799	13822	+ [Positive strand]	24	AACTAGTGTGGTTCATCGTCAAGA	24	16	93	49.4624	-81.6	-87.7419	GTCCTGACGATGAACCACACTAGT(6) TGTCCTGACGATGAACCACACTAG(51) TCCTGACGATGAACCACACTAGTT(56) TTGTCCTGACGATGAACCACACTAG(5) TTGTCCTGACGATGAACCACACTA(10) CCTGACGATGAACCACACTAGTTG(112) CTTGTCCTGACGATGAACCACACT(24) ACTTGTCCTGACGATGAACCACACT(7)
ZE4B_2	scaffold173034.1	16833	16853	- [Negative strand]	547	TACGCTTGGCTTCTGAGCACC	21	1	93	44.086	-30.5	-32.7957	GTGCCGTGATGAGAAGCTAAC(10) GTGCCGTGATGAGAAGCTAACT(18)
ZE4B_2	scaffold200796.2	1133	1156	+ [Positive strand]	15	AGGGCAAAGAGAATACGCAGAAAT	24	7	73	45.2055	-25.6	-35.0685	TTTCTGTTTCTGATTTGCCCAGAT(7)
ZE4B_2	scaffold226718	2426	2446	+ [Positive strand]	1176	TGCCACGATCCACTGAGATTC	21	1	64	56.25	-25.1	-39.2188	ATTGTAAGTGGCAGAGTGGCCT(5) TTGTAAGTGGCAGAGTGGCCT(14) GTATTGTAAGTGGCAGAGTGG(6)
ZE4B_2	scaffold231669.2	78115	78135	+ [Positive strand]	93	CAGAAGATATGGCTGTAAGAG	21	2	83	39.759	-37.2	-44.8193	TTTCACAGCTATATCTTTTCCT(8)
ZE4B_2	scaffold231669.2	44052	44073	+ [Positive strand]	514	CGGAAGATATGGCTGTAAGAGT	22	1	84	34.5238	-42	-50	TTTTACAGCTATATCTTTTCCT(38) TTTACAGCTATATCTTTTCCT(72)
ZE4B_2	scaffold235667.2	38856	38877	+ [Positive strand]	17269	TCCCGCGATCCTCCATGACTTT	22	1	117	47.0085	-51.4	-43.9316	AGTCGTGGAAGATCACAGGACA(48) GTCGTGGAAGATCACAGGACA(22)
ZE4B_2	scaffold367684.1	20032	20052	- [Negative strand]	33758	CCGGACCAGGCTTCATTCCCC	21	1	82	53.6585	-41.3	-50.3659	GGACTGTTGTCTGGCTCGAG(12) GGACTGTTGTCTGGCTCGAGG(24)
ZE4B_2	scaffold373256.1	59915	59935	- [Negative strand]	11	TCCTCTTGCATGTCAGACTGC	21	2	150	42	-102.9	-68.6	TCTGACATGCAAGGGGAATAG(10)
ZE4B_2	scaffold385423	17499	17519	+ [Positive strand]	10809	AATGGGTTGACTGGAAAGACC	21	2	82	46.3415	-40.2	-49.0244	TCTTTCCAGTTCTACCCATTTC(583)
ZE4B_2	scaffold394714.2	63841	63862	- [Negative strand]	128	TAAACAATGTCCACCCTTCATC	22	1	217	41.0138	-76.99	-35.4793	CGAGGGGTGGGAGTTGTTTAGC(27)
ZE4B_2	scaffold398783	243708	243731	+ [Positive strand]	5	AAGGGCTTTCGGGTAGAATTGACC	24	3	84	54.7619	-34.7	-41.3095	TTGACCGATTGAGCTAACCCTTGG(13)
ZE4B_2	scaffold464209	6915	6936	- [Negative strand]	8285	TCCACCGAAGATCAGAAGGTTT	22	1	97	46.3918	-45.4	-46.8041	TAAGCCTCTGATCTTTGTTGG(5)
ZE4B_2	scaffold4730	51789	51812	- [Negative strand]	25	TATAATGCGACTTTTTGGAAGCCT	24	16	91	41.7582	-49	-53.8462	TCTCCAAAAAGTCGCATTATAGAC(6) ATCTCCAAAAAGTCGCATTATAGA(16)
ZE4B_2	scaffold4730	52057	52080	- [Negative strand]	25	TATAATGCGACTTTTTGGAAGCCT	24	16	111	45.9459	-53.2	-47.9279	TCTCCAAAAAGTCGCATTATAGAC(6) ATCTCCAAAAAGTCGCATTATAGA(16)
ZE4B_2	scaffold4730	51521	51544	- [Negative strand]	25	TATAATGCGACTTTTTGGAAGCCT	24	16	91	41.7582	-49	-53.8462	TCTCCAAAAAGTCGCATTATAGAC(6) ATCTCCAAAAAGTCGCATTATAGA(16)
ZE4B_2	scaffold491550	55890	55913	+ [Positive strand]	5	ATCTCAATGGAGAGTCTCTAGCCT	24	2	93	41.9355	-23.8	-25.5914	AGGAAGGAGAACACTCCACAAGCC(52) TAAGGAAGGAGAACACTCCACAAG(22)
ZE4B_2	scaffold529403	13573	13596	- [Negative strand]	8	AACCTTTAGACCTCTCAATACTAT	24	3	87	49.4253	-35.6	-40.9195	AGGATTGCGAGGATTCTGAGGAAG(10)
ZE4B_2	scaffold551624	129	152	+ [Positive strand]	9	AATTTCGGCTGCCCTAAGATTGGG	24	4	102	47.0588	-51.9	-50.8824	TAGGATTGGGGCTGAAATTTAGCT(21)
ZE4B_2	scaffold575748	33710	33730	+ [Positive strand]	123	ATGCACTCTGACATGCAAGGG	21	3	154	40.9091	-99.9	-64.8701	TATTCCCCTTGCATGTCAGAG(13)
ZE4B_2	scaffold611244	115898	115921	+ [Positive strand]	5	GCTTTCGGGCCGAGAGAACTGCTC	24	3	149	48.3221	-52.3	-35.1007	AAAAGGTTTCTGGTAGCCCTAGCT(5)
ZE4B_2	scaffold661973.2	94054	94075	- [Negative strand]	271	CGTAGCGAACAAGTAACTCATT	22	1	95	40	-46.26	-48.6947	TGAGTTCTTGATTCGCTATAGT(6)
ZE4B_2	scaffold738632	16062	16083	- [Negative strand]	2622	TTTGGAGAGAAAATGGCTACAT	22	4	115	36.5217	-45	-39.1304	GAGGTCATTTGCTCTTCGAATT(5)
ZE4B_2	scaffold763498.2	2316	2339	+ [Positive strand]	15	AGGGCAAAGAGAATACGCAGAAAT	24	3	80	42.5	-26.7	-33.375	TTTCTGTTTCTGATTTGCCCAGAT(7) TTCTGTTTCTGATTTGCCCAGATC(35)
ZE4B_2	scaffold776854	33636	33659	+ [Positive strand]	5	TCTGATTCTCGGAATTGAATAGCC	24	3	220	52.2727	-134.7	-61.2273	AGTGGCTATCCGATTCTGAGAATC(9)
ZE4B_2	scaffold787973	30238	30261	+ [Positive strand]	13	AGAAACACTAAGACGAAAGGGCAG	24	10	119	47.8992	-38.4	-32.2689	ATCTCTGTTGAGATTGTTAGGCCT(17)
ZE4B_2	scaffold859841	2185	2208	- [Negative strand]	374	AAAATCACCCAATCTCTGAGCACA	24	1	81	46.9136	-23.3	-28.7654	GTGCGATGATGATTGGTGATCCC(22)
ZE4B_2	scaffold873727	44548	44568	+ [Positive strand]	523	TTTGACCAGAAAATCCACATT	21	1	117	40.1709	-53.8	-45.9829	TGTGGATATTTGGGTCAAATC(20)
ZE4B_2	scaffold893260	10403	10424	+ [Positive strand]	397	TCTGGTCCTCGGTGGTTTATGA	22	1	76	47.3684	-35.8	-47.1053	AAAACCACCGGGTCCAAGACA(36)
ZE4B_2	scaffold895992.2	71560	71583	- [Negative strand]	10	ACTTGTCATGACGATGAACCACAC	24	6	65	44.6154	-17.9	-27.5385	TTGGTTCGAAACGCGTCGACAAAA(5)
ZE4B_2	scaffold904641	17184	17204	- [Negative strand]	58	TTCGATCGTCTCGATGCGCTT	21	1	146	59.589	-101.4	-69.4521	GTGCATCGAGACGGTCGGAGC(7)
ZE4B_2	tscaffold1572	554900	554920	- [Negative strand]	339	TCCCCCATCTTGTGCACTTGT	21	1	161	44.0994	-62.3	-38.6957	AAGTGCATAAGATTGGGTATT(17)
ZE4B_2	tscaffold1955	259071	259094	- [Negative strand]	6	TCGAAATGCGTCGACAAAGGTCTT	24	2	146	46.5753	-131.2	-89.863	GACCTTTGTCGACGCGTTTCGAAC(5)
ZE4B_2	tscaffold2269	578072	578095	- [Negative strand]	16	ACGCACTCTGAGACTGACTTTGAG	24	5	112	49.1071	-40.9	-36.5179	ACTTCGGGTCAGTTGAGACTGGTC(5)
ZE4B_2	tscaffold301	225205	225228	+ [Positive strand]	9	AAAGGATTTGCCATCTCTGTGAGA	24	5	73	42.4657	-23.2	-31.7808	TGAACATCGAGGATGAAAATCACT(22) AACATCGAGGATGAAAATCACTTC(5) ATATGAACATCGAGGATGAAAATC(5)
ZE4B_2	tscaffold3121	431149	431172	+ [Positive strand]	7	AATTTCGAGAATCGGATAGCCACC	24	6	112	53.5714	-69.9	-62.4107	AAGTGGCTATTCGATTCTTGGAAT(5)
ZE4B_2	tscaffold329	29133	29154	+ [Positive strand]	329	TCTGATACTCCCTTGAGCCATC	22	2	129	40.3101	-49.4	-38.2946	AGATGGCTCAGAGGAGTGTTAA(5) AGATGGCTCAGAGGAGTGTTA(16)
ZE4B_2	tscaffold3582	434684	434707	+ [Positive strand]	200	AATAGACTGTGACAGCCAAAGTGC	24	2	80	43.75	-21.41	-26.7625	AGTTTGGTTGCAGAGATTGTGTTC(5)
ZE4B_2	tscaffold4658	3655	3678	+ [Positive strand]	9	AATTTCGGCTGCCCTAAGATTGGG	24	3	69	50.7246	-39.5	-57.2464	TAGGATTGGGGCTGAAATTTAGCT(21)
ZE4B_2	tscaffold5035	602086	602106	+ [Positive strand]	6	CCGGAAACGCGTTTTAGGGCC	21	3	95	57.8947	-82.8	-87.1579	GCCCTGAAACGCGTTTCCGGC(28)
ZE4B_2	tscaffold5880	96663	96684	- [Negative strand]	898	TTTGGAGAGAAAATGGCCACAT	22	2	115	37.3913	-46.9	-40.7826	GAGGTCATTTGCTCTTCGAATT(5)
ZE4B_2	tscaffold6004	92220	92243	+ [Positive strand]	13	AACCAGTGTGGTTCATCGTGAGGA	24	3	212	40.566	-182.7	-86.1792	GTCCTGACGATGAACCACACTAGT(6) TGTCCTGACGATGAACCACACTAG(51) TCCTGACGATGAACCACACTAGTT(56) TTGTCCTGACGATGAACCACACTAG(5) TTGTCCTGACGATGAACCACACTA(10) CCTGACGATGAACCACACTAGTTG(112) CTTGTCCTGACGATGAACCACACT(24) ACTTGTCCTGACGATGAACCACACT(7)
ZE4B_2	tscaffold738	479482	479502	+ [Positive strand]	32	ATTCCCCTTGCATGTCAGACA	21	1	149	40.9396	-100.5	-67.4497	TCTGACATGCAAGGGGAATAG(10)
ZE4B_2	tscaffold8175	266503	266523	+ [Positive strand]	45	TATCGATTGCGAGGCAAAGCA	21	1	101	42.5743	-47	-46.5347	TTTTCCTCCGCAATTGATACTC(28)
ZE4B_2	tscaffold893	380288	380308	- [Negative strand]	6	CCGGAAACGCGTTTTAGGGCC	21	3	93	60.2151	-87.2	-93.7634	GCCCTGAAACGCGTTTCCGGC(28)
ZE7_1	C27026408	331	354	+ [Positive strand]	19	TTTCGAGAATTGGATAGCCACTGC	24	3	76	52.6316	-55.9	-73.5526	AAGTGGCTATTCGATTCTCGGAAT(11) AGTGGCTATTCGATTCTCGGAATC(6)
ZE7_1	C30507988	1023	1043	- [Negative strand]	1170	TTTAGCAAGACGATGAAAAGC	21	1	218	34.4037	-63.5	-29.1284	TTTTCATTGTCTTGTCAAATA(89)
ZE7_1	C31681690	5019	5040	- [Negative strand]	413	CGTAGCGAACAAGTAACTCATT	22	2	95	40	-46.26	-48.6947	TGAGTTCTTGATTCGCTATAGT(13)
ZE7_1	C32144256	5868	5888	+ [Positive strand]	487	TGAGATTGTTGGAGAGGTTCA	21	2	80	42.5	-37	-46.25	AACTTCGCCAACAATCTCACC(89)
ZE7_1	C32227856	21736	21759	- [Negative strand]	68	AATAGACTGTGACAGCCAAAGTGC	24	2	97	43.299	-28.06	-28.9278	AGTTTGGTTGCAGAGATTGTGTTC(6)
ZE7_1	C32290220	5782	5803	+ [Positive strand]	141	CCAGTCCTTCTGCTATCCACAT	22	1	216	39.8148	-75	-34.7222	GTGGTTACAGAAGGGTTGATT(12)
ZE7_1	C32302328	34591	34611	+ [Positive strand]	193	CTGGGCGACCGTAATGAATCC	21	1	94	44.6808	-45.3	-48.1915	ATTCATTACAGTAGCCCAGTA(35)
ZE7_1	C32381312	37908	37928	- [Negative strand]	45	CATCTGATCGATCCTCCCACC	21	1	149	51.0067	-72.8	-48.8591	TGGGAGCGATCGATGAGGTGTT(9)
ZE7_1	C32392670	19736	19757	- [Negative strand]	110	TTAAGTGCATTGTAGGTGGCAA	22	1	123	39.0244	-60.1	-48.8618	TCACCTCCTGTGCACTTATTG(8)
ZE7_1	C32567954	227124	227145	- [Negative strand]	413	CGTAGCGAACAAGTAACTCATT	22	2	115	40	-51.66	-44.9217	TGAGTTCTTGATTCGCTATAGT(13)
ZE7_1	scaffold102124	5736	5759	+ [Positive strand]	148	ATTGTAGATTCTTGGAATATTCCA	24	1	129	36.4341	-87.5	-67.8295	TTTGGAATATTCTAGGAATCTACT(15)
ZE7_1	scaffold12959.3	115367	115386	+ [Positive strand]	216	TAGCCTGGAACGAAGCACGC	20	1	178	42.6966	-63.05	-35.4213	GTGTTTCGATTCAGGCTCATG(9)
ZE7_1	scaffold138427	2693	2716	+ [Positive strand]	68	AATAGACTGTGACAGCCAAAGTGC	24	2	97	41.2371	-29.3	-30.2062	AGTTTGGTTGCAGAGATTGTGTTC(6)
ZE7_1	scaffold153941	146078	146101	+ [Positive strand]	12	ACTTTTGTCGACGCGTTTCGAACC	24	11	90	41.1111	-56.1	-62.3333	AGTTGGTTCGAAACGCGTCGACAA(5) TTCGAAACGCGTCGACAAAGGTCT(11)
ZE7_1	scaffold200796.2	1133	1156	+ [Positive strand]	9	AGGGCAAAGAGAATACGCAGAAAT	24	7	73	45.2055	-25.6	-35.0685	TTTCTGTTTCTGATTTGCCCAGAT(10)
ZE7_1	scaffold218165.2	11321	11341	+ [Positive strand]	23	CCCCACCTGCATCAATTGAAC	21	1	116	50	-58.7	-50.6035	TCGATTGGTGCAGATCGGGAA(5)
ZE7_1	scaffold226718	2426	2446	+ [Positive strand]	2402	TGCCACGATCCACTGAGATTC	21	1	64	56.25	-25.1	-39.2188	TTGTAAGTGGCAGAGTGGCC(6) TTGTAAGTGGCAGAGTGGCCT(21) TGTAAGTGGCAGAGTGGCCT(5) GTATTGTAAGTGGCAGAGTGG(7) TGTAAGTGGCAGAGTGGCCTT(7) GGTATTGTAAGTGGCAGAGTG(17) GTAAGTGGCAGAGTGGCCTTG(7)
ZE7_1	scaffold235667.2	38856	38877	+ [Positive strand]	8243	TCCCGCGATCCTCCATGACTTT	22	1	117	47.0085	-51.4	-43.9316	AGTCGTGGAAGATCACAGGACA(41) GTCGTGGAAGATCACAGGACA(9)
ZE7_1	scaffold330985	75583	75606	- [Negative strand]	7	TTTCGAGAATCGGATAGCCACTGC	24	4	93	52.6882	-59.1	-63.5484	AAGTGGCTATTCGATTCTCGGAAT(11) AGTGGCTATTCGATTCTCGGAATC(6)
ZE7_1	scaffold332882.2	22789	22812	- [Negative strand]	5	TAGGACCAGATGAAGAGGCAGACC	24	3	118	41.5254	-97.5	-82.6271	ATGGTCTACCTCTTCATCTGGTCC(5)
ZE7_1	scaffold367684.1	20032	20052	- [Negative strand]	128834	CCGGACCAGGCTTCATTCCCC	21	1	82	53.6585	-41.3	-50.3659	GGACTGTTGTCTGGCTCGAG(62) GGACTGTTGTCTGGCTCGAGG(62)
ZE7_1	scaffold385423	17499	17519	+ [Positive strand]	8510	AATGGGTTGACTGGAAAGACC	21	2	82	46.3415	-40.2	-49.0244	TCTTTCCAGTTCTACCCATTTC(1347)
ZE7_1	scaffold394714.2	63841	63862	- [Negative strand]	104	TAAACAATGTCCACCCTTCATC	22	1	217	41.0138	-76.99	-35.4793	CGAGGGGTGGGAGTTGTTTAGC(5)
ZE7_1	scaffold398783	243708	243731	+ [Positive strand]	6	AAGGGCTTTCGGGTAGAATTGACC	24	3	84	54.7619	-34.7	-41.3095	TTGACCGATTGAGCTAACCCTTGG(33)
ZE7_1	scaffold464209	6915	6936	- [Negative strand]	5343	TCCACCGAAGATCAGAAGGTTT	22	1	97	46.3918	-45.4	-46.8041	TAAGCCTCTGATCTTTGTTGG(7)
ZE7_1	scaffold4730	51521	51544	- [Negative strand]	65	TATAATGCGACTTTTTGGAAGCCT	24	16	91	41.7582	-49	-53.8462	TCTCCAAAAAGTCGCATTATAGAC(10) ATCTCCAAAAAGTCGCATTATAGA(5) CCAAAAAGTCGCATTATAGACAAC(5) CAAAAAGTCGCATTATAGACAACT(21)
ZE7_1	scaffold4730	52057	52080	- [Negative strand]	65	TATAATGCGACTTTTTGGAAGCCT	24	16	111	45.9459	-53.2	-47.9279	TCTCCAAAAAGTCGCATTATAGAC(10) ATCTCCAAAAAGTCGCATTATAGA(5) CCAAAAAGTCGCATTATAGACAAC(5) CAAAAAGTCGCATTATAGACAACT(21)
ZE7_1	scaffold4730	51789	51812	- [Negative strand]	65	TATAATGCGACTTTTTGGAAGCCT	24	16	91	41.7582	-49	-53.8462	TCTCCAAAAAGTCGCATTATAGAC(10) ATCTCCAAAAAGTCGCATTATAGA(5) CCAAAAAGTCGCATTATAGACAAC(5) CAAAAAGTCGCATTATAGACAACT(21)
ZE7_1	scaffold491550	55890	55913	+ [Positive strand]	7	ATCTCAATGGAGAGTCTCTAGCCT	24	2	93	41.9355	-23.8	-25.5914	AGGAAGGAGAACACTCCACAAGCC(37) TAAGGAAGGAGAACACTCCACAAG(22)
ZE7_1	scaffold529403	13573	13596	- [Negative strand]	13	AACCTTTAGACCTCTCAATACTAT	24	3	87	49.4253	-35.6	-40.9195	AGGATTGCGAGGATTCTGAGGAAG(6)
ZE7_1	scaffold588860	189	212	+ [Positive strand]	6	AATTTCGGCTGCCCTAAGATTGGG	24	4	101	47.5248	-45.94	-45.4851	TAGGATTGGGGCTGAAATTTAGCT(9)
ZE7_1	scaffold605145	4735	4754	- [Negative strand]	4773	TGACAGAAGAGAGTGGGCAC	20	2	89	55.0562	-51.1	-57.4157	GCCCATGTCTCTTTCTGTC(8) CCCATGTCTCTTTCTGTCAGC(31) CATGTCTCTTTCTGTCAGC(9)
ZE7_1	scaffold649797	31944	31967	+ [Positive strand]	35	GACTTGACCGATTGAGCTAACCCT	24	14	67	56.7164	-19.1	-28.5075	ACCCTGTGACCTCCCATTGGCGAG(17) TCGACCCTGTGACCTCCCATTGGC(118)
ZE7_1	scaffold661973.2	94054	94075	- [Negative strand]	413	CGTAGCGAACAAGTAACTCATT	22	1	95	40	-46.26	-48.6947	TGAGTTCTTGATTCGCTATAGT(13)
ZE7_1	scaffold701167.1	650	673	- [Negative strand]	5	AGGTGGCTATCCAATTCTCGGAAT	24	4	203	59.1133	-150	-73.8916	ATTCTGAGAATTGGATAGCCACCC(7) TTCTGAGAATTGGATAGCCACCCC(7)
ZE7_1	scaffold76119.1	72938	72961	+ [Positive strand]	5	TCTGAGAATTGGATAGCCACTGCC	24	1	102	52.9412	-65.3	-64.0196	GCGGTGGCTATCCAATTCTGAGAA(5) CGGTGGCTATCCAATTCTGAGAAT(7)
ZE7_1	scaffold763498.2	2316	2339	+ [Positive strand]	9	AGGGCAAAGAGAATACGCAGAAAT	24	3	80	42.5	-26.7	-33.375	TTTCTGTTTCTGATTTGCCCAGAT(10) TTCTGTTTCTGATTTGCCCAGATC(52)
ZE7_1	scaffold776854	30587	30610	- [Negative strand]	8	TTCTCGGAATCGGATAGCCATCGC	24	4	99	52.5253	-67.5	-68.1818	AGTGGCTATCCAATTCTGAGAATC(8)
ZE7_1	scaffold802996	65976	65999	- [Negative strand]	9	AGGGCAAAGAGAATACGCAGAAAT	24	3	73	46.5753	-25.6	-35.0685	TTTCTGTTTCTGATTTGCCCAGAT(10)
ZE7_1	scaffold873727	44548	44568	+ [Positive strand]	455	TTTGACCAGAAAATCCACATT	21	1	117	40.1709	-53.8	-45.9829	TGTGGATATTTGGGTCAAATC(14)
ZE7_1	scaffold874384.1	32643	32666	- [Negative strand]	12	TGATAGCCTGCTCCCTTACGGACC	24	4	75	57.3333	-28.9	-38.5333	TCGGACGTAAGGAAACAGGTTAAC(8) CGTAAGGAAACAGGTTAACGGCCC(5)
ZE7_1	scaffold891154	19693	19716	- [Negative strand]	6	TGATGGCTATCCGATTCTGAGAAT	24	3	124	59.6774	-110	-88.7097	CTCAGAATCGGATAGCCACCGCTC(10)
ZE7_1	scaffold893260	10403	10424	+ [Positive strand]	230	TCTGGTCCTCGGTGGTTTATGA	22	1	76	47.3684	-35.8	-47.1053	AAAACCACCGGGTCCAAGACA(16)
ZE7_1	scaffold902104	15202	15225	+ [Positive strand]	6	TTTCGGGAATTGACCCTATGACCT	24	5	81	50.6173	-27.4	-33.8272	AGGCACTGATTTGACCGATTGAGC(5)
ZE7_1	scaffold904641	17184	17204	- [Negative strand]	60	TTCGATCGTCTCGATGCGCTT	21	1	146	59.589	-101.4	-69.4521	GTGCATCGAGACGGTCGGAGC(15)
ZE7_1	tscaffold1572	554900	554920	- [Negative strand]	348	TCCCCCATCTTGTGCACTTGT	21	1	161	44.0994	-62.3	-38.6957	AAGTGCATAAGATTGGGTATT(8)
ZE7_1	tscaffold2247	366373	366393	+ [Positive strand]	1252	TCTACTTCTACCAGGCATTTG	21	1	86	43.0233	-45.5	-52.907	AGAAGAAGTGTCTGGTGGATG(119) AGTGTCTGGTGGATGTGGAGA(39)
ZE7_1	tscaffold262	9307	9330	- [Negative strand]	6	TTTCGGGAATTGACCCTATGACCT	24	5	81	53.0864	-29.7	-36.6667	AGGCACTGATTTGACCGATTGAGC(5)
ZE7_1	tscaffold329	29133	29154	+ [Positive strand]	171	TCTGATACTCCCTTGAGCCATC	22	2	129	40.3101	-49.4	-38.2946	AGATGGCTCAGAGGAGTGTTA(15)
ZE7_1	tscaffold3355	143549	143572	- [Negative strand]	11	AAGAGATGTGGTGACTACATGCCT	24	10	69	44.9275	-20.8	-30.1449	GGCGATGGTAGCTTATCTCTGAGA(5)
ZE7_1	tscaffold3582	434684	434707	+ [Positive strand]	68	AATAGACTGTGACAGCCAAAGTGC	24	2	80	43.75	-21.41	-26.7625	AGTTTGGTTGCAGAGATTGTGTTC(6)
ZE7_1	tscaffold4658	3656	3679	+ [Positive strand]	7	ATTTCGGCTGCCCTAAGATTGGGG	24	3	69	50.7246	-39.5	-57.2464	TAGGATTGGGGCTGAAATTTAGCT(9)
ZE7_1	tscaffold4920	610559	610582	+ [Positive strand]	13	TCTGCACAATCAAAGCGTCCGAGG	24	5	61	42.623	-49.8	-81.6393	TATTGGAATCGCAAGTTTGATAGC(5) TTATTGGAATCGCAAGTTTGATAG(5) ATTGGAATCGCAAGTTTGATAGCT(22)
ZE7_1	tscaffold6451	455156	455179	- [Negative strand]	11	AAGAGATGTGGTGACTACATGCCT	24	10	62	48.3871	-20.3	-32.7419	GGCGATGGTAGCTTATCTCTGAGA(5)
ZE7_1	tscaffold6796	274325	274345	+ [Positive strand]	5	TTCCTACATGGTATCGGAGCT	21	4	77	50.6493	-25.7	-33.3766	TCTGTCTGAGGAACTTACCCT(7)
ZE7_1	tscaffold738	479482	479502	+ [Positive strand]	52	ATTCCCCTTGCATGTCAGACA	21	1	149	40.9396	-100.5	-67.4497	TCTGACATGCAAGGGGAATAG(27)
ZE7_1	tscaffold7422	232824	232847	+ [Positive strand]	13	AACCTTTAGACCTCTCAATACTAT	24	2	94	52.1277	-32.7	-34.7872	AGGATTGCGAGGATTCTGAGGAAG(6)
ZE7_1	tscaffold8175	266503	266523	+ [Positive strand]	62	TATCGATTGCGAGGCAAAGCA	21	1	101	42.5743	-47	-46.5347	TTTTCCTCCGCAATTGATACTC(31)
ZE7_2	C21297469	264	287	- [Negative strand]	5	TTCTCAGAATCGGATAGCCACCCC	24	3	86	50	-61.8	-71.8605	AGCAGTGGCTATCCGATTCTGAGA(6) AGTGGCTATCCGATTCTGAGAATC(7)
ZE7_2	C26446398	120	143	- [Negative strand]	6	TCTGAGAATCGAATAGCCACCGCC	24	2	76	52.6316	-48.9	-64.3421	AAGTGGCTATTCGATTCTCAGAAT(9)
ZE7_2	C27026408	330	353	+ [Positive strand]	12	ATTTCGAGAATTGGATAGCCACTG	24	3	76	52.6316	-55.9	-73.5526	AAGTGGCTATTCGATTCTCGGAAT(16)
ZE7_2	C30507988	1023	1043	- [Negative strand]	774	TTTAGCAAGACGATGAAAAGC	21	1	218	34.4037	-63.5	-29.1284	TTTTCATTGTCTTGTCAAATA(21)
ZE7_2	C31681690	5019	5040	- [Negative strand]	202	CGTAGCGAACAAGTAACTCATT	22	2	95	40	-46.26	-48.6947	TGAGTTCTTGATTCGCTATAGT(7)
ZE7_2	C32144256	5868	5888	+ [Positive strand]	570	TGAGATTGTTGGAGAGGTTCA	21	2	80	42.5	-37	-46.25	AACTTCGCCAACAATCTCACC(40)
ZE7_2	C32197320	2167	2190	+ [Positive strand]	8	TCACCGGTTCTAGTCTCACTGATA	24	2	83	46.9879	-28.5	-34.3374	AAAGAGATTTAGAACAGTTGGTGA(5)
ZE7_2	C32290220	5782	5803	+ [Positive strand]	54	CCAGTCCTTCTGCTATCCACAT	22	1	216	39.8148	-75	-34.7222	GTGGTTACAGAAGGGTTGATT(10)
ZE7_2	C32302328	34591	34611	+ [Positive strand]	145	CTGGGCGACCGTAATGAATCC	21	1	94	44.6808	-45.3	-48.1915	ATTCATTACAGTAGCCCAGTA(26)
ZE7_2	C32532232	30534	30557	+ [Positive strand]	27	AACTAGTGTGGTTCATCGTCAAGA	24	16	85	47.0588	-71.4	-84	GTCCTGACGATGAACCACACTAGT(13) TGTCCTGACGATGAACCACACTAG(97) TCCTGACGATGAACCACACTAGTT(93) TTGTCCTGACGATGAACCACACTA(5) CCTGACGATGAACCACACTAGTTG(142) TTGTCCTGACGATGAACCACACT(6) CTTGTCCTGACGATGAACCACACT(20) CTGACGATGAACCACACTAGTTGG(17) ACTTGTCCTGACGATGAACCACACT(12)
ZE7_2	C32567954	227124	227145	- [Negative strand]	202	CGTAGCGAACAAGTAACTCATT	22	2	115	40	-51.66	-44.9217	TGAGTTCTTGATTCGCTATAGT(7)
ZE7_2	C32573216	570454	570477	- [Negative strand]	5	TCCTGAGGATGAACCACACTAGTT	24	4	211	41.7062	-153.9	-72.9384	AACTAGTGTGGTTCATCGTCAGGA(146)
ZE7_2	scaffold119112	1159	1182	+ [Positive strand]	10	AGGGCAAAGAGAATACGCAGAAAT	24	7	73	47.9452	-29.2	-40	TTTCTGTTTCTGATTTGCCCAGAT(7) TTCTGTTTCTGATTTGCCCAGATC(13)
ZE7_2	scaffold157525	13799	13822	+ [Positive strand]	27	AACTAGTGTGGTTCATCGTCAAGA	24	16	93	49.4624	-81.6	-87.7419	GTCCTGACGATGAACCACACTAGT(13) TGTCCTGACGATGAACCACACTAG(97) TCCTGACGATGAACCACACTAGTT(93) TTGTCCTGACGATGAACCACACTA(5) CCTGACGATGAACCACACTAGTTG(142) TTGTCCTGACGATGAACCACACT(6) CTTGTCCTGACGATGAACCACACT(20) CTGACGATGAACCACACTAGTTGG(17) ACTTGTCCTGACGATGAACCACACT(12)
ZE7_2	scaffold161334.2	15672	15695	+ [Positive strand]	8	TCTGACGATGAACCACACTAGTTG	24	1	176	44.8864	-148.8	-84.5455	AACTAGTGTGGTTCATCGTCAGGA(146)
ZE7_2	scaffold198526	6595	6615	- [Negative strand]	291	AGCTGCCGACTCAACCGTCTG	21	1	88	52.2727	-43	-48.8636	AATGGTTGATGCGGGAGCTGG(5)
ZE7_2	scaffold198928	101839	101862	- [Negative strand]	11	ATCGAACAATGCTAGGGTGGACCC	24	4	75	58.6667	-25.64	-34.1867	ACACCCCTCGGCCTATTTACTGAC(67) CACCCCTCGGCCTATTTACTGACC(5)
ZE7_2	scaffold200796.2	1133	1156	+ [Positive strand]	10	AGGGCAAAGAGAATACGCAGAAAT	24	7	73	45.2055	-25.6	-35.0685	TTTCTGTTTCTGATTTGCCCAGAT(7)
ZE7_2	scaffold216846.3	40643	40666	+ [Positive strand]	5	TTTGACGATGAACCACACTAGTTG	24	1	93	48.3871	-75	-80.6452	AACTAGTGTGGTTCATCGTCAGGA(146)
ZE7_2	scaffold231669.2	44052	44073	+ [Positive strand]	135	CGGAAGATATGGCTGTAAGAGT	22	1	84	34.5238	-42	-50	TTTTACAGCTATATCTTTTCCT(10) TTTACAGCTATATCTTTTCCT(18)
ZE7_2	scaffold235667.2	38856	38877	+ [Positive strand]	6094	TCCCGCGATCCTCCATGACTTT	22	1	117	47.0085	-51.4	-43.9316	AGTCGTGGAAGATCACAGGACA(20)
ZE7_2	scaffold260376	64917	64940	- [Negative strand]	5	TTTAGGAACTCGGCTGCCAAAACT	24	4	120	45.8333	-32.1	-26.75	AATCGATTTGGTGGCCCTTGAACT(6)
ZE7_2	scaffold330985	75583	75606	- [Negative strand]	8	TTTCGAGAATCGGATAGCCACTGC	24	4	93	52.6882	-59.1	-63.5484	AAGTGGCTATTCGATTCTCGGAAT(16)
ZE7_2	scaffold367684.1	20032	20052	- [Negative strand]	63079	CCGGACCAGGCTTCATTCCCC	21	1	82	53.6585	-41.3	-50.3659	GGACTGTTGTCTGGCTCGAG(20) GGACTGTTGTCTGGCTCGAGG(48)
ZE7_2	scaffold385423	17499	17519	+ [Positive strand]	6188	AATGGGTTGACTGGAAAGACC	21	2	82	46.3415	-40.2	-49.0244	TCTTTCCAGTTCTACCCATTTC(380)
ZE7_2	scaffold394719.2	84812	84832	- [Negative strand]	141	AGCTGCCGACTCACCCGTCTG	21	4	88	52.2727	-38.8	-44.0909	AATGGTTGATGCGGGAGCTGG(5)
ZE7_2	scaffold4730	51521	51544	- [Negative strand]	19	TATAATGCGACTTTTTGGAAGCCT	24	16	91	41.7582	-49	-53.8462	TCTCCAAAAAGTCGCATTATAGAC(7)
ZE7_2	scaffold4730	52057	52080	- [Negative strand]	19	TATAATGCGACTTTTTGGAAGCCT	24	16	111	45.9459	-53.2	-47.9279	TCTCCAAAAAGTCGCATTATAGAC(7)
ZE7_2	scaffold4730	51789	51812	- [Negative strand]	19	TATAATGCGACTTTTTGGAAGCCT	24	16	91	41.7582	-49	-53.8462	TCTCCAAAAAGTCGCATTATAGAC(7)
ZE7_2	scaffold575748	33710	33730	+ [Positive strand]	32	ATGCACTCTGACATGCAAGGG	21	3	154	40.9091	-99.9	-64.8701	TATTCCCCTTGCATGTCAGAG(8)
ZE7_2	scaffold605145	4735	4754	- [Negative strand]	16840	TGACAGAAGAGAGTGGGCAC	20	2	89	55.0562	-51.1	-57.4157	CCCATGTCTCTTTCTGTCAGC(15)
ZE7_2	scaffold637027	354824	354847	- [Negative strand]	9	ATTCTTCAACTTGTCCTGACAATG	24	6	172	38.9535	-127.8	-74.3023	TTCATCGTCAGGACAAGTTGAAGA(31)
ZE7_2	scaffold661973.2	94054	94075	- [Negative strand]	202	CGTAGCGAACAAGTAACTCATT	22	1	95	40	-46.26	-48.6947	TGAGTTCTTGATTCGCTATAGT(7)
ZE7_2	scaffold763498.2	2316	2339	+ [Positive strand]	10	AGGGCAAAGAGAATACGCAGAAAT	24	3	80	42.5	-26.7	-33.375	TTTCTGTTTCTGATTTGCCCAGAT(7) TTCTGTTTCTGATTTGCCCAGATC(13)
ZE7_2	scaffold774288	274577	274597	+ [Positive strand]	6	AGTTAATGCACTCTGATATGC	21	2	164	43.2927	-103.86	-63.3293	ATGTCAGAGTGCATTAACTTT(12)
ZE7_2	scaffold802996	65976	65999	- [Negative strand]	10	AGGGCAAAGAGAATACGCAGAAAT	24	3	73	46.5753	-25.6	-35.0685	TTTCTGTTTCTGATTTGCCCAGAT(7)
ZE7_2	scaffold859841	2185	2208	- [Negative strand]	188	AAAATCACCCAATCTCTGAGCACA	24	1	81	46.9136	-23.3	-28.7654	GTGCGATGATGATTGGTGATCCC(9)
ZE7_2	scaffold873727	44548	44568	+ [Positive strand]	229	TTTGACCAGAAAATCCACATT	21	1	117	40.1709	-53.8	-45.9829	TGTGGATATTTGGGTCAAATC(5)
ZE7_2	scaffold874384.1	32643	32666	- [Negative strand]	9	TGATAGCCTGCTCCCTTACGGACC	24	4	75	57.3333	-28.9	-38.5333	TCGGACGTAAGGAAACAGGTTAAC(6)
ZE7_2	scaffold893260	10403	10424	+ [Positive strand]	194	TCTGGTCCTCGGTGGTTTATGA	22	1	76	47.3684	-35.8	-47.1053	AAAACCACCGGGTCCAAGACA(16)
ZE7_2	scaffold899483	739	762	+ [Positive strand]	6	TGATTTCGAGAATCGGATAGCCAC	24	3	96	54.1667	-62.7	-65.3125	AAGTGGCTATTCGATTCTCGGAAT(16)
ZE7_2	tscaffold1572	554900	554920	- [Negative strand]	186	TCCCCCATCTTGTGCACTTGT	21	1	161	44.0994	-62.3	-38.6957	AAGTGCATAAGATTGGGTATT(6)
ZE7_2	tscaffold329	29133	29154	+ [Positive strand]	86	TCTGATACTCCCTTGAGCCATC	22	2	129	40.3101	-49.4	-38.2946	AGATGGCTCAGAGGAGTGTTA(6)
ZE7_2	tscaffold4219	18335	18355	- [Negative strand]	8	TCCTTTGGCAGCTTGACGAAC	21	6	105	51.4286	-36.3	-34.5714	GAGAAATTGGAGAGGCTGCCA(6) CGAGAAATTGGAGAGGCTGCC(29)
ZE7_2	tscaffold4658	3655	3678	+ [Positive strand]	11	AATTTCGGCTGCCCTAAGATTGGG	24	3	69	50.7246	-39.5	-57.2464	TAGGATTGGGGCTGAAATTTAGCT(40)
ZE7_2	tscaffold738	479482	479502	+ [Positive strand]	39	ATTCCCCTTGCATGTCAGACA	21	1	149	40.9396	-100.5	-67.4497	TCTGACATGCAAGGGGAATAG(32)
ZE7_2	tscaffold8175	266503	266523	+ [Positive strand]	30	TATCGATTGCGAGGCAAAGCA	21	1	101	42.5743	-47	-46.5347	TTTTCCTCCGCAATTGATACTC(23)
MG4B_1	C30507988	1023	1043	- [Negative strand]	621	TTTAGCAAGACGATGAAAAGC	21	1	218	34.4037	-63.5	-29.1284	TTTTCATTGTCTTGTCAAATA(27)
MG4B_1	C32290220	5782	5803	+ [Positive strand]	493	CCAGTCCTTCTGCTATCCACAT	22	1	216	39.8148	-75	-34.7222	GTGGTTACAGAAGGGTTGATT(9)
MG4B_1	C32302328	34591	34611	+ [Positive strand]	248	CTGGGCGACCGTAATGAATCC	21	1	94	44.6808	-45.3	-48.1915	ATTCATTACAGTAGCCCAGTA(43)
MG4B_1	C32381312	37908	37928	- [Negative strand]	76	CATCTGATCGATCCTCCCACC	21	1	149	51.0067	-72.8	-48.8591	TGGGAGCGATCGATGAGGTGTT(13)
MG4B_1	scaffold131340	15122	15142	- [Negative strand]	30	GGAAGCCCAGGTCTGTAGATT	21	1	107	45.7944	-62.42	-58.3364	TCTGCAAATCTGGGTTTCCCC(6)
MG4B_1	scaffold203329.2	129388	129409	+ [Positive strand]	30	TCAGTCCTTCCCCTATCCACAT	22	1	213	38.0282	-71.72	-33.6714	GTGGATACAGAAGGGTTGATT(5)
MG4B_1	scaffold226718	2428	2452	+ [Positive strand]	3931	CCACGATCCACTGAGATTCAGCCCT	25	2	68	57.3529	-26.6	-39.1176	GGGTATTGTAAGTGGCAGAGTGGCC(28) GGGGTATTGTAAGTGGCAGAGTGGCC(58) GGTATTGTAAGTGGCAGAGTGGCC(11) GGGTATTGTAAGTGGCAGAGTGGCCT(31) GGTATTGTAAGTGGCAGAGTGGCCT(36) CGGGGTATTGTAAGTGGCAGAGTGGC(7) GTATTGTAAGTGGCAGAGTGGCCT(34) CGGGGTATTGTAAGTGGCAGAGTGG(5) GTATTGTAAGTGGCAGAGTGGCCTT(7) CGGGGTATTGTAAGTGGCAGAGTG(27) GTATTGTAAGTGGCAGAGTGGCCTTG(10) ACGGGGTATTGTAAGTGGCAGAGTG(11) TATTGTAAGTGGCAGAGTGGCCTTG(6) ACGGGGTATTGT…
MG4B_1	scaffold235667.2	38856	38877	+ [Positive strand]	5519	TCCCGCGATCCTCCATGACTTT	22	1	117	47.0085	-51.4	-43.9316	AGTCGTGGAAGATCACAGGACA(7)
MG4B_1	scaffold340409.2	82230	82253	- [Negative strand]	8	AGAGGTTGGGGCACATGAGATCTC	24	7	69	50.7246	-27.1	-39.2754	GGGTAGCATCGGATGTGCTCTAGCC(9) GGTAGCATCGGATGTGCTCTAGCC(8)
MG4B_1	scaffold451958.4	5478	5498	+ [Positive strand]	487	TAACCAGTCCTTCTGCAATCC	21	1	108	35.1852	-46.3	-42.8704	ATTGCAAAAGGATTGGTTAGC(12) AATTGCAAAAGGATTGGTTAGC(145)
MG4B_1	scaffold4730	52057	52080	- [Negative strand]	18	TATAATGCGACTTTTTGGAAGCCT	24	16	111	45.9459	-53.2	-47.9279	TCCAAAAAGTCGCATTATAGACA(5)
MG4B_1	scaffold4730	51521	51544	- [Negative strand]	18	TATAATGCGACTTTTTGGAAGCCT	24	16	91	41.7582	-49	-53.8462	TCCAAAAAGTCGCATTATAGACA(5)
MG4B_1	scaffold4730	51789	51812	- [Negative strand]	18	TATAATGCGACTTTTTGGAAGCCT	24	16	91	41.7582	-49	-53.8462	TCCAAAAAGTCGCATTATAGACA(5)
MG4B_1	scaffold575748	33710	33730	+ [Positive strand]	183	ATGCACTCTGACATGCAAGGG	21	3	154	40.9091	-99.9	-64.8701	TATTCCCCTTGCATGTCAGAG(12)
MG4B_1	scaffold588860	189	212	+ [Positive strand]	8	AATTTCGGCTGCCCTAAGATTGGG	24	4	101	47.5248	-45.94	-45.4851	TAGGATTGGGGCTGAAATTTAGCT(18)
MG4B_1	scaffold770140	87304	87324	+ [Positive strand]	401	TCTGCAAATCTGGGTTCCCCC	21	1	94	42.5532	-39.5	-42.0213	GGAAGCCCAGGTCTGAAGATT(8)
MG4B_1	scaffold796426.1	26615	26635	- [Negative strand]	12	ATTCCGATGGTGAGGACCGGT	21	5	82	58.5366	-40.9	-49.8781	AGGGGCTCACCATTCCGATGG(9)
MG4B_1	scaffold859841	2185	2208	- [Negative strand]	123	AAAATCACCCAATCTCTGAGCACA	24	1	81	46.9136	-23.3	-28.7654	GTGCGATGATGATTGGTGATCCC(27)
MG4B_1	scaffold874384.1	32643	32666	- [Negative strand]	20	TGATAGCCTGCTCCCTTACGGACC	24	4	75	57.3333	-28.9	-38.5333	CGTAAGGAAACAGGTTAACGGCCC(5)
MG4B_1	scaffold88330.2	29882	29905	+ [Positive strand]	7	GATGATTGCAAGCCTTGGAGACTC	24	5	112	42.8571	-38.6	-34.4643	ATCCTTCCAAGAGCTTGCAATCCT(6)
MG4B_1	scaffold893260	10403	10424	+ [Positive strand]	551	TCTGGTCCTCGGTGGTTTATGA	22	1	76	47.3684	-35.8	-47.1053	AAAACCACCGGGTCCAAGACA(47)
MG4B_1	scaffold904641	17184	17204	- [Negative strand]	6466	TTCGATCGTCTCGATGCGCTT	21	1	146	59.589	-101.4	-69.4521	GTGCATCGAGACGGTCGGAGC(1130) TGCATCGAGACGGTCGGAGC(8)
MG4B_1	tscaffold4438	66474	66497	+ [Positive strand]	6	ATGACGATGAACCACACTAGTTGG	24	2	123	43.0894	-98.7	-80.2439	AACTAGTGTGGTTCATCGTCAGGA(106)
MG4B_1	tscaffold4658	3655	3678	+ [Positive strand]	8	AATTTCGGCTGCCCTAAGATTGGG	24	3	69	50.7246	-39.5	-57.2464	TAGGATTGGGGCTGAAATTTAGCT(18)
MG4B_1	tscaffold4658	3899	3922	- [Negative strand]	7	GATGATTGCAAGCCTTGGAGACTC	24	5	114	41.2281	-37.8	-33.1579	ATCCTTCCAAGAGCTTGCAATCCT(6)
MG4B_1	tscaffold4889	5455	5475	- [Negative strand]	6503	TGGAGCTGTTGTCACTCCACT	21	2	104	47.1154	-54.8	-52.6923	TATGGAGTGGGGTGACAACATC(14)
MG4B_1	tscaffold5105	151711	151731	+ [Positive strand]	6503	TGGAGCTGTTGTCACTCCACT	21	2	104	46.1538	-51.7	-49.7115	TATGGAGTGGGGTGACAACATC(14)
MG4B_1	tscaffold5105	152760	152780	+ [Positive strand]	2335	TGGAGCTGTTATCACTCCACT	21	5	121	48.7603	-68	-56.1983	TATGGAGTGGGGTGATAGCATC(6)
MG4B_1	tscaffold8175	266503	266523	+ [Positive strand]	90	TATCGATTGCGAGGCAAAGCA	21	1	101	42.5743	-47	-46.5347	TTTTCCTCCGCAATTGATACTC(47)
MG4B_1	tscaffold8377	81690	81713	- [Negative strand]	7	GATGATTGCAAGCCTTGGAGACTC	24	5	110	41.8182	-37.9	-34.4545	ATCCTTCCAAGAGCTTGCAATCCT(6)
MG4B_2	C24052608	227	246	+ [Positive strand]	7	GACCATTTAGTTTGGCTAGC	20	5	89	43.8202	-26.5	-29.7753	GTGGGGAAGAATGTAATGGTC(5)
MG4B_2	C26968860	327	350	+ [Positive strand]	5	TTCTGAGAATCGGATAGCCATCGC	24	3	76	53.9474	-50.2	-66.0526	AAGTGGCTATTCGATTCTCGGAAT(11)
MG4B_2	C30507988	1023	1043	- [Negative strand]	2973	TTTAGCAAGACGATGAAAAGC	21	1	218	34.4037	-63.5	-29.1284	TTTTCATTGTCTTGTCAAATA(31)
MG4B_2	C30657236	1435	1454	+ [Positive strand]	7	GACCATTTAGTTTGGCTAGC	20	5	87	43.6782	-24.8	-28.5057	GTGGGGAAGAATGTAATGGTC(5)
MG4B_2	C31681690	5019	5040	- [Negative strand]	244	CGTAGCGAACAAGTAACTCATT	22	2	95	40	-46.26	-48.6947	TGAGTTCTTGATTCGCTATAGT(12)
MG4B_2	C32302328	34591	34611	+ [Positive strand]	261	CTGGGCGACCGTAATGAATCC	21	1	94	44.6808	-45.3	-48.1915	ATTCATTACAGTAGCCCAGTA(65)
MG4B_2	C32290220	5782	5803	+ [Positive strand]	456	CCAGTCCTTCTGCTATCCACAT	22	1	216	39.8148	-75	-34.7222	GTGGTTACAGAAGGGTTGATT(35)
MG4B_2	C32567954	227124	227145	- [Negative strand]	244	CGTAGCGAACAAGTAACTCATT	22	2	115	40	-51.66	-44.9217	TGAGTTCTTGATTCGCTATAGT(12)
MG4B_2	scaffold102124	5736	5759	+ [Positive strand]	83	ATTGTAGATTCTTGGAATATTCCA	24	1	129	36.4341	-87.5	-67.8295	TTTGGAATATTCTAGGAATCTACT(8)
MG4B_2	scaffold12959.3	115367	115387	+ [Positive strand]	380	TAGCCTGGAACGAAGCACGCT	21	1	178	42.6966	-63.05	-35.4213	GTGTTTCGATTCAGGCTCATG(6)
MG4B_2	scaffold157525	13799	13822	+ [Positive strand]	31	AACTAGTGTGGTTCATCGTCAAGA	24	16	93	49.4624	-81.6	-87.7419	TGTCCTGACGATGAACCACACTAG(29) TCCTGACGATGAACCACACTAGTT(20) CCTGACGATGAACCACACTAGTTG(19) CTGACGATGAACCACACTAGTTGG(7)
MG4B_2	scaffold161334.2	15672	15695	+ [Positive strand]	5	TCTGACGATGAACCACACTAGTTG	24	1	176	44.8864	-148.8	-84.5455	AACTAGTGTGGTTCATCGTCAGGA(107)
MG4B_2	scaffold217681	40866	40887	+ [Positive strand]	114	TCTACAAGGCATTTGTTCTCTT	22	1	82	42.6829	-36.5	-44.5122	GGGAAGAAGTGTCTTGTGATG(9)
MG4B_2	scaffold231669.2	44052	44073	+ [Positive strand]	258	CGGAAGATATGGCTGTAAGAGT	22	1	84	34.5238	-42	-50	TTTTACAGCTATATCTTTTCCT(8) TTTACAGCTATATCTTTTCCT(29)
MG4B_2	scaffold235667.2	38856	38877	+ [Positive strand]	3113	TCCCGCGATCCTCCATGACTTT	22	1	117	47.0085	-51.4	-43.9316	AGTCGTGGAAGATCACAGGACA(11) GTCGTGGAAGATCACAGGACA(5)
MG4B_2	scaffold29713	11892	11912	- [Negative strand]	19	CATCAGAGTCGTTTGGGTCTC	21	2	77	49.3507	-42.2	-54.8052	CGAGACTCAAACGACTCTGG(11) CGAGACTCAAACGACTCTGGA(6)
MG4B_2	scaffold30698	34133	34153	- [Negative strand]	19	TTGGGAAGCAGCTATGAATGA	21	11	64	40.625	-20.4	-31.875	AGAATATCATTCATTGTTGGC(7)
MG4B_2	scaffold330985	75583	75606	- [Negative strand]	6	TTTCGAGAATCGGATAGCCACTGC	24	4	93	52.6882	-59.1	-63.5484	AAGTGGCTATTCGATTCTCGGAAT(11)
MG4B_2	scaffold401533	13543	13564	- [Negative strand]	738	CTGACATGGTAGAACACTGGAA	22	3	96	45.8333	-46	-47.9167	CCTGTGTTTACCATGTCAAGA(5)
MG4B_2	scaffold575748	33710	33730	+ [Positive strand]	184	ATGCACTCTGACATGCAAGGG	21	3	154	40.9091	-99.9	-64.8701	TATTCCCCTTGCATGTCAGAG(10)
MG4B_2	scaffold661973.2	94054	94075	- [Negative strand]	244	CGTAGCGAACAAGTAACTCATT	22	1	95	40	-46.26	-48.6947	TGAGTTCTTGATTCGCTATAGT(12)
MG4B_2	scaffold770140	87304	87324	+ [Positive strand]	255	TCTGCAAATCTGGGTTCCCCC	21	1	94	42.5532	-39.5	-42.0213	GGAAGCCCAGGTCTGAAGATT(9)
MG4B_2	scaffold77687.1	9880	9901	- [Negative strand]	738	CTGACATGGTAGAACACTGGAA	22	3	96	45.8333	-46	-47.9167	CCTGTGTTTACCATGTCAAGA(5)
MG4B_2	scaffold796426.1	26615	26635	- [Negative strand]	8	ATTCCGATGGTGAGGACCGGT	21	5	82	58.5366	-40.9	-49.8781	AGGGGCTCACCATTCCGATGG(6)
MG4B_2	scaffold859841	2185	2208	- [Negative strand]	204	AAAATCACCCAATCTCTGAGCACA	24	1	81	46.9136	-23.3	-28.7654	GTGCGATGATGATTGGTGATCCC(48)
MG4B_2	scaffold873727	44548	44568	+ [Positive strand]	184	TTTGACCAGAAAATCCACATT	21	1	117	40.1709	-53.8	-45.9829	TGTGGATATTTGGGTCAAATC(15)
MG4B_2	scaffold874384.1	32643	32666	- [Negative strand]	5	TGATAGCCTGCTCCCTTACGGACC	24	4	75	57.3333	-28.9	-38.5333	TCGGACGTAAGGAAACAGGTTAAC(12)
MG4B_2	scaffold893260	10403	10424	+ [Positive strand]	767	TCTGGTCCTCGGTGGTTTATGA	22	1	76	47.3684	-35.8	-47.1053	AAAACCACCGGGTCCAAGACA(44)
MG4B_2	scaffold899921	16675	16696	+ [Positive strand]	114	TCTACAAGGCATTTGTTCTCTT	22	1	82	43.9024	-40.9	-49.8781	GGGAAGAAGTGTCTTGTGATG(9)
MG4B_2	tscaffold4658	3654	3677	+ [Positive strand]	7	AAATTTCGGCTGCCCTAAGATTGG	24	3	73	50.6849	-40.7	-55.7534	TAGGATTGGGGCTGAAATTTAGCT(21) AGGATTGGGGCTGAAATTTAGCTG(6)
MG4B_2	tscaffold4889	5455	5475	- [Negative strand]	3333	TGGAGCTGTTGTCACTCCACT	21	2	104	47.1154	-54.8	-52.6923	TATGGAGTGGGGTGACAACATC(12)
MG4B_2	tscaffold5105	151711	151731	+ [Positive strand]	3333	TGGAGCTGTTGTCACTCCACT	21	2	104	46.1538	-51.7	-49.7115	TATGGAGTGGGGTGACAACATC(12)
MG4B_2	tscaffold5105	152760	152780	+ [Positive strand]	1209	TGGAGCTGTTATCACTCCACT	21	5	121	48.7603	-68	-56.1983	TATGGAGTGGGGTGATAGCATC(12)
MG4B_2	tscaffold738	479483	479503	+ [Positive strand]	18	TTCCCCTTGCATGTCAGACAG	21	1	151	40.3974	-102.2	-67.6821	TCTGACATGCAAGGGGAATAG(5)
MG4B_2	tscaffold8175	266503	266523	+ [Positive strand]	171	TATCGATTGCGAGGCAAAGCA	21	1	101	42.5743	-47	-46.5347	TTTTCCTCCGCAATTGATACTC(19)
MG7_1	C30507988	1023	1043	- [Negative strand]	1700	TTTAGCAAGACGATGAAAAGC	21	1	218	34.4037	-63.5	-29.1284	TTTTCATTGTCTTGTCAAATA(31)
MG7_1	C31681690	5019	5040	- [Negative strand]	126	CGTAGCGAACAAGTAACTCATT	22	2	95	40	-46.26	-48.6947	TGAGTTCTTGATTCGCTATAGT(7)
MG7_1	C32302328	34591	34611	+ [Positive strand]	393	CTGGGCGACCGTAATGAATCC	21	1	94	44.6808	-45.3	-48.1915	ATTCATTACAGTAGCCCAGTA(46)
MG7_1	C32381312	37908	37928	- [Negative strand]	66	CATCTGATCGATCCTCCCACC	21	1	149	51.0067	-72.8	-48.8591	TGGGAGCGATCGATGAGGTGTT(13)
MG7_1	C32514498	72982	73002	- [Negative strand]	24	GCCCTGAAACGCGTTTCCGGC	21	6	93	56.9892	-70.6	-75.914	CAGAAACGCGTTTCACGGCC(5)
MG7_1	C32564572	1004	1024	- [Negative strand]	22	ATTCGCTGAAGCTTGAGCCAG	21	9	68	45.5882	-21	-30.8824	ATGGCCTGAAGCTTCTGCAAA(8)
MG7_1	C32567954	227124	227145	- [Negative strand]	126	CGTAGCGAACAAGTAACTCATT	22	2	115	40	-51.66	-44.9217	TGAGTTCTTGATTCGCTATAGT(7)
MG7_1	scaffold118905.1	23792	23815	- [Negative strand]	10	TCGCGCTGAACCTTGGGTCCGAAT	24	5	155	41.2903	-43.4	-28	TTGGATTCTAGGGTTTCGCTGCTC(6)
MG7_1	scaffold203329.2	95255	95276	+ [Positive strand]	165	CAGCCCTTCTCCTATCCACAAT	22	1	184	41.8478	-80.82	-43.9239	TGTGGATAGAGAAGGGTTAGT(34)
MG7_1	scaffold231669.2	44052	44073	+ [Positive strand]	109	CGGAAGATATGGCTGTAAGAGT	22	1	84	34.5238	-42	-50	TTTTACAGCTATATCTTTTCCT(8) TTTACAGCTATATCTTTTCCT(31)
MG7_1	scaffold235667.2	38856	38877	+ [Positive strand]	7287	TCCCGCGATCCTCCATGACTTT	22	1	117	47.0085	-51.4	-43.9316	AGTCGTGGAAGATCACAGGACA(6) GTCGTGGAAGATCACAGGACA(5)
MG7_1	scaffold29713	11892	11912	- [Negative strand]	23	CATCAGAGTCGTTTGGGTCTC	21	2	77	49.3507	-42.2	-54.8052	CGAGACTCAAACGACTCTGG(7) CGAGACTCAAACGACTCTGGA(9)
MG7_1	scaffold401533	13543	13564	- [Negative strand]	314	CTGACATGGTAGAACACTGGAA	22	3	96	45.8333	-46	-47.9167	CCTGTGTTTACCATGTCAAGA(5)
MG7_1	scaffold575748	33710	33730	+ [Positive strand]	233	ATGCACTCTGACATGCAAGGG	21	3	154	40.9091	-99.9	-64.8701	TATTCCCCTTGCATGTCAGAG(7)
MG7_1	scaffold588860	188	211	+ [Positive strand]	5	AAATTTCGGCTGCCCTAAGATTGG	24	4	101	47.5248	-45.94	-45.4851	TAGGATTGGGGCTGAAATTTAGCT(9)
MG7_1	scaffold637027	354824	354847	- [Negative strand]	8	ATTCTTCAACTTGTCCTGACAATG	24	6	172	38.9535	-127.8	-74.3023	TTCATCGTCAGGACAAGTTGAAGA(12)
MG7_1	scaffold661973.2	94054	94075	- [Negative strand]	126	CGTAGCGAACAAGTAACTCATT	22	1	95	40	-46.26	-48.6947	TGAGTTCTTGATTCGCTATAGT(7)
MG7_1	scaffold770140	87304	87324	+ [Positive strand]	95	TCTGCAAATCTGGGTTCCCCC	21	1	94	42.5532	-39.5	-42.0213	GGAAGCCCAGGTCTGAAGATT(11)
MG7_1	scaffold77687.1	9880	9901	- [Negative strand]	314	CTGACATGGTAGAACACTGGAA	22	3	96	45.8333	-46	-47.9167	CCTGTGTTTACCATGTCAAGA(5)
MG7_1	scaffold82292	131913	131933	- [Negative strand]	24	GCCCTGAAACGCGTTTCCGGC	21	9	93	59.1398	-72.4	-77.8495	CAGAAACGCGTTTCACGGCC(5)
MG7_1	scaffold859841	2185	2208	- [Negative strand]	232	AAAATCACCCAATCTCTGAGCACA	24	1	81	46.9136	-23.3	-28.7654	GTGCGATGATGATTGGTGATCCC(29)
MG7_1	scaffold874384.1	32643	32666	- [Negative strand]	17	TGATAGCCTGCTCCCTTACGGACC	24	4	75	57.3333	-28.9	-38.5333	CGTAAGGAAACAGGTTAACGGCCC(5)
MG7_1	scaffold893260	10403	10424	+ [Positive strand]	519	TCTGGTCCTCGGTGGTTTATGA	22	1	76	47.3684	-35.8	-47.1053	AAAACCACCGGGTCCAAGACA(52)
MG7_1	tscaffold4438	66474	66497	+ [Positive strand]	8	ATGACGATGAACCACACTAGTTGG	24	2	123	43.0894	-98.7	-80.2439	AACTAGTGTGGTTCATCGTCAGGA(79)
MG7_1	tscaffold4658	3654	3677	+ [Positive strand]	5	AAATTTCGGCTGCCCTAAGATTGG	24	3	73	50.6849	-40.7	-55.7534	TAGGATTGGGGCTGAAATTTAGCT(9)
MG7_1	tscaffold4889	5455	5475	- [Negative strand]	3178	TGGAGCTGTTGTCACTCCACT	21	2	104	47.1154	-54.8	-52.6923	TATGGAGTGGGGTGACAACATC(6)
MG7_1	tscaffold5105	151711	151731	+ [Positive strand]	3178	TGGAGCTGTTGTCACTCCACT	21	2	104	46.1538	-51.7	-49.7115	TATGGAGTGGGGTGACAACATC(6)
MG7_1	tscaffold5105	152760	152780	+ [Positive strand]	1021	TGGAGCTGTTATCACTCCACT	21	5	121	48.7603	-68	-56.1983	TATGGAGTGGGGTGATAGCATC(6)
MG7_1	tscaffold8175	168773	168794	+ [Positive strand]	98	TTTTCCTCCGCAATTGATACTC	22	3	105	42.8571	-48.1	-45.8095	GTATCGATTGCGAGGCAAAGC(9) TATCGATTGCGAGGCAAAGCT(6)
MG7_1	tscaffold8175	266503	266523	+ [Positive strand]	105	TATCGATTGCGAGGCAAAGCA	21	1	101	42.5743	-47	-46.5347	TTTTCCTCCGCAATTGATACTC(98)
MG7_2	C30507988	1023	1043	- [Negative strand]	2316	TTTAGCAAGACGATGAAAAGC	21	1	218	34.4037	-63.5	-29.1284	TTTTCATTGTCTTGTCAAATA(30)
MG7_2	C31681690	5019	5040	- [Negative strand]	189	CGTAGCGAACAAGTAACTCATT	22	2	95	40	-46.26	-48.6947	TGAGTTCTTGATTCGCTATAGT(5)
MG7_2	C32302328	34591	34611	+ [Positive strand]	290	CTGGGCGACCGTAATGAATCC	21	1	94	44.6808	-45.3	-48.1915	ATTCATTACAGTAGCCCAGTA(66)
MG7_2	C32290220	5782	5803	+ [Positive strand]	555	CCAGTCCTTCTGCTATCCACAT	22	1	216	39.8148	-75	-34.7222	GTGGTTACAGAAGGGTTGATT(20)
MG7_2	C32381312	37908	37928	- [Negative strand]	49	CATCTGATCGATCCTCCCACC	21	1	149	51.0067	-72.8	-48.8591	TGGGAGCGATCGATGAGGTGTT(12)
MG7_2	C32567954	227124	227145	- [Negative strand]	189	CGTAGCGAACAAGTAACTCATT	22	2	115	40	-51.66	-44.9217	TGAGTTCTTGATTCGCTATAGT(5)
MG7_2	scaffold102124	5736	5759	+ [Positive strand]	62	ATTGTAGATTCTTGGAATATTCCA	24	1	129	36.4341	-87.5	-67.8295	TTTGGAATATTCTAGGAATCTACT(13)
MG7_2	scaffold131340	15122	15142	- [Negative strand]	93	GGAAGCCCAGGTCTGTAGATT	21	1	107	45.7944	-62.42	-58.3364	TCTGCAAATCTGGGTTTCCCC(8)
MG7_2	scaffold12959.3	115367	115387	+ [Positive strand]	187	TAGCCTGGAACGAAGCACGCT	21	1	178	42.6966	-63.05	-35.4213	GTGTTTCGATTCAGGCTCATG(5)
MG7_2	scaffold217681	40866	40887	+ [Positive strand]	81	TCTACAAGGCATTTGTTCTCTT	22	1	82	42.6829	-36.5	-44.5122	GGGAAGAAGTGTCTTGTGATG(7)
MG7_2	scaffold231669.2	44052	44073	+ [Positive strand]	153	CGGAAGATATGGCTGTAAGAGT	22	1	84	34.5238	-42	-50	TTTTACAGCTATATCTTTTCCT(7) TTTACAGCTATATCTTTTCCT(13)
MG7_2	scaffold235667.2	38856	38877	+ [Positive strand]	4994	TCCCGCGATCCTCCATGACTTT	22	1	117	47.0085	-51.4	-43.9316	GTCGTGGAAGATCACAGGACA(10)
MG7_2	scaffold29713	11892	11912	- [Negative strand]	15	CATCAGAGTCGTTTGGGTCTC	21	2	77	49.3507	-42.2	-54.8052	CGAGACTCAAACGACTCTGG(8) CGAGACTCAAACGACTCTGGA(7)
MG7_2	scaffold367684.1	20032	20052	- [Negative strand]	21377	CCGGACCAGGCTTCATTCCCC	21	1	82	53.6585	-41.3	-50.3659	GGACTGTTGTCTGGCTCGAGG(10)
MG7_2	scaffold386548	37866	37886	+ [Positive strand]	9	CTGCCTGGCTCCCTGTATGCC	21	2	81	50.6173	-48.7	-60.1235	CATACAGGGATCCATGCAGAA(5)
MG7_2	scaffold575748	33710	33730	+ [Positive strand]	235	ATGCACTCTGACATGCAAGGG	21	3	154	40.9091	-99.9	-64.8701	TATTCCCCTTGCATGTCAGAG(12)
MG7_2	scaffold588860	189	212	+ [Positive strand]	7	AATTTCGGCTGCCCTAAGATTGGG	24	4	101	47.5248	-45.94	-45.4851	TAGGATTGGGGCTGAAATTTAGCT(14)
MG7_2	scaffold661973.2	94054	94075	- [Negative strand]	189	CGTAGCGAACAAGTAACTCATT	22	1	95	40	-46.26	-48.6947	TGAGTTCTTGATTCGCTATAGT(5)
MG7_2	scaffold770140	87304	87324	+ [Positive strand]	129	TCTGCAAATCTGGGTTCCCCC	21	1	94	42.5532	-39.5	-42.0213	GGAAGCCCAGGTCTGAAGATT(14)
MG7_2	scaffold796426.1	26615	26635	- [Negative strand]	18	ATTCCGATGGTGAGGACCGGT	21	5	82	58.5366	-40.9	-49.8781	AGGGGCTCACCATTCCGATGG(7)
MG7_2	scaffold873727	44548	44568	+ [Positive strand]	139	TTTGACCAGAAAATCCACATT	21	1	117	40.1709	-53.8	-45.9829	TGTGGATATTTGGGTCAAATC(17)
MG7_2	scaffold893260	10403	10424	+ [Positive strand]	637	TCTGGTCCTCGGTGGTTTATGA	22	1	76	47.3684	-35.8	-47.1053	AAAACCACCGGGTCCAAGACA(31)
MG7_2	scaffold899921	16675	16696	+ [Positive strand]	81	TCTACAAGGCATTTGTTCTCTT	22	1	82	43.9024	-40.9	-49.8781	GGGAAGAAGTGTCTTGTGATG(7)
MG7_2	tscaffold1572	554900	554920	- [Negative strand]	1054	TCCCCCATCTTGTGCACTTGT	21	1	161	44.0994	-62.3	-38.6957	AAGTGCATAAGATTGGGTATT(14)
MG7_2	tscaffold4658	3655	3678	+ [Positive strand]	7	AATTTCGGCTGCCCTAAGATTGGG	24	3	69	50.7246	-39.5	-57.2464	TAGGATTGGGGCTGAAATTTAGCT(14)
MG7_2	tscaffold4889	5455	5475	- [Negative strand]	2212	TGGAGCTGTTGTCACTCCACT	21	2	104	47.1154	-54.8	-52.6923	TATGGAGTGGGGTGACAACATC(6)
MG7_2	tscaffold5105	151711	151731	+ [Positive strand]	2212	TGGAGCTGTTGTCACTCCACT	21	2	104	46.1538	-51.7	-49.7115	TATGGAGTGGGGTGACAACATC(6)
MG7_2	tscaffold5105	152760	152780	+ [Positive strand]	688	TGGAGCTGTTATCACTCCACT	21	5	121	48.7603	-68	-56.1983	TATGGAGTGGGGTGATAGCATC(10)
MG7_2	tscaffold8175	168773	168794	+ [Positive strand]	43	TTTTCCTCCGCAATTGATACTC	22	3	105	42.8571	-48.1	-45.8095	GTATCGATTGCGAGGCAAAGC(6)
MG7_2	tscaffold8175	266503	266523	+ [Positive strand]	154	TATCGATTGCGAGGCAAAGCA	21	1	101	42.5743	-47	-46.5347	TTTTCCTCCGCAATTGATACTC(43)
ZE5_1	C26968860	328	351	+ [Positive strand]	7	TCTGAGAATCGGATAGCCATCGCC	24	3	76	53.9474	-50.2	-66.0526	AAGTGGCTATTCGATTCTCGGAAT(12)
ZE5_1	C27026408	330	353	+ [Positive strand]	18	ATTTCGAGAATTGGATAGCCACTG	24	3	76	52.6316	-55.9	-73.5526	AAGTGGCTATTCGATTCTCGGAAT(12)
ZE5_1	C30507988	1023	1043	- [Negative strand]	5232	TTTAGCAAGACGATGAAAAGC	21	1	218	34.4037	-63.5	-29.1284	TTTTCATTGTCTTGTCAAATA(209) TTTCATTGTCTTGTCAAATA(6)
ZE5_1	C31681690	5019	5040	- [Negative strand]	467	CGTAGCGAACAAGTAACTCATT	22	2	95	40	-46.26	-48.6947	TGAGTTCTTGATTCGCTATAGT(8)
ZE5_1	C32144256	5868	5888	+ [Positive strand]	478	TGAGATTGTTGGAGAGGTTCA	21	2	80	42.5	-37	-46.25	AACTTCGCCAACAATCTCACC(53)
ZE5_1	C32290220	5782	5803	+ [Positive strand]	75	CCAGTCCTTCTGCTATCCACAT	22	1	216	39.8148	-75	-34.7222	GTGGTTACAGAAGGGTTGATT(19)
ZE5_1	C32392670	19737	19757	- [Negative strand]	303	TTAAGTGCATTGTAGGTGGCA	21	1	123	39.0244	-60.1	-48.8618	TCACCTCCTGTGCACTTATTG(5)
ZE5_1	C32532232	30534	30557	+ [Positive strand]	18	AACTAGTGTGGTTCATCGTCAAGA	24	16	85	47.0588	-71.4	-84	TGTCCTGACGATGAACCACACTAG(5) TCCTGACGATGAACCACACTAGTT(16) CCTGACGATGAACCACACTAGTTG(21) TTGTCCTGACGATGAACCACACT(7) CTTGTCCTGACGATGAACCACACT(12) CTGACGATGAACCACACTAGTTGG(5)
ZE5_1	C32566020	33462	33481	+ [Positive strand]	31927	TGACAGAAGAGAGTGGGCAC	20	4	91	56.044	-39.7	-43.6264	GCCTACCGGCTCATTCTGTCT(5)
ZE5_1	C32567954	227124	227145	- [Negative strand]	467	CGTAGCGAACAAGTAACTCATT	22	2	115	40	-51.66	-44.9217	TGAGTTCTTGATTCGCTATAGT(8)
ZE5_1	scaffold102124	5736	5759	+ [Positive strand]	57	ATTGTAGATTCTTGGAATATTCCA	24	1	129	36.4341	-87.5	-67.8295	TTTGGAATATTCTAGGAATCTACT(5)
ZE5_1	scaffold157525	13799	13822	+ [Positive strand]	18	AACTAGTGTGGTTCATCGTCAAGA	24	16	93	49.4624	-81.6	-87.7419	TGTCCTGACGATGAACCACACTAG(5) TCCTGACGATGAACCACACTAGTT(16) CCTGACGATGAACCACACTAGTTG(21) TTGTCCTGACGATGAACCACACT(7) CTTGTCCTGACGATGAACCACACT(12) CTGACGATGAACCACACTAGTTGG(5)
ZE5_1	scaffold217681	40866	40887	+ [Positive strand]	215	TCTACAAGGCATTTGTTCTCTT	22	1	82	42.6829	-36.5	-44.5122	GGGAAGAAGTGTCTTGTGATG(9)
ZE5_1	scaffold226718	2426	2446	+ [Positive strand]	4466	TGCCACGATCCACTGAGATTC	21	1	64	56.25	-25.1	-39.2188	ATTGTAAGTGGCAGAGTGGCC(7) TATTGTAAGTGGCAGAGTGGCC(12) TTGTAAGTGGCAGAGTGGCC(21) ATTGTAAGTGGCAGAGTGGCCT(9) TATTGTAAGTGGCAGAGTGGC(7) TTGTAAGTGGCAGAGTGGCCT(41) TGTAAGTGGCAGAGTGGCCT(12) TGTAAGTGGCAGAGTGGCCTT(7) GTATTGTAAGTGGCAGAGTG(9) GGTATTGTAAGTGGCAGAGTG(11)
ZE5_1	scaffold231669.2	78115	78135	+ [Positive strand]	136	CAGAAGATATGGCTGTAAGAG	21	2	83	39.759	-37.2	-44.8193	TTTCACAGCTATATCTTTTCCT(6)
ZE5_1	scaffold235667.2	38856	38876	+ [Positive strand]	3145	TCCCGCGATCCTCCATGACTT	21	1	117	47.0085	-51.4	-43.9316	AGTCGTGGAAGATCACAGGACA(68) GTCGTGGAAGATCACAGGACA(41)
ZE5_1	scaffold252213.1	8125	8146	+ [Positive strand]	893	TCTTTCCAGTTCTACCCATTTC	22	2	82	45.1219	-40.7	-49.6341	AATGGGTTGACTGGAAAGGCC(6)
ZE5_1	scaffold252213.2	8006	8027	+ [Positive strand]	893	TCTTTCCAGTTCTACCCATTTC	22	2	98	46.9388	-47.9	-48.8776	AATGGGTTGACTGGAAAGGCC(6)
ZE5_1	scaffold276191.1	32547	32567	- [Negative strand]	30	AAGTGTTAGCCTCTCCCAAGG	21	1	110	49.0909	-48.4	-44	TTGAGAGAGGTCAACTCTTT(5)
ZE5_1	scaffold281648.1	113569	113589	+ [Positive strand]	180	ATGCACTCTGACATGCAAGGG	21	2	153	42.4837	-105.4	-68.8889	TCCCCTTGCATGTCAGACTGC(5)
ZE5_1	scaffold321800	7181	7201	+ [Positive strand]	180	ATGCACTCTGACATGCAAGGG	21	3	156	42.9487	-113.75	-72.9167	TCCCCTTGCATGTCAGACTGC(5)
ZE5_1	scaffold331071	71823	71843	- [Negative strand]	917	ATAATCATCATGGCCTTGACA	21	1	94	36.1702	-41	-43.617	TCTGGGCCACGGTGGTTAATG(23) TCTGGGCCACGGTGGTTAATGA(55)
ZE5_1	scaffold367684.1	20032	20052	- [Negative strand]	60410	CCGGACCAGGCTTCATTCCCC	21	1	82	53.6585	-41.3	-50.3659	GGACTGTTGTCTGGCTCGAG(44) GGACTGTTGTCTGGCTCGAGG(70)
ZE5_1	scaffold373256.1	59915	59935	- [Negative strand]	14	TCCTCTTGCATGTCAGACTGC	21	2	150	42	-102.9	-68.6	TCTGACATGCAAGGGGAATAG(12)
ZE5_1	scaffold385423	17499	17519	+ [Positive strand]	28440	AATGGGTTGACTGGAAAGACC	21	2	82	46.3415	-40.2	-49.0244	TCTTTCCAGTTCTACCCATTTC(893)
ZE5_1	scaffold394714.2	63841	63862	- [Negative strand]	193	TAAACAATGTCCACCCTTCATC	22	1	217	41.0138	-76.99	-35.4793	CGAGGGGTGGGAGTTGTTTAGC(17)
ZE5_1	scaffold417791	77289	77312	+ [Positive strand]	15	TGGCTGTCAAGAAATCTGGACAGC	24	12	84	44.0476	-45	-53.5714	TAGCTGTCAAGAAATCTGGACAGC(5)
ZE5_1	scaffold464209	6915	6936	- [Negative strand]	8575	TCCACCGAAGATCAGAAGGTTT	22	1	97	46.3918	-45.4	-46.8041	TAAGCCTCTGATCTTTGTTGG(6)
ZE5_1	scaffold4730	51521	51544	- [Negative strand]	30	TATAATGCGACTTTTTGGAAGCCT	24	16	91	41.7582	-49	-53.8462	ATCTCCAAAAAGTCGCATTATAGA(7) CAAAAAGTCGCATTATAGACAACT(10)
ZE5_1	scaffold4730	51789	51812	- [Negative strand]	30	TATAATGCGACTTTTTGGAAGCCT	24	16	91	41.7582	-49	-53.8462	ATCTCCAAAAAGTCGCATTATAGA(7) CAAAAAGTCGCATTATAGACAACT(10)
ZE5_1	scaffold4730	52057	52080	- [Negative strand]	30	TATAATGCGACTTTTTGGAAGCCT	24	16	111	45.9459	-53.2	-47.9279	ATCTCCAAAAAGTCGCATTATAGA(7) CAAAAAGTCGCATTATAGACAACT(10)
ZE5_1	scaffold529403	13573	13596	- [Negative strand]	5	AACCTTTAGACCTCTCAATACTAT	24	3	87	49.4253	-35.6	-40.9195	AGGATTGCGAGGATTCTGAGGAAG(6)
ZE5_1	scaffold605145	4735	4754	- [Negative strand]	31927	TGACAGAAGAGAGTGGGCAC	20	2	89	55.0562	-51.1	-57.4157	GCCCATGTCTCTTTCTGTC(10) CCCATGTCTCTTTCTGTCAGC(33)
ZE5_1	scaffold661973.2	94054	94075	- [Negative strand]	467	CGTAGCGAACAAGTAACTCATT	22	1	95	40	-46.26	-48.6947	TGAGTTCTTGATTCGCTATAGT(8)
ZE5_1	scaffold738632	16062	16083	- [Negative strand]	3086	TTTGGAGAGAAAATGGCTACAT	22	4	115	36.5217	-45	-39.1304	TGAGGTCATTTGCTCTTCGAA(8)
ZE5_1	scaffold859841	2185	2203	- [Negative strand]	445	CACCCAATCTCTGAGCACA	19	1	81	46.9136	-23.3	-28.7654	GTGCGATGATGATTGGTGA(5) GTGCGATGATGATTGGTG(13) GTGCGATGATGATTGGTGAT(16)
ZE5_1	scaffold873727	44548	44568	+ [Positive strand]	329	TTTGACCAGAAAATCCACATT	21	1	117	40.1709	-53.8	-45.9829	TGTGGATATTTGGGTCAAATC(56)
ZE5_1	scaffold883992	68941	68961	+ [Positive strand]	180	ATGCACTCTGACATGCAAGGG	21	7	220	43.1818	-188.34	-85.6091	TCCCCTTGCATGTCAGACTGC(5)
ZE5_1	scaffold899921	16675	16696	+ [Positive strand]	215	TCTACAAGGCATTTGTTCTCTT	22	1	82	43.9024	-40.9	-49.8781	GGGAAGAAGTGTCTTGTGATG(9)
ZE5_1	scaffold901177	17117	17137	- [Negative strand]	180	ATGCACTCTGACATGCAAGGG	21	7	157	43.949	-115.8	-73.758	TCCCCTTGCATGTCAGACTGC(5)
ZE5_1	scaffold904641	17184	17204	- [Negative strand]	56	TTCGATCGTCTCGATGCGCTT	21	1	146	59.589	-101.4	-69.4521	GTGCATCGAGACGGTCGGAGC(11)
ZE5_1	scaffold96843	362155	362178	+ [Positive strand]	6	AGTAGTGGCTATCCGATTCTGAGA	24	5	94	50	-69.1	-73.5106	CTCAGAATCGGATAGCCACCGCTC(5)
ZE5_1	tscaffold1572	554900	554920	- [Negative strand]	509	TCCCCCATCTTGTGCACTTGT	21	1	161	44.0994	-62.3	-38.6957	AAGTGCATAAGATTGGGTATT(39) AGTGCATAAGATTGGGTATT(7)
ZE5_1	tscaffold167	11762	11782	+ [Positive strand]	6	GCCCTGAAATGCGTTTCCGGC	21	3	93	56.9892	-70.6	-75.914	CGGAAACACGTTTCACGGCCG(5)
ZE5_1	tscaffold2325	17733	17753	- [Negative strand]	180	ATGCACTCTGACATGCAAGGG	21	7	181	41.989	-119.21	-65.8619	TCCCCTTGCATGTCAGACTGC(5)
ZE5_1	tscaffold301	225205	225228	+ [Positive strand]	6	AAAGGATTTGCCATCTCTGTGAGA	24	5	73	42.4657	-23.2	-31.7808	TGAACATCGAGGATGAAAATCACT(6)
ZE5_1	tscaffold3268	771064	771083	- [Negative strand]	5	CAAACCGGCCAGTTTAGGAC	20	3	73	53.4247	-49	-67.1233	TTTAGGACAAAACCGGCCGGT(9)
ZE5_1	tscaffold329	29133	29153	+ [Positive strand]	423	TCTGATACTCCCTTGAGCCAT	21	2	129	40.3101	-49.4	-38.2946	AGATGGCTCAGAGGAGTGTTAA(6) AGATGGCTCAGAGGAGTGTTA(64) AGATGGCTCAGAGGAGTGTT(22)
ZE5_1	tscaffold4374	1082521	1082544	- [Negative strand]	5	AGGCATCCCACATTGTTCTGGACT	24	4	82	51.2195	-28.5	-34.7561	TTGCTTGAGGATATGGGGAAACTC(8)
ZE5_1	tscaffold4438	66474	66497	+ [Positive strand]	8	ATGACGATGAACCACACTAGTTGG	24	2	123	43.0894	-98.7	-80.2439	AACTAGTGTGGTTCATCGTCAGGA(156)
ZE5_1	tscaffold5035	602086	602106	+ [Positive strand]	7	CCGGAAACGCGTTTTAGGGCC	21	3	95	57.8947	-82.8	-87.1579	GCCCTGAAACGCGTTTCCGGC(31)
ZE5_1	tscaffold5105	152760	152780	+ [Positive strand]	5696	TGGAGCTGTTATCACTCCACT	21	5	121	48.7603	-68	-56.1983	TGGGGTGATAGCATCTCCAAC(9)
ZE5_1	tscaffold5537	630964	630984	+ [Positive strand]	917	ATAATCATCATGGCCTTGACA	21	1	92	36.9565	-40	-43.4783	TCTGGGCCACGGTGGTTAATG(23) TCTGGGCCACGGTGGTTAATGA(55)
ZE5_1	tscaffold5880	96663	96684	- [Negative strand]	1348	TTTGGAGAGAAAATGGCCACAT	22	2	115	37.3913	-46.9	-40.7826	TGAGGTCATTTGCTCTTCGAA(8)
ZE5_1	tscaffold6726	1187619	1187640	- [Negative strand]	3005	CATGCAACCACTAGAAGACCTG	22	1	155	41.9355	-57.7	-37.2258	GCCTTCTCGTGGTTGTAAATA(6)
ZE5_1	tscaffold738	479482	479502	+ [Positive strand]	175	ATTCCCCTTGCATGTCAGACA	21	1	149	40.9396	-100.5	-67.4497	TCTGACATGCAAGGGGAATAG(12)
ZE5_1	tscaffold7422	232824	232847	+ [Positive strand]	5	AACCTTTAGACCTCTCAATACTAT	24	2	94	52.1277	-32.7	-34.7872	AGGATTGCGAGGATTCTGAGGAAG(6)
ZE5_1	tscaffold74	354593	354613	- [Negative strand]	180	ATGCACTCTGACATGCAAGGG	21	7	157	42.0382	-109.5	-69.7452	TCCCCTTGCATGTCAGACTGC(5)
ZE5_1	tscaffold8057	104200	104221	- [Negative strand]	3086	TTTGGAGAGAAAATGGCTACAT	22	1	115	37.3913	-45.2	-39.3043	TGAGGTCATTTGCTCTTCGAA(8)
ZE5_1	tscaffold8175	266503	266523	+ [Positive strand]	131	TATCGATTGCGAGGCAAAGCA	21	1	101	42.5743	-47	-46.5347	TTTTCCTCCGCAATTGATACTC(30)
ZE5_1	tscaffold893	380288	380308	- [Negative strand]	7	CCGGAAACGCGTTTTAGGGCC	21	3	93	60.2151	-87.2	-93.7634	GCCCTGAAACGCGTTTCCGGC(31)
ZE5_2	C25413220	207	227	- [Negative strand]	20	TGTTAGTTAGCTGAAGAGATT	21	10	111	34.2342	-42.4	-38.1982	TGTTTTCCTCTACCTAAGCATG(5)
ZE5_2	C26326996	125	145	- [Negative strand]	20	TGTTAGTTAGCTGAAGAGATT	21	10	111	35.1351	-41.7	-37.5676	TGTTTTCCTCTACCTAAGCATG(5)
ZE5_2	C26968860	327	350	+ [Positive strand]	5	TTCTGAGAATCGGATAGCCATCGC	24	3	76	53.9474	-50.2	-66.0526	AAGTGGCTATTCGATTCTCGGAAT(13)
ZE5_2	C27026408	330	353	+ [Positive strand]	33	ATTTCGAGAATTGGATAGCCACTG	24	3	76	52.6316	-55.9	-73.5526	AAGTGGCTATTCGATTCTCGGAAT(13)
ZE5_2	C27400374	296	316	- [Negative strand]	20	TGTTAGTTAGCTGAAGAGATT	21	10	111	34.2342	-42.4	-38.1982	TGTTTTCCTCTACCTAAGCATG(5)
ZE5_2	C29812958	760	780	- [Negative strand]	20	TGTTAGTTAGCTGAAGAGATT	21	10	111	34.2342	-42.4	-38.1982	TGTTTTCCTCTACCTAAGCATG(5)
ZE5_2	C29812958	401	421	- [Negative strand]	20	TGTTAGTTAGCTGAAGAGATT	21	10	111	34.2342	-42.4	-38.1982	TGTTTTCCTCTACCTAAGCATG(5)
ZE5_2	C30394856	858	878	+ [Positive strand]	20	TGTTAGTTAGCTGAAGAGATT	21	10	111	34.2342	-42.4	-38.1982	TGTTTTCCTCTACCTAAGCATG(5)
ZE5_2	C30507988	1023	1043	- [Negative strand]	3616	TTTAGCAAGACGATGAAAAGC	21	1	218	34.4037	-63.5	-29.1284	TTTTCATTGTCTTGTCAAATA(118)
ZE5_2	C31613594	1988	2008	- [Negative strand]	20	TGTTAGTTAGCTGAAGAGATT	21	10	111	34.2342	-42.4	-38.1982	TGTTTTCCTCTACCTAAGCATG(5)
ZE5_2	C31681690	5019	5040	- [Negative strand]	582	CGTAGCGAACAAGTAACTCATT	22	2	95	40	-46.26	-48.6947	TGAGTTCTTGATTCGCTATAGT(17)
ZE5_2	C32144256	5868	5888	+ [Positive strand]	436	TGAGATTGTTGGAGAGGTTCA	21	2	80	42.5	-37	-46.25	AACTTCGCCAACAATCTCACC(23)
ZE5_2	C32290220	5782	5803	+ [Positive strand]	335	CCAGTCCTTCTGCTATCCACAT	22	1	216	39.8148	-75	-34.7222	TGTGGTTACAGAAGGGTTGAT(5) GTGGTTACAGAAGGGTTGATT(36)
ZE5_2	C32302328	34591	34611	+ [Positive strand]	222	CTGGGCGACCGTAATGAATCC	21	1	94	44.6808	-45.3	-48.1915	ATTCATTACAGTAGCCCAGTA(54)
ZE5_2	C32536006	24030	24053	- [Negative strand]	21	CCAGACTGCATGGGTAGGATGCCT	24	15	61	52.459	-25.9	-42.459	TACTTCCCATGAGTCCCAGACTGC(7)
ZE5_2	C32567954	227124	227145	- [Negative strand]	582	CGTAGCGAACAAGTAACTCATT	22	2	115	40	-51.66	-44.9217	TGAGTTCTTGATTCGCTATAGT(17)
ZE5_2	C32573216	570459	570482	- [Negative strand]	6	ACTTGTCCTGAGGATGAACCACAC	24	5	209	41.1483	-151	-72.2488	GTGTGGTTCATCGTCAGGACAAGT(9)
ZE5_2	scaffold100424	94045	94068	- [Negative strand]	6	ATACTCTGAGACTGACTTCGTGTC	24	5	74	54.054	-33.3	-45	ACTTCGGGTCGGTTGAGACTGGTC(7)
ZE5_2	scaffold102124	5736	5759	+ [Positive strand]	86	ATTGTAGATTCTTGGAATATTCCA	24	1	129	36.4341	-87.5	-67.8295	TTTGGAATATTCTAGGAATCTACT(9)
ZE5_2	scaffold114088	92985	93005	- [Negative strand]	5	ACCCTGGGATCCTAGTTACTG	21	3	108	45.3704	-36.4	-33.7037	ATGGTATCAGAGCTTGGACCC(11)
ZE5_2	scaffold12959.3	115367	115387	+ [Positive strand]	236	TAGCCTGGAACGAAGCACGCT	21	1	178	42.6966	-63.05	-35.4213	CGTGTTTCGATTCAGGCTCATG(7) GTGTTTCGATTCAGGCTCATG(17)
ZE5_2	scaffold150465	10142	10165	+ [Positive strand]	5	TTGTCGATGTGTTTCGAACCAACT	24	3	209	39.7129	-174.8	-83.6364	CTAGTTGGTTCAAAACGCGTCGAC(5)
ZE5_2	scaffold157841	189	212	- [Negative strand]	21	CCAGACTGCATGGGTAGGATGCCT	24	15	86	47.6744	-30.44	-35.3953	TACTTCCCATGAGTCCCAGACTGC(7)
ZE5_2	scaffold160934	8061	8084	+ [Positive strand]	7	TCTCTGGTTTTGAACTTGTGACCT	24	5	62	41.9355	-17.1	-27.5806	AGGAAACACATGCTCTTAACCATT(123) GAGGAAACACATGCTCTTAACCAT(8)
ZE5_2	scaffold161334.2	15672	15695	+ [Positive strand]	6	TCTGACGATGAACCACACTAGTTG	24	1	176	44.8864	-148.8	-84.5455	AACTAGTGTGGTTCATCGTCAGGA(122)
ZE5_2	scaffold168401.1	95733	95752	+ [Positive strand]	75	ATTAGCTCTATCTGATCACT	20	1	86	41.8605	-27.7	-32.2093	TGAAGTGATGAGTAGTATT(7)
ZE5_2	scaffold176759	271916	271939	- [Negative strand]	21	CCAGACTGCATGGGTAGGATGCCT	24	15	61	52.459	-23.5	-38.5246	TACTTCCCATGAGTCCCAGACTGC(7)
ZE5_2	scaffold178312.2	103636	103659	- [Negative strand]	21	CCAGACTGCATGGGTAGGATGCCT	24	15	73	46.5753	-27.1	-37.1233	TACTTCCCATGAGTCCCAGACTGC(7)
ZE5_2	scaffold179888.1	185914	185937	+ [Positive strand]	5	TCTCGGAATCTGATAGCCACCACT	24	2	222	55.4054	-177.5	-79.9549	TGGTGGCTATCTGATTCCGAGAAT(7)
ZE5_2	scaffold185922.1	12620	12643	- [Negative strand]	9	TGTCATGGATAACTTTGAAACCCT	24	7	129	41.0853	-37.7	-29.2248	AAGCTAAGGACATTGAAGGTTACC(5)
ZE5_2	scaffold198526	6595	6615	- [Negative strand]	1292	AGCTGCCGACTCAACCGTCTG	21	1	88	52.2727	-43	-48.8636	AATGGTTGATGCGGGAGCTGG(19)
ZE5_2	scaffold217681	40866	40887	+ [Positive strand]	265	TCTACAAGGCATTTGTTCTCTT	22	1	82	42.6829	-36.5	-44.5122	GGGAAGAAGTGTCTTGTGATG(9)
ZE5_2	scaffold226718	2426	2446	+ [Positive strand]	3326	TGCCACGATCCACTGAGATTC	21	1	64	56.25	-25.1	-39.2188	ATTGTAAGTGGCAGAGTGGCC(8) TATTGTAAGTGGCAGAGTGGCC(9) TTGTAAGTGGCAGAGTGGCC(11) ATTGTAAGTGGCAGAGTGGCCT(6) TATTGTAAGTGGCAGAGTGGC(5) TTGTAAGTGGCAGAGTGGCCT(45) TGTAAGTGGCAGAGTGGCCT(7) GTATTGTAAGTGGCAGAGTGG(8) GGTATTGTAAGTGGCAGAGTG(20)
ZE5_2	scaffold231669.2	44052	44073	+ [Positive strand]	498	CGGAAGATATGGCTGTAAGAGT	22	1	84	34.5238	-42	-50	TTTTACAGCTATATCTTTTCCT(84) TTTACAGCTATATCTTTTCCT(101)
ZE5_2	scaffold231669.2	78115	78135	+ [Positive strand]	115	CAGAAGATATGGCTGTAAGAG	21	2	83	39.759	-37.2	-44.8193	TTTCACAGCTATATCTTTTCCT(6)
ZE5_2	scaffold235667.2	38856	38877	+ [Positive strand]	10515	TCCCGCGATCCTCCATGACTTT	22	1	117	47.0085	-51.4	-43.9316	AGTCGTGGAAGATCACAGGACA(82) GTCGTGGAAGATCACAGGACA(42)
ZE5_2	scaffold246485	5209	5232	- [Negative strand]	9	AGCAATGACTCTGGAATCCTCAAT	24	1	139	41.0072	-37.04	-26.6475	TCTGTTGAGATTTCTAGCATGCCT(6)
ZE5_2	scaffold246900	7240	7263	+ [Positive strand]	10	TATTCTCATAGAGATGGCAGAACC	24	9	112	41.9643	-32.42	-28.9464	TTCACTATGGAGCTCATGAGAGTT(44)
ZE5_2	scaffold276191.1	32547	32567	- [Negative strand]	49	AAGTGTTAGCCTCTCCCAAGG	21	1	110	49.0909	-48.4	-44	TTGAGAGAGGTCAACTCTTT(7)
ZE5_2	scaffold317537.2	82727	82750	+ [Positive strand]	19	AACCAGTGTAGTTCATCGTCAGGA	24	3	175	39.4286	-137.3	-78.4571	CTTGTCCTGATGATGAACCACACT(6)
ZE5_2	scaffold32456.2	77563	77586	+ [Positive strand]	9	ACTTCGGGTCAGTTGAGACTGGTC	24	8	174	50.5747	-81.3	-46.7241	ATGCACTCTGAGACTGACTTTGAG(6)
ZE5_2	scaffold330985	75582	75605	- [Negative strand]	11	TTCGAGAATCGGATAGCCACTGCC	24	2	93	52.6882	-59.1	-63.5484	AAGTGGCTATTCGATTCTCGGAAT(13)
ZE5_2	scaffold352753	58552	58575	+ [Positive strand]	5	ATGTAAATCGGAGAGTCTCACCCC	24	4	109	49.5413	-31.44	-28.844	AAATGAAGTCTCACCGAACCGGAA(6)
ZE5_2	scaffold358096	305761	305784	+ [Positive strand]	7	ATGAGGACATTGATGCTGATTCTG	24	6	81	44.4444	-26	-32.0988	ATGACTATGAGGATTGATGACTCA(7)
ZE5_2	scaffold367684.1	20032	20052	- [Negative strand]	72008	CCGGACCAGGCTTCATTCCCC	21	1	82	53.6585	-41.3	-50.3659	GGACTGTTGTCTGGCTCGAG(42) GGACTGTTGTCTGGCTCGAGG(130)
ZE5_2	scaffold373256.1	59915	59935	- [Negative strand]	13	TCCTCTTGCATGTCAGACTGC	21	2	150	42	-102.9	-68.6	TCTGACATGCAAGGGGAATAG(22)
ZE5_2	scaffold385423	17499	17519	+ [Positive strand]	12454	AATGGGTTGACTGGAAAGACC	21	2	82	46.3415	-40.2	-49.0244	TCTTTCCAGTTCTACCCATTTC(777)
ZE5_2	scaffold386548	37866	37886	+ [Positive strand]	21	CTGCCTGGCTCCCTGTATGCC	21	2	81	50.6173	-48.7	-60.1235	CATACAGGGATCCATGCAGAA(14)
ZE5_2	scaffold394719.2	84812	84832	- [Negative strand]	245	AGCTGCCGACTCACCCGTCTG	21	4	88	52.2727	-38.8	-44.0909	AATGGTTGATGCGGGAGCTGG(19)
ZE5_2	scaffold401533	13543	13564	- [Negative strand]	2755	CTGACATGGTAGAACACTGGAA	22	3	96	45.8333	-46	-47.9167	CCTGTGTTTACCATGTCAAGA(11)
ZE5_2	scaffold401379	29618	29641	- [Negative strand]	16	TATCCTTAGGAAGCCGTGTCTGCC	24	15	110	51.8182	-36	-32.7273	AGTGCCAGTACGGACTTGTGCTCC(5)
ZE5_2	scaffold464209	6915	6936	- [Negative strand]	15641	TCCACCGAAGATCAGAAGGTTT	22	1	97	46.3918	-45.4	-46.8041	TAAGCCTCTGATCTTTGTTGG(13)
ZE5_2	scaffold4730	51521	51544	- [Negative strand]	78	TATAATGCGACTTTTTGGAAGCCT	24	16	91	41.7582	-49	-53.8462	TCTCCAAAAAGTCGCATTATAGAC(10) ATCTCCAAAAAGTCGCATTATAGA(10) CAAAAAGTCGCATTATAGACAACT(16) AAAAAGTCGCATTATAGACAACT(6)
ZE5_2	scaffold4730	51789	51812	- [Negative strand]	78	TATAATGCGACTTTTTGGAAGCCT	24	16	91	41.7582	-49	-53.8462	TCTCCAAAAAGTCGCATTATAGAC(10) ATCTCCAAAAAGTCGCATTATAGA(10) CAAAAAGTCGCATTATAGACAACT(16) AAAAAGTCGCATTATAGACAACT(6)
ZE5_2	scaffold4730	52057	52080	- [Negative strand]	78	TATAATGCGACTTTTTGGAAGCCT	24	16	111	45.9459	-53.2	-47.9279	TCTCCAAAAAGTCGCATTATAGAC(10) ATCTCCAAAAAGTCGCATTATAGA(10) CAAAAAGTCGCATTATAGACAACT(16) AAAAAGTCGCATTATAGACAACT(6)
ZE5_2	scaffold491550	55890	55913	+ [Positive strand]	6	ATCTCAATGGAGAGTCTCTAGCCT	24	2	93	41.9355	-23.8	-25.5914	AGGAAGGAGAACACTCCACAAGCC(62) AAGGAAGGAGAACACTCCACAAGC(6) TAAGGAAGGAGAACACTCCACAAG(33)
ZE5_2	scaffold605145	4735	4754	- [Negative strand]	8483	TGACAGAAGAGAGTGGGCAC	20	2	89	55.0562	-51.1	-57.4157	GCCCATGTCTCTTTCTGTC(12) CCCATGTCTCTTTCTGTCAGC(36)
ZE5_2	scaffold624495.1	21160	21183	- [Negative strand]	7	AAAGTCGCGTTATAGACAACTGCC	24	3	65	35.3846	-39.7	-61.0769	AAAAGGAGTTGTCTATAATGCGAC(6)
ZE5_2	scaffold637027	354824	354847	- [Negative strand]	11	ATTCTTCAACTTGTCCTGACAATG	24	6	172	38.9535	-127.8	-74.3023	TTCATCGTCAGGACAAGTTGAAGA(56)
ZE5_2	scaffold661973.2	94054	94075	- [Negative strand]	582	CGTAGCGAACAAGTAACTCATT	22	1	95	40	-46.26	-48.6947	TGAGTTCTTGATTCGCTATAGT(17)
ZE5_2	scaffold738632	16062	16083	- [Negative strand]	3512	TTTGGAGAGAAAATGGCTACAT	22	4	115	36.5217	-45	-39.1304	GAGGTCATTTGCTCTTCGAATT(11)
ZE5_2	scaffold77687.1	9880	9901	- [Negative strand]	2755	CTGACATGGTAGAACACTGGAA	22	3	96	45.8333	-46	-47.9167	CCTGTGTTTACCATGTCAAGA(11)
ZE5_2	scaffold803695	98243	98266	+ [Positive strand]	13	AGTCTCTAGCCTCTATATAAGCCT	24	12	155	41.9355	-95	-61.2903	AGGCCTATATAGAGGCTAGAGACT(7)
ZE5_2	scaffold82292	131913	131933	- [Negative strand]	33	GCCCTGAAACGCGTTTCCGGC	21	9	93	59.1398	-72.4	-77.8495	CCAGAAACGCGTTTCACGGCC(5) CAGAAACGCGTTTCACGGCCG(6)
ZE5_2	scaffold83536	70983	71006	- [Negative strand]	10	AATTCTCGGAATCAGATAGCCACC	24	9	208	52.4038	-173	-83.1731	TGGTGGCTATCTGATTCCGAGAAT(7)
ZE5_2	scaffold878920.1	39364	39387	- [Negative strand]	5	TTGTCGACGCTTTTCGAACCAACT	24	2	113	43.3628	-48.7	-43.0973	TAGTTGGTTCGAAACGCGTCGACA(18) CTAGTTGGTTCGAAACGCGTCGAC(38)
ZE5_2	scaffold893260	10403	10424	+ [Positive strand]	569	TCTGGTCCTCGGTGGTTTATGA	22	1	76	47.3684	-35.8	-47.1053	AAAACCACCGGGTCCAAGACA(41)
ZE5_2	scaffold899921	16675	16696	+ [Positive strand]	265	TCTACAAGGCATTTGTTCTCTT	22	1	82	43.9024	-40.9	-49.8781	GGGAAGAAGTGTCTTGTGATG(9)
ZE5_2	scaffold901498.2	34208	34231	+ [Positive strand]	19	TTGTCGACGCATTTCGAACCAACT	24	16	70	40	-19.5	-27.8571	AACTAGTGTGGTTCATCGTCAGGA(122) GTGTGGTTCATCGTCAGGACAAGT(9)
ZE5_2	tscaffold1103	48868	48888	- [Negative strand]	17	CGGAAACGCGTTTCATGGCCG	21	9	93	58.0645	-61.2	-65.8065	CCCTGAAACGCGTTTCCGGCC(5)
ZE5_2	tscaffold1572	554900	554920	- [Negative strand]	554	TCCCCCATCTTGTGCACTTGT	21	1	161	44.0994	-62.3	-38.6957	AAGTGCATAAGATTGGGTATT(22)
ZE5_2	tscaffold329	29133	29154	+ [Positive strand]	577	TCTGATACTCCCTTGAGCCATC	22	2	129	40.3101	-49.4	-38.2946	AGATGGCTCAGAGGAGTGTTAA(7) AGATGGCTCAGAGGAGTGTTA(38) ATGGCTCAGAGGAGTGTTAAA(6)
ZE5_2	tscaffold3599	354813	354833	+ [Positive strand]	17	CGGAAACGCGTTTCATGGCCG	21	9	93	59.1398	-80	-86.0215	GCCCTGAAACGCGTTTCCGGC(33) CCCTGAAACGCGTTTCCGGCC(5)
ZE5_2	tscaffold4049	54346	54366	+ [Positive strand]	23	ATTCGCTGAAGCTTGAGCCAG	21	9	81	48.1481	-26.8	-33.0864	ATGGCCTGAAGCTTCTGCAAA(6)
ZE5_2	tscaffold4628	121845	121868	- [Negative strand]	11	TTGTCGACACGTTTCGAACCAACT	24	9	162	43.2099	-133.8	-82.5926	TAGTTGGTTCGAAACGCGTCGACA(18) CTAGTTGGTTCGAAACGCGTCGAC(38)
ZE5_2	tscaffold4658	3656	3679	+ [Positive strand]	8	ATTTCGGCTGCCCTAAGATTGGGG	24	3	69	50.7246	-39.5	-57.2464	TAGGATTGGGGCTGAAATTTAGCT(15)
ZE5_2	tscaffold5035	602086	602106	+ [Positive strand]	11	CCGGAAACGCGTTTTAGGGCC	21	3	95	57.8947	-82.8	-87.1579	GCCCTGAAACGCGTTTCCGGC(33) CCCTGAAACGCGTTTCCGGCC(5)
ZE5_2	tscaffold5880	96663	96684	- [Negative strand]	1803	TTTGGAGAGAAAATGGCCACAT	22	2	115	37.3913	-46.9	-40.7826	GAGGTCATTTGCTCTTCGAATT(11)
ZE5_2	tscaffold6004	92220	92243	+ [Positive strand]	7	AACCAGTGTGGTTCATCGTGAGGA	24	3	212	40.566	-182.7	-86.1792	TGTCCTGACGATGAACCACACTAG(34) TCCTGACGATGAACCACACTAGTT(26) CCTGACGATGAACCACACTAGTTG(78) TTGTCCTGACGATGAACCACACT(13) CTTGTCCTGACGATGAACCACACT(44) CTGACGATGAACCACACTAGTTGG(39)
ZE5_2	tscaffold6726	1187619	1187640	- [Negative strand]	5285	CATGCAACCACTAGAAGACCTG	22	1	155	41.9355	-57.7	-37.2258	GCCTTCTCGTGGTTGTAAATA(6)
ZE5_2	tscaffold738	479482	479502	+ [Positive strand]	103	ATTCCCCTTGCATGTCAGACA	21	1	149	40.9396	-100.5	-67.4497	TCTGACATGCAAGGGGAATAG(22)
ZE5_2	tscaffold7959	158582	158605	+ [Positive strand]	6	ATGGCGGACGAGAAGAAAGACGAG	24	4	144	52.0833	-53.8	-37.3611	TCTCTGTTTTTCTTTGCATGTCCC(5)
ZE5_2	tscaffold8057	104200	104221	- [Negative strand]	3512	TTTGGAGAGAAAATGGCTACAT	22	1	115	37.3913	-45.2	-39.3043	GAGGTCATTTGCTCTTCGAATT(11)
ZE5_2	tscaffold8175	266503	266523	+ [Positive strand]	112	TATCGATTGCGAGGCAAAGCA	21	1	101	42.5743	-47	-46.5347	TTTTCCTCCGCAATTGATACTC(47)
ZE5_2	tscaffold8260	159548	159571	+ [Positive strand]	6	ACACGCCCTCGGACACGACATGTC	24	1	90	56.6667	-38.5	-42.7778	TTGGACACGAATCCGGACCGAATC(36)
ZE5_2	tscaffold8812	1376	1399	- [Negative strand]	12	TCTCGGAATCGGATAACCATCGCC	24	4	109	57.7982	-84.9	-77.8899	TGGTGGCTATCTGATTCCGAGAAT(7)
ZE5_2	tscaffold893	380288	380308	- [Negative strand]	11	CCGGAAACGCGTTTTAGGGCC	21	3	93	60.2151	-87.2	-93.7634	GCCCTGAAACGCGTTTCCGGC(33) CCCTGAAACGCGTTTCCGGCC(5)
SE4B_1	C27026408	332	355	+ [Positive strand]	11	TTCGAGAATTGGATAGCCACTGCC	24	3	76	52.6316	-55.9	-73.5526	AAGTGGCTATTCGATTCTCGGAAT(6)
SE4B_1	C31121748	2977	3000	- [Negative strand]	38	ATATGCACCCTGCAACAGAGCAAT	24	1	136	29.4118	-56.8	-41.7647	ATTAAATGCTTTGCTATGGGGTGC(9)
SE4B_1	C32290220	5782	5803	+ [Positive strand]	512	CCAGTCCTTCTGCTATCCACAT	22	1	216	39.8148	-75	-34.7222	GTGGTTACAGAAGGGTTGATT(20)
SE4B_1	C32399302	34377	34397	- [Negative strand]	16	TAGTTGGGATGTCTTAATATG	21	9	101	34.6535	-28.4	-28.1188	TGAGGATGATCTTGACTATGA(9)
SE4B_1	C32573216	570451	570474	- [Negative strand]	6	TGAGGATGAACCACACTAGTTGGT	24	5	211	41.7062	-153.9	-72.9384	AACTAGTGTGGTTCATCGTCAGGA(17)
SE4B_1	scaffold102124	5735	5758	+ [Positive strand]	53	AATTGTAGATTCTTGGAATATTCC	24	1	129	36.4341	-87.5	-67.8295	TTTGGAATATTCTAGGAATCTACT(6)
SE4B_1	scaffold129530	13405	13425	+ [Positive strand]	1541	ACCTAAACTGCTCAAACACTG	21	4	73	36.9863	-38.3	-52.4658	GTGTTTGAGTAGTTTATGTTT(8)
SE4B_1	scaffold173034.1	16833	16853	- [Negative strand]	176	TACGCTTGGCTTCTGAGCACC	21	1	93	44.086	-30.5	-32.7957	GTGCCGTGATGAGAAGCTAAC(5) GTGCCGTGATGAGAAGCTAACT(5)
SE4B_1	scaffold203329.2	129388	129409	+ [Positive strand]	817	TCAGTCCTTCCCCTATCCACAT	22	1	213	38.0282	-71.72	-33.6714	TGTGGATACAGAAGGGTTGAT(44) TGTGGATACAGAAGGGTTGATT(7) GTGGATACAGAAGGGTTGATT(17)
SE4B_1	scaffold216846.3	40643	40666	+ [Positive strand]	8	TTTGACGATGAACCACACTAGTTG	24	1	93	48.3871	-75	-80.6452	AACTAGTGTGGTTCATCGTCAGGA(17)
SE4B_1	scaffold217681	40866	40887	+ [Positive strand]	262	TCTACAAGGCATTTGTTCTCTT	22	1	82	42.6829	-36.5	-44.5122	GGGAAGAAGTGTCTTGTGATG(7)
SE4B_1	scaffold231669.2	78160	78181	+ [Positive strand]	18	TTTCACAGCTATATCTTTTCCT	22	1	83	39.759	-37.2	-44.8193	AGAAGATATGGCTGTAAGAGT(6)
SE4B_1	scaffold317537.2	82727	82750	+ [Positive strand]	7	AACCAGTGTAGTTCATCGTCAGGA	24	3	175	39.4286	-137.3	-78.4571	TCCTGATGATGAACCACACTGGTT(9)
SE4B_1	scaffold330985	75582	75605	- [Negative strand]	5	TTCGAGAATCGGATAGCCACTGCC	24	2	93	52.6882	-59.1	-63.5484	AAGTGGCTATTCGATTCTCGGAAT(6)
SE4B_1	scaffold331071	71823	71843	- [Negative strand]	765	ATAATCATCATGGCCTTGACA	21	1	94	36.1702	-41	-43.617	TCTGGGCCACGGTGGTTAATG(19) TCTGGGCCACGGTGGTTAATGA(128)
SE4B_1	scaffold367684.1	20032	20052	- [Negative strand]	27510	CCGGACCAGGCTTCATTCCCC	21	1	82	53.6585	-41.3	-50.3659	GGACTGTTGTCTGGCTCGAGG(28)
SE4B_1	scaffold368319	33938	33961	+ [Positive strand]	10	AATCGGTCAAGCCGGGGCCTCACC	24	1	62	59.6774	-23.2	-37.4194	TGGGAGGTCACAGGGTCGAAACCC(5) ATGGGAGGTCACAGGGTCGAAACC(5)
SE4B_1	scaffold394714.2	63841	63862	- [Negative strand]	1809	TAAACAATGTCCACCCTTCATC	22	1	217	41.0138	-76.99	-35.4793	CGAGGGGTGGGAGTTGTTTAGC(34)
SE4B_1	scaffold489859	4563	4584	- [Negative strand]	1497	TGACGTCTGGTCCGCGATGGTT	22	1	96	47.9167	-53.4	-55.625	CCATCACGGACAGACGACAGG(30)
SE4B_1	scaffold68082.3	21050	21070	- [Negative strand]	15	GGAAGCCAGCGACCGAAGCCC	21	2	61	60.6557	-30.3	-49.6721	GGTTAAGGAAGTTGGTGACCT(5)
SE4B_1	scaffold738632	16062	16083	- [Negative strand]	1385	TTTGGAGAGAAAATGGCTACAT	22	4	115	36.5217	-45	-39.1304	GAGGTCATTTGCTCTTCGAATT(5)
SE4B_1	scaffold799591	68934	68955	+ [Positive strand]	70	TCAGGGCCTCGGTGGTTAATGA	22	1	91	53.8462	-46.4	-50.989	ATAGCCCCCGGGGCCCAGACA(10)
SE4B_1	scaffold867536.2	36111	36132	+ [Positive strand]	901	CCAGCCCTTCCCCTATCCACAT	22	2	213	38.9671	-77.1	-36.1972	TGTGGATACAGAAGGGTTGAT(44) TGTGGATACAGAAGGGTTGATT(7) GTGGATACAGAAGGGTTGATT(17)
SE4B_1	scaffold873727	44548	44568	+ [Positive strand]	1249	TTTGACCAGAAAATCCACATT	21	1	117	40.1709	-53.8	-45.9829	TGTGGATATTTGGGTCAAATC(17)
SE4B_1	scaffold892653.2	18536	18556	- [Negative strand]	29	AATGGGTAAATTGAAAAGACC	21	2	98	41.8367	-48.2	-49.1837	TCTTTTCAGTTCTGCCCATTTC(5)
SE4B_1	scaffold893260	10403	10424	+ [Positive strand]	150	TCTGGTCCTCGGTGGTTTATGA	22	1	76	47.3684	-35.8	-47.1053	AAAACCACCGGGTCCAAGACA(29)
SE4B_1	scaffold899921	16675	16696	+ [Positive strand]	262	TCTACAAGGCATTTGTTCTCTT	22	1	82	43.9024	-40.9	-49.8781	GGGAAGAAGTGTCTTGTGATG(7)
SE4B_1	scaffold902822	158158	158178	+ [Positive strand]	54	TATTGAGTGCAGCGTTGACGG	21	1	96	33.3333	-34.2	-35.625	TTATCGTTAACTCTGCACTCT(5) CTTATCGTTAACTCTGCACTC(6)
SE4B_1	tscaffold1572	554900	554920	- [Negative strand]	153	TCCCCCATCTTGTGCACTTGT	21	1	161	44.0994	-62.3	-38.6957	AAGTGCATAAGATTGGGTATT(8)
SE4B_1	tscaffold2757	1384	1407	+ [Positive strand]	17	TGTGATTGCAAGCCTTGGAGACTC	24	2	113	42.4779	-37	-32.7434	ATCCTTCCAAGAGCTTGCAATCCT(33)
SE4B_1	tscaffold301	225205	225228	+ [Positive strand]	8	AAAGGATTTGCCATCTCTGTGAGA	24	5	73	42.4657	-23.2	-31.7808	TGAACATCGAGGATGAAAATCACT(19) GAACATCGAGGATGAAAATCACTT(10)
SE4B_1	tscaffold329	29137	29157	+ [Positive strand]	38	ATACTCCCTTGAGCCATCTTG	21	2	139	40.2878	-58	-41.7266	AGATGGCTCAGAGGAGTGTTA(9)
SE4B_1	tscaffold4219	18331	18351	- [Negative strand]	26	TTGGCAGCTTGACGAACCTCC	21	14	94	51.0638	-33.8	-35.9574	CGAGAAATTGGAGAGGCTGCC(5) AAATTGGAGAGGCTGCCAGAT(6)
SE4B_1	tscaffold4438	66474	66497	+ [Positive strand]	13	ATGACGATGAACCACACTAGTTGG	24	2	123	43.0894	-98.7	-80.2439	AACTAGTGTGGTTCATCGTCAGGA(17)
SE4B_1	tscaffold5105	152760	152780	+ [Positive strand]	1191	TGGAGCTGTTATCACTCCACT	21	5	121	48.7603	-68	-56.1983	TATGGAGTGGGGTGATAGCATC(5)
SE4B_1	tscaffold5537	630964	630984	+ [Positive strand]	765	ATAATCATCATGGCCTTGACA	21	1	92	36.9565	-40	-43.4783	TCTGGGCCACGGTGGTTAATG(19) TCTGGGCCACGGTGGTTAATGA(128)
SE4B_1	tscaffold5880	96663	96684	- [Negative strand]	528	TTTGGAGAGAAAATGGCCACAT	22	2	115	37.3913	-46.9	-40.7826	GAGGTCATTTGCTCTTCGAATT(5)
SE4B_1	tscaffold6451	2186645	2186668	+ [Positive strand]	7	AATCCGGATGAAGAAATTGAGGTT	24	1	90	36.6667	-35.8	-39.7778	GTTTTTTAACTGCATATTTGGATT(10) TTTTTTAACTGCATATTTGGATTC(14)
SE4B_1	tscaffold8057	104200	104221	- [Negative strand]	1385	TTTGGAGAGAAAATGGCTACAT	22	1	115	37.3913	-45.2	-39.3043	GAGGTCATTTGCTCTTCGAATT(5)
SE4B_1	tscaffold8173	25140	25163	+ [Positive strand]	38	ATATGCACCCTGCAACAGAGCAAT	24	1	136	29.4118	-56.8	-41.7647	ATTAAATGCTTTGCTATGGGGTGC(9)
SE7_1	C27026408	332	355	+ [Positive strand]	11	TTCGAGAATTGGATAGCCACTGCC	24	3	76	52.6316	-55.9	-73.5526	AAGTGGCTATTCGATTCTCGGAAT(6)
SE7_1	C30682066	789	809	- [Negative strand]	376	GGGGTGACCTTGGAACACATT	21	1	121	51.2397	-63.56	-52.5289	CGTGTTCCCAGGTCGCCCCGG(16)
SE7_1	C30507988	1023	1043	- [Negative strand]	495	TTTAGCAAGACGATGAAAAGC	21	1	218	34.4037	-63.5	-29.1284	TTTTCATTGTCTTGTCAAATA(11)
SE7_1	C32290220	5782	5803	+ [Positive strand]	1224	CCAGTCCTTCTGCTATCCACAT	22	1	216	39.8148	-75	-34.7222	TGTGGTTACAGAAGGGTTGAT(10) GTGGTTACAGAAGGGTTGATT(16)
SE7_1	C32302328	34591	34611	+ [Positive strand]	100	CTGGGCGACCGTAATGAATCC	21	1	94	44.6808	-45.3	-48.1915	ATTCATTACAGTAGCCCAGTA(29)
SE7_1	C32394284	34927	34947	+ [Positive strand]	271	AAGCTCGTCCACGAACATCAC	21	1	115	50.4348	-46.7	-40.6087	GATGTTCCTGGACGAACTTCC(7) ATGTTCCTGGACGAACTTCCT(11)
SE7_1	C32545098	7560	7580	- [Negative strand]	203	TCATTGAGAGCAGCGTTGATG	21	1	112	43.75	-52.53	-46.9018	TCGGCGCTGCTTTCGATCATG(7)
SE7_1	C32573216	570459	570482	- [Negative strand]	7	ACTTGTCCTGAGGATGAACCACAC	24	5	209	41.1483	-151	-72.2488	AGTGTGGTTCATCGTCAGGACAAG(11) TGTGGTTCATCGTCAGGACAAGTT(19)
SE7_1	scaffold102124	5735	5758	+ [Positive strand]	203	AATTGTAGATTCTTGGAATATTCC	24	1	129	36.4341	-87.5	-67.8295	TTTGGAATATTCTAGGAATCTACT(45)
SE7_1	scaffold129530	13405	13425	+ [Positive strand]	2410	ACCTAAACTGCTCAAACACTG	21	4	73	36.9863	-38.3	-52.4658	GTGTTTGAGTAGTTTATGTTT(27)
SE7_1	scaffold153377.1	34728	34748	+ [Positive strand]	10	TTTTGTGAACCCAACGTTTGG	21	1	104	42.3077	-83.2	-80	AGTCCGAAACGTTGGGTTCACA(6)
SE7_1	scaffold203329.2	129388	129409	+ [Positive strand]	1474	TCAGTCCTTCCCCTATCCACAT	22	1	213	38.0282	-71.72	-33.6714	TGTGGATACAGAAGGGTTGAT(53) TGTGGATACAGAAGGGTTGATT(14) GTGGATACAGAAGGGTTGATT(29)
SE7_1	scaffold217681	40866	40887	+ [Positive strand]	579	TCTACAAGGCATTTGTTCTCTT	22	1	82	42.6829	-36.5	-44.5122	GGGAAGAAGTGTCTTGTGATG(16)
SE7_1	scaffold221790	47021	47044	+ [Positive strand]	24	ATATACGGAAACTTGGCATATACG	24	1	216	39.3519	-146.3	-67.7315	TATATGCCCAGTTTCCGTATATGC(11)
SE7_1	scaffold231669.2	44098	44118	+ [Positive strand]	330	TTTACAGCTATATCTTTTCCT	21	1	84	34.5238	-42	-50	CGGAAGATATGGCTGTAAGAGT(73)
SE7_1	scaffold231669.2	78161	78181	+ [Positive strand]	32	TTCACAGCTATATCTTTTCCT	21	1	83	39.759	-37.2	-44.8193	AGAAGATATGGCTGTAAGAGT(6)
SE7_1	scaffold331071	71823	71843	- [Negative strand]	1110	ATAATCATCATGGCCTTGACA	21	1	94	36.1702	-41	-43.617	TCTGGGCCACGGTGGTTAATG(13) TCTGGGCCACGGTGGTTAATGA(140)
SE7_1	scaffold330985	75582	75605	- [Negative strand]	6	TTCGAGAATCGGATAGCCACTGCC	24	2	93	52.6882	-59.1	-63.5484	AAGTGGCTATTCGATTCTCGGAAT(6)
SE7_1	scaffold349264	58426	58447	+ [Positive strand]	210	TTTCCAACGCCTCCCATGCCTA	22	1	106	44.3396	-40.2	-37.9245	GGTCTTGGAGGATTTGGAAAGG(5)
SE7_1	scaffold367684.1	20032	20052	- [Negative strand]	30324	CCGGACCAGGCTTCATTCCCC	21	1	82	53.6585	-41.3	-50.3659	GGACTGTTGTCTGGCTCGAGG(58)
SE7_1	scaffold368319	33938	33961	+ [Positive strand]	18	AATCGGTCAAGCCGGGGCCTCACC	24	1	62	59.6774	-23.2	-37.4194	TGGGAGGTCACAGGGTCGAAACCC(7)
SE7_1	scaffold36872.2	38808	38828	+ [Positive strand]	203	TCATTGAGAGCAGCGTTGATG	21	1	112	42.8571	-52.43	-46.8125	TCGGCGCTGCTTTCGATCATG(7)
SE7_1	scaffold380436	63763	63786	- [Negative strand]	60	GGTACCCATGTTGCATACTTTTGA	24	9	182	34.6154	-113.7	-62.4725	AAAGTATGCAACATGGGTACTCCT(6)
SE7_1	scaffold390488	195406	195429	- [Negative strand]	31	ATTTTTCATGTAGAAGGGTCCATC	24	16	136	34.5588	-76.8	-56.4706	ATGGACCCTGCTACACGAAAAATG(8)
SE7_1	scaffold394714.2	63841	63862	- [Negative strand]	2714	TAAACAATGTCCACCCTTCATC	22	1	217	41.0138	-76.99	-35.4793	CGAGGGGTGGGAGTTGTTTAGC(53)
SE7_1	scaffold401533	13543	13564	- [Negative strand]	604	CTGACATGGTAGAACACTGGAA	22	3	96	45.8333	-46	-47.9167	TGTGTTTACCATGTCAAGATC(6)
SE7_1	scaffold408052	38230	38253	+ [Positive strand]	7	AATTGGACAAGTTTTATATGGATT	24	3	101	42.5743	-28	-27.7228	AGTTTCTGCAACAGAGCTCTCCAA(10)
SE7_1	scaffold477181	25987	26010	+ [Positive strand]	7	ACGCGTTTCGAACCAACTTGTCCT	24	2	148	37.8378	-103.9	-70.2027	ACACTGGTTGGTTCGAAACGCGTC(11)
SE7_1	scaffold489859	4563	4584	- [Negative strand]	2587	TGACGTCTGGTCCGCGATGGTT	22	1	96	47.9167	-53.4	-55.625	CCATCACGGACAGACGACAGG(40)
SE7_1	scaffold501062.1	30108	30131	- [Negative strand]	246	ATATTCGAGGAATCTACAATCAAG	24	2	74	33.7838	-18.8	-25.4054	AATCAATTGCAGATTTTGGGGATA(7)
SE7_1	scaffold605145	4735	4754	- [Negative strand]	4746	TGACAGAAGAGAGTGGGCAC	20	2	89	55.0562	-51.1	-57.4157	GCCCATGTCTCTTTCTGTC(5)
SE7_1	scaffold71081	2042	2062	- [Negative strand]	37	CATCCCAATTTGAAGATACCG	21	1	97	42.268	-60.1	-61.9588	GTATCTTCAAGTTGGGATTCT(5)
SE7_1	scaffold738632	16062	16083	- [Negative strand]	3069	TTTGGAGAGAAAATGGCTACAT	22	4	115	36.5217	-45	-39.1304	GAGGTCATTTGCTCTTCGAATT(14)
SE7_1	scaffold744272	89285	89304	- [Negative strand]	175	ATTGAGTGCAGCGTTGACGA	20	4	105	31.4286	-38.5	-36.6667	ATATCGTTAACTCTGCACTCT(8)
SE7_1	scaffold774288	274577	274597	+ [Positive strand]	6	AGTTAATGCACTCTGATATGC	21	2	164	43.2927	-103.86	-63.3293	ATGTCAGAGTGCATTAACTTT(5)
SE7_1	scaffold773280.1	30631	30651	+ [Positive strand]	171	AAGATGAGAAGCTTATCAACT	21	1	93	40.8602	-55.6	-59.7849	TTGATGTGTTTCTCATCTTCC(19)
SE7_1	scaffold77687.1	9880	9901	- [Negative strand]	604	CTGACATGGTAGAACACTGGAA	22	3	96	45.8333	-46	-47.9167	TGTGTTTACCATGTCAAGATC(6)
SE7_1	scaffold799591	68934	68955	+ [Positive strand]	44	TCAGGGCCTCGGTGGTTAATGA	22	1	91	53.8462	-46.4	-50.989	ATAGCCCCCGGGGCCCAGACA(7)
SE7_1	scaffold862166	32580	32603	+ [Positive strand]	19	ACCTGGAGACTGCACTCATACAAG	24	13	116	42.2414	-37.26	-32.1207	AAGCTCTGATACCAAGATAAAAAT(7)
SE7_1	scaffold867536.2	36111	36132	+ [Positive strand]	1223	CCAGCCCTTCCCCTATCCACAT	22	2	213	38.9671	-77.1	-36.1972	TGTGGATACAGAAGGGTTGAT(53) TGTGGATACAGAAGGGTTGATT(14) GTGGATACAGAAGGGTTGATT(29)
SE7_1	scaffold874203	5875	5898	+ [Positive strand]	5	TTGTCGACGCGTTTCGAATCAACT	24	1	129	44.186	-77.8	-60.3101	ACTAGTTGGTTCGAAACGCGTCGA(7)
SE7_1	scaffold873727	44548	44568	+ [Positive strand]	3162	TTTGACCAGAAAATCCACATT	21	1	117	40.1709	-53.8	-45.9829	TGTGGATATTTGGGTCAAATC(24)
SE7_1	scaffold893260	10403	10424	+ [Positive strand]	202	TCTGGTCCTCGGTGGTTTATGA	22	1	76	47.3684	-35.8	-47.1053	AAAACCACCGGGTCCAAGACA(14)
SE7_1	scaffold899921	16675	16696	+ [Positive strand]	579	TCTACAAGGCATTTGTTCTCTT	22	1	82	43.9024	-40.9	-49.8781	GGGAAGAAGTGTCTTGTGATG(16)
SE7_1	tscaffold1572	554900	554920	- [Negative strand]	252	TCCCCCATCTTGTGCACTTGT	21	1	161	44.0994	-62.3	-38.6957	AAGTGCATAAGATTGGGTATT(11)
SE7_1	tscaffold2883	125357	125380	+ [Positive strand]	110	GAGTGTCTACACTTGAAGTTTGAG	24	4	86	34.8837	-62.4	-72.5581	ACTCAAATATCAAGTGTAGACACT(6)
SE7_1	tscaffold329	29137	29157	+ [Positive strand]	52	ATACTCCCTTGAGCCATCTTG	21	2	139	40.2878	-58	-41.7266	AGATGGCTCAGAGGAGTGTTA(15)
SE7_1	tscaffold3338	110604	110627	+ [Positive strand]	13	TTGACCAATGGCTAATTTTGACTT	24	8	75	40	-21.1	-28.1333	TGTTAAATAGTCTGAGCAGAGCCT(17)
SE7_1	tscaffold5105	152760	152780	+ [Positive strand]	5219	TGGAGCTGTTATCACTCCACT	21	5	121	48.7603	-68	-56.1983	TATGGAGTGGGGTGATAGCATC(6)
SE7_1	tscaffold5537	630964	630984	+ [Positive strand]	1110	ATAATCATCATGGCCTTGACA	21	1	92	36.9565	-40	-43.4783	TCTGGGCCACGGTGGTTAATG(13) TCTGGGCCACGGTGGTTAATGA(140)
SE7_1	tscaffold5880	96663	96684	- [Negative strand]	832	TTTGGAGAGAAAATGGCCACAT	22	2	115	37.3913	-46.9	-40.7826	GAGGTCATTTGCTCTTCGAATT(14)
SE7_1	tscaffold6451	2186645	2186668	+ [Positive strand]	7	AATCCGGATGAAGAAATTGAGGTT	24	1	90	36.6667	-35.8	-39.7778	GTTTTTTAACTGCATATTTGGATT(15) TTTTTTAACTGCATATTTGGATTC(24)
SE7_1	tscaffold7316	75004	75027	+ [Positive strand]	5	AATCCGGAGGAAGAAATTGAGGTT	24	2	90	36.6667	-34.6	-38.4444	GTTTTTTAACTGCATATTTGGATT(15) TTTTTTAACTGCATATTTGGATTC(24)
SE7_1	tscaffold7959	158582	158605	+ [Positive strand]	5	ATGGCGGACGAGAAGAAAGACGAG	24	4	144	52.0833	-53.8	-37.3611	TTCTCTGTTTTTCTTTGCATGTCC(5) TTTCTCTGTTTTTCTTTGCATGTC(5)
SE7_1	tscaffold8057	104200	104221	- [Negative strand]	3069	TTTGGAGAGAAAATGGCTACAT	22	1	115	37.3913	-45.2	-39.3043	GAGGTCATTTGCTCTTCGAATT(14)
SE7_1	tscaffold8175	168773	168794	+ [Positive strand]	67	TTTTCCTCCGCAATTGATACTC	22	3	105	42.8571	-48.1	-45.8095	GTATCGATTGCGAGGCAAAGC(7)

## Sheet: Supp. Table S3A
Supplementary Table S3 - DE miRNAs in ZE development grouped by cluster of expression profile. A - cluster 1. B - cluster 2. C - cluster 3. D - cluster 4. E - cluster 5. F - cluster6.
Original row		ZE0_1	ZE3_1	ZE3_2	ZE4B_1	ZE4B_2	ZE5_1	ZE5_2	ZE7_1	ZE7_2			ZE0	ZE3	ZE4B	ZE5	ZE7
926	novel-GCGGAGGAAAAGAAACTTA	1.84272	-2.30259	-2.30259	1.30541	0.903642	2.48428	0.883642	-0.948234	0.723237		novel-GCGGAGGAAAAGAAACTTA	1.84272	-2.30259	1.10453	1.68396	-0.112498
1433	novel-TTCGGTTGCACAAAAGGAGGC	-0.886201	-2.30259	-2.30259	-0.582506	0.423462	0.211306	-0.470737	-1.37344	-2.30259		novel-TTCGGTTGCACAAAAGGAGGC	-0.886201	-2.30259	-0.0795221	-0.129715	-1.83801
854	novel-CCAGAAACGCGTTTTCGGCCG	-1.16049	-2.30259	-2.30259	-1.3213	-1.5527	-0.511084	-0.847929	-1.56728	-2.30259		novel-CCAGAAACGCGTTTTCGGCCG	-1.16049	-2.30259	-1.437	-0.679506	-1.93493
1660	star-CGGTTCAGTCATCAAGAACACC	1.84519	1.0586	0.813279	1.46679	1.49861	2.82779	3.07294	1.83946	0.704689		star-CGGTTCAGTCATCAAGAACACC	1.84519	0.935941	1.4827	2.95037	1.27207
1232	novel-TCTTGGAGATCTCATGTGCCT	0.924057	-2.30259	-2.30259	-0.813823	-0.511084	0.125615	-0.320553	-2.30259	-2.30259		novel-TCTTGGAGATCTCATGTGCCT	0.924057	-2.30259	-0.662453	-0.0974685	-2.30259
1652	star-ATTGTAAGTGGCAGAGTGGCCT	-0.128751	-2.30259	-2.30259	-2.30259	-1.79131	-1.25566	-1.49191	-2.30259	-2.30259		star-ATTGTAAGTGGCAGAGTGGCCT	-0.128751	-2.30259	-2.04695	-1.37378	-2.30259
596	novel-AGTAACTAGCGCTGGTCGAGC	-1.45483	-2.30259	-1.7496	-2.30259	-2.30259	-0.991557	-0.666766	-2.30259	-2.30259		novel-AGTAACTAGCGCTGGTCGAGC	-1.45483	-2.02609	-2.30259	-0.829161	-2.30259
1399	novel-TTCACCAAATGGATTGAGGCT	-1.27565	-2.30259	-1.84344	-2.30259	-2.30259	-0.859549	-1.2796	-2.30259	-2.30259		novel-TTCACCAAATGGATTGAGGCT	-1.27565	-2.07301	-2.30259	-1.06957	-2.30259
840	novel-CAGAGCAGCGAGTGTTATCTC	-0.597963	-2.30259	-2.30259	-2.30259	-2.30259	-0.272194	-0.487196	-2.30259	-2.30259		novel-CAGAGCAGCGAGTGTTATCTC	-0.597963	-2.30259	-2.30259	-0.379695	-2.30259
1528	novel-TTTACCAGACTTGACGCGCCT	0.438061	-2.30259	-2.30259	-2.30259	-2.30259	0.365563	0.0935232	-2.30259	-2.30259		novel-TTTACCAGACTTGACGCGCCT	0.438061	-2.30259	-2.30259	0.229543	-2.30259
1605	novel-TTTTGAGACAGATCTAGGCCT	-0.886201	-2.30259	-2.30259	-2.30259	-2.30259	-0.887306	-0.876202	-2.30259	-2.30259		novel-TTTTGAGACAGATCTAGGCCT	-0.886201	-2.30259	-2.30259	-0.881754	-2.30259
1671	star-GCTCACGTCTCTTTCTGTCAG	-1.01162	-2.30259	-2.30259	-2.30259	-2.30259	-1.16181	-0.948234	-2.30259	-2.30259		star-GCTCACGTCTCTTTCTGTCAG	-1.01162	-2.30259	-2.30259	-1.05502	-2.30259
1229	novel-TCTTCGGAGTAAAGACACGCC	-0.67515	-2.30259	-2.30259	-2.30259	-2.30259	-0.794089	-1.19955	-2.30259	-2.30259		novel-TCTTCGGAGTAAAGACACGCC	-0.67515	-2.30259	-2.30259	-0.996818	-2.30259
1355	novel-TGTGGATGAGCTCATTCAGAC	-1.09333	-2.30259	-2.30259	-2.30259	-2.30259	-1.10071	-1.7496	-2.30259	-2.30259		novel-TGTGGATGAGCTCATTCAGAC	-1.09333	-2.30259	-2.30259	-1.42516	-2.30259
1705	star-TTGTAAGTGGCAGAGTGGCC	0.408123	-2.30259	-2.30259	-2.30259	-2.30259	-0.23915	-0.647258	-1.56728	-2.30259		star-TTGTAAGTGGCAGAGTGGCC	0.408123	-2.30259	-2.30259	-0.443204	-1.93493
													-0.24747	-2.05295	-1.4908	-0.299799	-1.83828

## Sheet: Supp. Table S3B
Supplementary Table S3 - DE miRNAs in ZE development grouped by cluster of expression profile. A - cluster 1. B - cluster 2. C - cluster 3. D - cluster 4. E - cluster 5. F - cluster6.
Original row		ZE0_1	ZE3_1	ZE3_2	ZE4B_1	ZE4B_2	ZE5_1	ZE5_2	ZE7_1	ZE7_2			ZE0	ZE3	ZE4B	ZE5	ZE7
1546	novel-TTTCCAGATTTTAGAATTTTTATC	-0.250212	1.16816	0.900527	-2.30259	-2.30259	-2.30259	-2.30259	-0.120676	-2.30259			-0.250212	1.03434	-2.30259	-2.30259	-1.21163
849	novel-CATGCCGACAGAAGAGCTCTC	-0.901941	-0.690489	-1.00509	-2.30259	-1.3213	-2.30259	-2.30259	-2.30259	-2.30259			-0.901941	-0.847789	-1.81194	-2.30259	-2.30259
526	novel-AGAGGTTGGGGCACATGAGAT	-1.05852	-0.761688	-1.5527	-2.30259	-2.30259	-2.30259	-2.30259	-2.30259	-2.30259			-1.05852	-1.15719	-2.30259	-2.30259	-2.30259
547	novel-AGCGCCCGGAATGCCCTTTGA	-0.375375	1.35426	0.253899	-2.30259	-2.30259	-2.30259	-2.30259	-2.30259	-2.30259			-0.375375	0.804081	-2.30259	-2.30259	-2.30259
928	novel-GCTGTTAGATTGGCTCCC	-1.22771	-0.177041	-0.423836	-2.30259	-2.30259	-2.30259	-2.30259	-2.30259	-2.30259			-1.22771	-0.300438	-2.30259	-2.30259	-2.30259
884	novel-CGTAGTGTTGAGAAGATTGAG	-0.800297	-1.08426	-0.824021	-2.30259	-2.30259	-2.30259	-2.30259	-2.30259	-2.30259			-0.800297	-0.954142	-2.30259	-2.30259	-2.30259
409	novel-ACCCATTTTCGTGCCTGACGG	-1.10879	-1.17388	-1.13677	-2.30259	-2.30259	-2.30259	-2.30259	-2.30259	-2.30259			-1.10879	-1.15532	-2.30259	-2.30259	-2.30259
984	novel-TACCAGTGCGCTTGTAGGGCT	0.847295	0.530712	0.875921	-2.30259	-2.30259	-2.30259	-2.30259	-2.30259	-2.30259			0.847295	0.703316	-2.30259	-2.30259	-2.30259
113	miR396-TTCCACAGCTTTCTTGAACTA	3.00003	2.14272	1.88528	-2.30259	-2.30259	-2.30259	-2.30259	-2.30259	-2.30259			3.00003	2.014	-2.30259	-2.30259	-2.30259
1125	novel-TCCAACTGCTAAACATAGATCCCT	-0.991557	-0.954448	-1.08426	-2.30259	-2.30259	-2.30259	-2.30259	-2.30259	-2.30259			-0.991557	-1.01936	-2.30259	-2.30259	-2.30259
1444	novel-TTCTTGACCTTGTAAGACCT	1.75658	2.62386	2.77925	-2.30259	-2.30259	-2.30259	-2.30259	-2.30259	-2.30259			1.75658	2.70155	-2.30259	-2.30259	-2.30259
1259	novel-TGAGAAGGCGATCAACATGAC	2.59136	3.20147	1.6361	-0.222691	0.214966	0.587528	0.592433	-1.7496	-0.842873			2.59136	2.41879	-0.00386275	0.589981	-1.29624
699	novel-ATCTGTTGTCTGTATGGGAAGCCT	-0.666766	-0.614259	-0.978171	-2.30259	-2.30259	-2.30259	-1.37344	-2.30259	-2.30259			-0.666766	-0.796215	-2.30259	-1.83801	-2.30259
1224	novel-TCTGTAGAATCCTGGAATTACCCA	0.420953	0.803788	0.556993	-0.813823	-0.718723	-1.00285	-0.454084	-0.965712	-2.30259			0.420953	0.680391	-0.766273	-0.728467	-1.63415
1468	novel-TTGAGTTTGACTTGGCCTTGG	0.340911	0.110641	0.374672	-1.25566	-0.885777	-1.00285	-0.502874	-1.25339	-1.69658			0.340911	0.242656	-1.07072	-0.752862	-1.47498
1016	novel-TAGAGGATGATTTTTGGAGCC	-0.100936	-1.13752	-0.536588	-2.30259	-2.30259	-2.30259	-2.30259	-2.30259	-2.30259			-0.100936	-0.837052	-2.30259	-2.30259	-2.30259
1167	novel-TCGATAAACCTCTGCATTCAG	0.800203	-0.954448	-0.391115	-2.30259	-2.30259	-2.30259	-2.30259	-2.30259	-2.30259			0.800203	-0.672782	-2.30259	-2.30259	-2.30259
271	novel-AAGGATAAACTGCATGCATGAGAA	-1.47509	-1.56935	-0.692695	-2.30259	-2.30259	-2.30259	-2.30259	-2.30259	-2.30259			-1.47509	-1.13102	-2.30259	-2.30259	-2.30259
860	novel-CCCCATGTTGGCCACCCGAAT	-1.70685	-1.41313	-0.948234	-2.30259	-2.30259	-2.30259	-2.30259	-2.30259	-2.30259			-1.70685	-1.18068	-2.30259	-2.30259	-2.30259
1083	novel-TATTCTTAGACATTGCCTGCT	-0.639918	-0.487196	0.0179968	-1.1503	-2.30259	-2.30259	-2.30259	-2.30259	-2.30259			-0.639918	-0.2346	-1.72644	-2.30259	-2.30259
1584	novel-TTTGGCATACGATCTCTGTTTGAT	-1.00659	-0.757701	-0.582506	-2.30259	-2.30259	-1.4152	-2.30259	-2.30259	-2.30259			-1.00659	-0.670104	-2.30259	-1.85889	-2.30259
170	novel-AAATTGACTAGACATTTTGGCGCC	0.0520686	1.46151	1.20591	-2.30259	-2.30259	0.00651179	0.797775	-0.018893	-2.30259			0.0520686	1.33371	-2.30259	0.402143	-1.16074
404	novel-ACCACGAGAGATTTGATCCCT	-0.837406	-0.0381571	-0.496476	-0.978171	-2.30259	0.0593479	-0.136154	-2.30259	-2.30259			-0.837406	-0.267316	-1.64038	-0.038403	-2.30259
79	miR894-TTTCACGTCGGGTTCACC	3.07166	2.07192	0.929057	-2.30259	-2.30259	0.635771	0.601299	-2.30259	-2.30259			3.07166	1.50049	-2.30259	0.618535	-2.30259
858	novel-CCATCGCGGGCAGATGTCACG	0.638504	0.120441	0.00651179	-1.56935	-1.79131	0.184706	0.150314	-1.88917	-2.30259			0.638504	0.0634764	-1.68033	0.16751	-2.09588
1284	novel-TGATGGTCGACGTTTCAAACC	-0.821106	-0.703874	-0.954448	-2.30259	-2.30259	-1.04538	-0.939181	-2.30259	-2.30259			-0.821106	-0.829161	-2.30259	-0.992282	-2.30259
257	novel-AAGAGCCTTAGATTATCAGATCTG	-2.30259	-0.687867	-0.67515	-1.66112	-2.30259	-1.60899	-1.41916	-2.30259	-2.30259			-2.30259	-0.681508	-1.98185	-1.51408	-2.30259
606	novel-AGTGACAAGTGGAAAGCAGCCATG	-2.30259	-0.0510804	-0.129093	-2.30259	-2.30259	-0.781946	-2.30259	-2.30259	-2.30259			-2.30259	-0.0900866	-2.30259	-1.54227	-2.30259
642	novel-ATAGAATTTCTGAAAATAATGGCA	-2.30259	-0.74779	-0.824021	-2.30259	-2.30259	-1.01162	-1.84344	-2.30259	-2.30259			-2.30259	-0.785905	-2.30259	-1.42753	-2.30259
395	novel-ACATGCATATGGATCTGTGGGCCT	-2.30259	0.0143498	-0.467346	-2.30259	-2.30259	-0.829301	-0.887931	-2.30259	-1.5527			-2.30259	-0.226498	-2.30259	-0.858616	-1.92764
671	novel-ATCATTGATGCGGATCCTAGTGCC	-2.30259	0.274342	-0.639918	-2.30259	-2.30259	-0.519581	-0.876202	-1.66112	-2.30259			-2.30259	-0.182788	-2.30259	-0.697892	-1.98185
391	novel-ACATCAATAGATCAGGAGCCT	-2.30259	-0.598519	-0.418805	-2.30259	-2.30259	-0.978171	-0.686635	-2.30259	-2.30259			-2.30259	-0.508662	-2.30259	-0.832403	-2.30259
235	novel-AACTGCAGATCCAAAGATTGACCT	-2.30259	-0.954448	-1.08426	-2.30259	-2.30259	-0.939181	-0.829301	-2.30259	-2.30259			-2.30259	-1.01936	-2.30259	-0.884241	-2.30259
1552	novel-TTTCTACTGAAAGACTTTGCT	-2.30259	0.562274	0.885761	-2.30259	-2.30259	0.916568	1.00679	-2.30259	-2.30259			-2.30259	0.724018	-2.30259	0.961677	-2.30259
1279	novel-TGATAACAGAGCTCTTGACAC	-1.22771	0.110641	1.64162	-0.317386	-0.798766	-0.692695	-0.726018	-2.30259	-1.69658			-1.22771	0.87613	-0.558076	-0.709356	-1.99958
159	novel-AAAGGTGCAGGGATTGATATC	-2.30259	-0.582506	-0.223165	-1.50697	-2.30259	-2.30259	-2.30259	-2.30259	-2.30259			-2.30259	-0.402836	-1.90478	-2.30259	-2.30259
531	novel-AGAGTGACTGGTTGCTGAACTGGT	-2.30259	-0.687867	-0.0561112	-1.50697	-2.30259	-2.30259	-2.30259	-2.30259	-2.30259			-2.30259	-0.371989	-1.90478	-2.30259	-2.30259
651	novel-ATATGCAGCAGCCACAAGGATATG	-2.30259	-0.467346	-0.251317	-1.05852	-2.30259	-2.30259	-2.30259	-2.30259	-2.30259			-2.30259	-0.359331	-1.68055	-2.30259	-2.30259
682	novel-ATCCTTCAATGTGGACTCCTTGGC	-2.30259	-1.05852	-1.45483	-1.70685	-2.30259	-2.30259	-2.30259	-2.30259	-2.30259			-2.30259	-1.25668	-2.00472	-2.30259	-2.30259
1467	novel-TTGAGTTCCTTGAAGATATTTGAA	-2.30259	-0.285024	-0.686635	-1.28167	-1.45483	-2.30259	-2.30259	-1.5527	-2.30259			-2.30259	-0.48583	-1.36825	-2.30259	-1.92764
431	novel-ACGGAACATGTGATATATTATCTT	-2.30259	-1.09333	-0.423836	-2.30259	-2.30259	-2.30259	-1.70685	-2.30259	-2.30259			-2.30259	-0.758584	-2.30259	-2.00472	-2.30259
133	novel-AAACATATCGGCTAGTACAAGAGC	-2.30259	-1.13752	-0.0510804	-2.30259	-2.30259	-2.30259	-2.30259	-2.30259	-2.30259			-2.30259	-0.594298	-2.30259	-2.30259	-2.30259
567	novel-AGGACCCAGGAGAAACTACGCAAG	-2.30259	-1.7496	-1.3537	-2.30259	-2.30259	-2.30259	-2.30259	-2.30259	-2.30259			-2.30259	-1.55165	-2.30259	-2.30259	-2.30259
995	novel-TACGGCCCGGAAACTCGTTTC	-2.30259	-1.84344	-1.49191	-2.30259	-2.30259	-2.30259	-2.30259	-2.30259	-2.30259			-2.30259	-1.66768	-2.30259	-2.30259	-2.30259
1027	novel-TAGCTGCCATACCACTGTAAG	-2.30259	-1.3601	-0.586091	-2.30259	-2.30259	-2.30259	-2.30259	-2.30259	-2.30259			-2.30259	-0.973097	-2.30259	-2.30259	-2.30259
674	novel-ATCCACCAATGTTTGAAACTGAAT	-2.30259	-1.22657	-0.991557	-2.30259	-2.30259	-2.30259	-2.30259	-2.30259	-2.30259			-2.30259	-1.10906	-2.30259	-2.30259	-2.30259
512	novel-AGAGAGGATTGCGCAATTTCTGGA	-2.30259	-1.27565	-1.01162	-2.30259	-2.30259	-2.30259	-2.30259	-2.30259	-2.30259			-2.30259	-1.14364	-2.30259	-2.30259	-2.30259
767	novel-ATTCCAGGGACATAGTAGACATCT	-2.30259	-1.33776	-1.09924	-2.30259	-2.30259	-2.30259	-2.30259	-2.30259	-2.30259			-2.30259	-1.2185	-2.30259	-2.30259	-2.30259
244	novel-AACTTGTCCTGACCATGAACCACA	-2.30259	-0.261491	0.743044	-2.30259	-2.30259	-2.30259	-2.30259	-2.30259	-2.30259			-2.30259	0.240777	-2.30259	-2.30259	-2.30259
438	novel-ACGTTATTCCTTAGGATCTCTCCT	-2.30259	-1.56728	-1.19955	-2.30259	-2.30259	-2.30259	-2.30259	-2.30259	-2.30259			-2.30259	-1.38341	-2.30259	-2.30259	-2.30259
1408	novel-TTCCAGTTGGGTTAGAAAGTAGAC	-2.30259	-1.56935	-1.20352	-2.30259	-2.30259	-2.30259	-2.30259	-2.30259	-2.30259			-2.30259	-1.38643	-2.30259	-2.30259	-2.30259
1033	novel-TAGGCTAAGCTAGGTTAGGC	-2.30259	-1.13677	-0.74779	-2.30259	-2.30259	-2.30259	-2.30259	-2.30259	-2.30259			-2.30259	-0.94228	-2.30259	-2.30259	-2.30259
299	novel-AATAGAGATGATGGCTGGAAAATC	-2.30259	-0.726018	-0.100942	-2.30259	-2.30259	-2.30259	-2.30259	-2.30259	-2.30259			-2.30259	-0.41348	-2.30259	-2.30259	-2.30259
1126	novel-TCCAATTCCTGAAGCTGCTGCAAC	-2.30259	-1.84344	-1.67423	-2.30259	-2.30259	-2.30259	-2.30259	-2.30259	-2.30259			-2.30259	-1.75884	-2.30259	-2.30259	-2.30259
1462	novel-TTGAGATTTGAGGACTCCCAGGCC	-2.30259	-1.51425	-1.17388	-2.30259	-2.30259	-2.30259	-2.30259	-2.30259	-2.30259			-2.30259	-1.34407	-2.30259	-2.30259	-2.30259
1291	novel-TGCACCGGGCAGACTTTCTTC	-2.30259	-0.348312	-0.901941	-2.30259	-1.47509	-2.30259	-2.30259	-2.30259	-2.30259			-2.30259	-0.625126	-1.88884	-2.30259	-2.30259
488	novel-AGAAGTCGATGGGCACTTGGAGAA	-2.30259	-1.47509	-1.56935	-2.30259	-1.88917	-2.30259	-2.30259	-2.30259	-2.30259			-2.30259	-1.52222	-2.09588	-2.30259	-2.30259
494	novel-AGAATGGATAATGGCTGAGAGATT	-2.30259	0.249525	-0.128751	-2.30259	-0.781946	-2.30259	-2.30259	-2.30259	-2.30259			-2.30259	0.060387	-1.54227	-2.30259	-2.30259
1589	novel-TTTGGCTGGTAAGAATTCCTTGTT	-2.30259	-0.74779	-0.978171	-2.30259	-1.4152	-2.30259	-2.30259	-2.30259	-2.30259			-2.30259	-0.862981	-1.85889	-2.30259	-2.30259
806	novel-ATTTCATATGGACTCAAAGGCATA	-2.30259	-1.00285	-1.70685	-2.30259	-2.30259	-2.30259	-2.30259	-2.30259	-2.30259			-2.30259	-1.35485	-2.30259	-2.30259	-2.30259
323	novel-AATCTCTGAAGCTGATGCCTGGTC	-2.30259	-0.536588	-1.22771	-2.30259	-2.30259	-2.30259	-2.30259	-2.30259	-2.30259			-2.30259	-0.882147	-2.30259	-2.30259	-2.30259
1164	novel-TCGAGATGGAGCGCAAGACCC	-2.30259	-0.0561112	-0.887931	-2.30259	-2.30259	-2.30259	-2.30259	-2.30259	-2.30259			-2.30259	-0.472021	-2.30259	-2.30259	-2.30259
1075	novel-TATGTAGAGCCTCTAACTTGCACC	-2.30259	1.38627	0.210681	-2.30259	-2.30259	-2.30259	-2.30259	-2.30259	-2.30259			-2.30259	0.798477	-2.30259	-2.30259	-2.30259
688	novel-ATCGTAACTGAAGATCATTGCACT	-2.30259	-0.757701	-1.27565	-2.30259	-2.30259	-2.30259	-2.30259	-2.30259	-2.30259			-2.30259	-1.01668	-2.30259	-2.30259	-2.30259
1569	novel-TTTGATGAGGATTGTTATGAT	-2.30259	0.212153	-0.619667	-2.30259	-2.30259	-2.30259	-2.30259	-2.30259	-2.30259			-2.30259	-0.203757	-2.30259	-2.30259	-2.30259
850	novel-CATTAAAAAACGCTCCGGGAG	-2.30259	-1.13752	-1.00659	-2.30259	-2.30259	-2.30259	-2.30259	-2.30259	-2.30259			-2.30259	-1.07205	-2.30259	-2.30259	-2.30259
711	novel-ATGACTCTGACGAACTTCCTTCCT	-2.30259	-0.939181	-0.829301	-2.30259	-2.30259	-2.30259	-2.30259	-2.30259	-2.30259			-2.30259	-0.884241	-2.30259	-2.30259	-2.30259
678	novel-ATCCCTCTTGGCACTTGGTAGATC	-2.30259	-1.19955	-1.13752	-2.30259	-2.30259	-2.30259	-2.30259	-2.30259	-2.30259			-2.30259	-1.16853	-2.30259	-2.30259	-2.30259
1095	novel-TCAAGCGAGAACAGAACCGGTCCC	-2.30259	-1.3537	-1.29167	-2.30259	-2.30259	-2.30259	-2.30259	-2.30259	-2.30259			-2.30259	-1.32268	-2.30259	-2.30259	-2.30259
230	novel-AACGTGAGTTGTACGGCCCTGAAA	-2.30259	-0.837406	-0.800297	-2.30259	-2.30259	-2.30259	-2.30259	-2.30259	-2.30259			-2.30259	-0.818852	-2.30259	-2.30259	-2.30259
1179	novel-TCGTAGTGGGGGTATGTAGAGCCT	-2.30259	-1.28167	-1.3213	-2.30259	-2.30259	-2.30259	-2.30259	-2.30259	-2.30259			-2.30259	-1.30149	-2.30259	-2.30259	-2.30259
1510	novel-TTGGTCCGGGATAAAAACTTTCAC	-2.30259	-0.794089	-0.842873	-2.30259	-2.30259	-2.30259	-2.30259	-2.30259	-2.30259			-2.30259	-0.818481	-2.30259	-2.30259	-2.30259
261	novel-AAGAGTTTGATCCTGGCT	-2.30259	-0.534558	-0.687867	-2.30259	-2.30259	-2.30259	-2.30259	-2.30259	-2.30259			-2.30259	-0.611212	-2.30259	-2.30259	-2.30259
78	miR8155-TAACCTGGCTCTGATACCA	-2.30259	1.37878	1.11138	-2.30259	-2.30259	-2.30259	-2.30259	-2.30259	-2.30259			-2.30259	1.24508	-2.30259	-2.30259	-2.30259
333	novel-AATGAGATCAGAATTGGAGGC	-2.30259	-1.75167	-1.79131	-2.30259	-2.30259	-2.30259	-2.30259	-2.30259	-2.30259			-2.30259	-1.77149	-2.30259	-2.30259	-2.30259
415	novel-ACCTACTCTGATACCACTGATCCG	-2.30259	-1.08426	-1.16049	-2.30259	-2.30259	-2.30259	-2.30259	-2.30259	-2.30259			-2.30259	-1.12238	-2.30259	-2.30259	-2.30259
481	novel-AGAACCCCTGTAGACTTCCTGTAG	-2.30259	-0.847929	-1.00343	-2.30259	-2.30259	-2.30259	-2.30259	-2.30259	-2.30259			-2.30259	-0.925678	-2.30259	-2.30259	-2.30259
683	novel-ATCGAGCTGATCACCTTGTTCACT	-2.30259	-0.74779	-0.978171	-2.30259	-2.30259	-2.30259	-2.30259	-2.30259	-2.30259			-2.30259	-0.862981	-2.30259	-2.30259	-2.30259
712	novel-ATGACTCTGATGAACTTCCTTCCT	-2.30259	-0.0887984	-0.365376	-2.30259	-2.30259	-2.30259	-2.30259	-2.30259	-2.30259			-2.30259	-0.227087	-2.30259	-2.30259	-2.30259
1119	novel-TCCAAAGACGGTTGGCCAAAGCAC	-2.30259	-0.978171	-1.13862	-2.30259	-2.30259	-2.30259	-2.30259	-2.30259	-2.30259			-2.30259	-1.0584	-2.30259	-2.30259	-2.30259
1491	novel-TTGGACCTAAAGAAACGAATTATT	-2.30259	-0.874131	-1.06602	-2.30259	-2.30259	-2.30259	-2.30259	-2.30259	-2.30259			-2.30259	-0.970074	-2.30259	-2.30259	-2.30259
1389	novel-TTAGAGGATACACAGAGCATG	-2.30259	-0.131123	-0.534558	-2.30259	-2.30259	-2.30259	-2.30259	-2.30259	-2.30259			-2.30259	-0.332841	-2.30259	-2.30259	-2.30259
258	novel-AAGAGCTTTGGCAAATTGGACCCA	-2.30259	0.556993	-0.120676	-2.30259	-2.30259	-2.30259	-2.30259	-2.30259	-2.30259			-2.30259	0.218159	-2.30259	-2.30259	-2.30259
925	novel-GCGGAGGAAAAGAAACTT	-2.30259	1.53782	0.674254	-2.30259	-2.30259	-2.30259	-2.30259	-2.30259	-2.30259			-2.30259	1.10604	-2.30259	-2.30259	-2.30259
585	novel-AGGCTAGGTTAGGCTAAGTTAGGC	-2.30259	-1.2796	-1.53602	-2.30259	-2.30259	-2.30259	-2.30259	-2.30259	-2.30259			-2.30259	-1.40781	-2.30259	-2.30259	-2.30259
344	novel-AATGTAGGTCTATTCGAAAGTGAA	-2.30259	-1.16049	-1.47509	-2.30259	-2.30259	-2.30259	-2.30259	-2.30259	-2.30259			-2.30259	-1.31779	-2.30259	-2.30259	-2.30259
1670	star-GCGAGAAATTGGAGAGGCTGC	-2.30259	-0.295805	-0.824021	-2.30259	-2.30259	-2.30259	-2.30259	-2.30259	-2.30259			-2.30259	-0.559913	-2.30259	-2.30259	-2.30259
													-1.60727	-0.475834	-2.14215	-1.93349	-2.22999

## Sheet: Supp. Table S3C
Supplementary Table S3 - DE miRNAs in ZE development grouped by cluster of expression profile. A - cluster 1. B - cluster 2. C - cluster 3. D - cluster 4. E - cluster 5. F - cluster6.
Original row		ZE0_1	ZE3_1	ZE3_2	ZE4B_1	ZE4B_2	ZE5_1	ZE5_2	ZE7_1	ZE7_2			ZE0	ZE3	ZE4B	ZE5	ZE7
376	novel-ACAAGCCTAGAAGAACTCCCT	-1.20423	-2.30259	-2.30259	-1.17388	-0.261301	-2.30259	-2.30259	-2.30259	-2.30259			-1.20423	-2.30259	-0.717589	-2.30259	-2.30259
262	novel-AAGATAAGAGTGATCCAGTAGACC	-1.22771	-2.30259	-2.30259	-1.84344	-1.33776	-2.30259	-2.30259	-2.30259	-2.30259			-1.22771	-2.30259	-1.5906	-2.30259	-2.30259
1139	novel-TCCCTGGATTCCAATGAAGAA	-0.939181	-2.30259	-2.30259	-1.33776	-1.25339	-2.30259	-2.30259	-2.30259	-2.30259			-0.939181	-2.30259	-1.29558	-2.30259	-2.30259
1211	novel-TCTGAGTTTTCAGCGGTCCAGTT	-2.30259	-2.30259	-2.30259	0.803788	0.962458	-2.30259	-0.527895	-0.562508	-1.08645			-2.30259	-2.30259	0.883123	-1.41524	-0.824478
483	novel-AGAAGAACTAGTTGGGAACCAACC	-2.30259	-2.30259	-2.30259	-0.80565	-0.67515	-2.30259	-1.56935	-2.30259	-2.30259			-2.30259	-2.30259	-0.7404	-1.93597	-2.30259
1366	novel-TTAAATTTTAAGAGGTCCAGGGAC	-2.30259	-2.30259	-2.30259	-0.939181	-1.01162	-2.30259	-1.4152	-2.30259	-2.30259			-2.30259	-2.30259	-0.975402	-1.85889	-2.30259
623	novel-ATAAGAAGCACTTGGAAAACTCAG	-2.30259	-1.45483	-2.30259	-1.05645	-0.948234	-2.30259	-2.30259	-2.30259	-2.30259			-2.30259	-1.87871	-1.00234	-2.30259	-2.30259
1334	novel-TGGCACGGACATGTCGATCAAGCG	-2.30259	-2.30259	-2.30259	-1.33776	-1.25339	-1.88917	-2.30259	-2.30259	-2.30259			-2.30259	-2.30259	-1.29558	-2.09588	-2.30259
841	novel-CAGGACGATGAACCACACTAGTTG	-2.30259	-2.30259	-2.30259	-0.824021	-1.47509	-2.30259	-2.30259	-2.30259	-2.30259			-2.30259	-2.30259	-1.14956	-2.30259	-2.30259
137	novel-AAACCCGCCGGAAAGACTTTCAAA	-2.30259	-2.30259	-2.30259	-0.418805	-0.639918	-2.30259	-2.30259	-2.30259	-2.30259			-2.30259	-2.30259	-0.529362	-2.30259	-2.30259
836	novel-CAAGGCAACTCCTATTCCCCT	-2.30259	-2.30259	-2.30259	-1.37344	-1.49191	-2.30259	-2.30259	-2.30259	-2.30259			-2.30259	-2.30259	-1.43268	-2.30259	-2.30259
477	novel-AGAAACACTAAGACGAAAGGGCAG	-2.30259	-2.30259	-2.30259	-0.915838	-0.933657	-2.30259	-2.30259	-2.30259	-2.30259			-2.30259	-2.30259	-0.924748	-2.30259	-2.30259
817	novel-ATTTGCACCTCAAGAGATTTGATC	-2.30259	-2.30259	-2.30259	-0.686635	-0.796159	-2.30259	-2.30259	-2.30259	-2.30259			-2.30259	-2.30259	-0.741397	-2.30259	-2.30259
171	novel-AAATTGGTAGATCTTTTAAAGCCT	-2.30259	-2.30259	-2.30259	-1.75167	-1.79131	-2.30259	-2.30259	-2.30259	-2.30259			-2.30259	-2.30259	-1.77149	-2.30259	-2.30259
950	novel-GTTGGCAAGTATGGCTATTAGGGC	-2.30259	-2.30259	-2.30259	-1.70685	-1.7496	-2.30259	-2.30259	-2.30259	-2.30259			-2.30259	-2.30259	-1.72822	-2.30259	-2.30259
191	novel-AACCAACTTAGATCCATCTTAACT	-2.30259	-2.30259	-2.30259	-0.470737	-0.567532	-2.30259	-2.30259	-2.30259	-2.30259			-2.30259	-2.30259	-0.519134	-2.30259	-2.30259
757	novel-ATTAGAATTTCTGAAATAATGGCA	-2.30259	-2.30259	-2.30259	-0.536588	-0.639918	-2.30259	-2.30259	-2.30259	-2.30259			-2.30259	-2.30259	-0.588253	-2.30259	-2.30259
1041	novel-TAGGGGCACATCTTTATGGGA	-2.30259	-2.30259	-2.30259	-1.4152	-1.45483	-2.30259	-2.30259	-2.30259	-2.30259			-2.30259	-2.30259	-1.43502	-2.30259	-2.30259
1246	novel-TGAATAATAAGATTGTCGATGCCT	-2.30259	-2.30259	-2.30259	0.323378	-0.317386	-2.30259	-2.30259	-2.30259	-2.30259			-2.30259	-2.30259	0.00299621	-2.30259	-2.30259
815	novel-ATTTGATTTGGACTCGTTGGCACC	-2.30259	-2.30259	-2.30259	-0.128751	-0.690489	-2.30259	-2.30259	-2.30259	-2.30259			-2.30259	-2.30259	-0.40962	-2.30259	-2.30259
1242	novel-TGAAGAAGAACTTTGCCGGCC	-2.30259	-2.30259	-2.30259	-0.82427	-1.22771	-2.30259	-2.30259	-2.30259	-2.30259			-2.30259	-2.30259	-1.02599	-2.30259	-2.30259
1309	novel-TGCATTGTATTCTGGACAGTG	-2.30259	-2.30259	-2.30259	-0.599624	-1.05852	-2.30259	-2.30259	-2.30259	-2.30259			-2.30259	-2.30259	-0.829074	-2.30259	-2.30259
1049	novel-TAGTGGCTATCCGATTCTGAGAAT	-2.30259	-2.30259	-2.30259	-0.614259	-0.978171	-2.30259	-2.30259	-2.30259	-2.30259			-2.30259	-2.30259	-0.796215	-2.30259	-2.30259
148	novel-AAAGAGAATACGTAGAAATGAAAG	-2.30259	-2.30259	-2.30259	-1.01162	-1.25566	-2.30259	-2.30259	-2.30259	-2.30259			-2.30259	-2.30259	-1.13364	-2.30259	-2.30259
1478	novel-TTGCCAGAATCCGTTGGACTC	-2.30259	-2.30259	-2.30259	-1.79131	-1.88917	-2.30259	-2.30259	-2.30259	-2.30259			-2.30259	-2.30259	-1.84024	-2.30259	-2.30259
784	novel-ATTGACTGACCTGACCCCAAGAGC	-2.30259	-2.30259	-1.7496	-1.06602	-0.68553	-2.30259	-2.30259	-2.30259	-2.30259			-2.30259	-2.02609	-0.875774	-2.30259	-2.30259
565	novel-AGGACACCCATCTTCTGAGCAGGG	-2.30259	-2.30259	-2.30259	-1.67423	-1.25339	-2.30259	-2.30259	-2.30259	-2.30259			-2.30259	-2.30259	-1.46381	-2.30259	-2.30259
1219	novel-TCTGCGCGACAACATTTTTTGGCG	-2.30259	-2.30259	-2.30259	-1.66112	-1.20423	-2.30259	-2.30259	-2.30259	-2.30259			-2.30259	-2.30259	-1.43268	-2.30259	-2.30259
778	novel-ATTCTCGGAATCAGATAACCACCC	-2.30259	-2.30259	-2.30259	-1.5527	-1.2796	-2.30259	-2.30259	-2.30259	-2.30259			-2.30259	-2.30259	-1.41615	-2.30259	-2.30259
369	novel-AATTTCGCTCTACTGAACTAGTCT	-2.30259	-2.30259	-2.30259	-1.88917	-1.7496	-2.30259	-2.30259	-2.30259	-2.30259			-2.30259	-2.30259	-1.81938	-2.30259	-2.30259
1575	novel-TTTGGACAAGTTTGTTATAAGGCT	-2.30259	-2.30259	-2.30259	-1.88917	-1.7496	-2.30259	-2.30259	-2.30259	-2.30259			-2.30259	-2.30259	-1.81938	-2.30259	-2.30259
229	novel-AACGTGAGTCGTACGGCCCTGAAA	-2.30259	-2.30259	-2.30259	-0.536588	-0.352236	-2.30259	-2.30259	-2.30259	-2.30259			-2.30259	-2.30259	-0.444412	-2.30259	-2.30259
1043	novel-TAGGTTAAGTTAGGCTAGGCT	-2.30259	-2.30259	-2.30259	-1.13752	-1.00659	-2.30259	-2.30259	-2.30259	-2.30259			-2.30259	-2.30259	-1.07205	-2.30259	-2.30259
562	novel-AGGAATGCAATGGTCTTTGACTC	-2.30259	-2.30259	-2.30259	-0.0510804	0.253899	-2.30259	-2.30259	-2.30259	-2.30259			-2.30259	-2.30259	0.10141	-2.30259	-2.30259
1356	novel-TGTGGATTATTGACAAATCTGGCT	-2.30259	-2.30259	-2.30259	-1.19602	-1.05645	-2.30259	-2.30259	-2.30259	-2.30259			-2.30259	-2.30259	-1.12624	-2.30259	-2.30259
643	novel-ATAGACCGAGATGATATGCTGCAA	-2.30259	-2.30259	-2.30259	-1.75167	-1.60899	-2.30259	-2.30259	-2.30259	-2.30259			-2.30259	-2.30259	-1.68033	-2.30259	-2.30259
1244	novel-TGAAGATTGAACCAGTCAGCGCCT	-2.30259	-2.30259	-2.30259	-1.00343	-0.703874	-2.30259	-2.30259	-2.30259	-2.30259			-2.30259	-2.30259	-0.853651	-2.30259	-2.30259
173	novel-AAATTTGGCTGTCAAGAAATCTGG	-2.30259	-2.30259	-2.30259	-0.320142	0.0869896	-2.30259	-2.30259	-2.30259	-2.30259			-2.30259	-2.30259	-0.116576	-2.30259	-2.30259
505	novel-AGACTTAGGGACCCATTAAAAATA	-2.30259	-2.30259	-2.30259	-0.511084	-0.154782	-2.30259	-2.30259	-2.30259	-2.30259			-2.30259	-2.30259	-0.332933	-2.30259	-2.30259
1650	star-ATCTCTGTTGAGATTGTTAGGCCT	-2.30259	-2.30259	-2.30259	-0.74483	-0.450459	-2.30259	-2.30259	-2.30259	-2.30259			-2.30259	-2.30259	-0.597645	-2.30259	-2.30259
599	novel-AGTAGGTCTCAAGGTCTTAAGGCT	-1.29167	-0.131123	0.530153	0.250403	0.934288	-2.30259	-2.30259	-0.508441	-2.30259			-1.29167	0.199515	0.592345	-2.30259	-1.40551
742	novel-ATGGTTCACTCTGAAAGTAAGGGG	-2.30259	-1.22771	-0.487196	-0.541619	-0.967974	-2.30259	-2.30259	-2.30259	-2.30259			-2.30259	-0.85745	-0.754796	-2.30259	-2.30259
644	novel-ATAGAGTCATGTTCTTGTAGAACA	-2.30259	-0.67012	-0.757701	-1.09333	-0.541619	-1.47509	-2.30259	-1.84344	-2.30259			-2.30259	-0.713911	-0.817475	-1.88884	-2.07301
200	novel-AACCATGGGCTGCACTTGATGAAG	-2.30259	-0.250212	0.274342	-1.04538	-0.0518778	-2.30259	-2.30259	-2.30259	-2.30259			-2.30259	0.0120649	-0.548631	-2.30259	-2.30259
726	novel-ATGCTCTGGCCACCATAACAG	-2.30259	-1.29277	-1.75167	-1.79131	-1.30138	-2.30259	-2.30259	-2.30259	-2.30259			-2.30259	-1.52222	-1.54634	-2.30259	-2.30259
1019	novel-TAGATCTACCAAGCACTGAGA	-2.30259	-0.965712	-1.10879	-0.991557	-0.800297	-2.30259	-2.30259	-2.30259	-2.30259			-2.30259	-1.03725	-0.895927	-2.30259	-2.30259
117	miR535-TGACAACGAGAGAGAGCACGC	-0.0494212	-0.666956	-0.218367	0.144164	1.25754	-1.00659	-2.30259	-2.30259	-2.30259			-0.0494212	-0.442661	0.700854	-1.65459	-2.30259
905	novel-GAAGTCCATGCAACTGTTGAA	-0.218367	-0.666766	-0.74779	0.365563	-0.519581	-2.30259	-2.30259	-2.30259	-2.30259			-0.218367	-0.707278	-0.0770089	-2.30259	-2.30259
797	novel-ATTGGCCATTGAAGAAACTTCTGC	-0.598519	0.156559	0.158589	-0.246034	0.323378	-1.13862	-1.4152	-1.25566	-1.33776			-0.598519	0.157574	0.0386723	-1.27691	-1.29671
799	novel-ATTGGGAGGATGCAGCAACGGTGC	-1.30138	-0.794089	-0.660552	-1.47399	-0.131123	-2.30259	-2.30259	-2.30259	-2.30259			-1.30138	-0.72732	-0.802555	-2.30259	-2.30259
1683	star-GTGCCGTGATGAGAAGCTAACT	-0.608235	-0.468666	-0.948234	-1.00398	0.274342	-2.30259	-2.30259	-2.30259	-2.30259			-0.608235	-0.70845	-0.364821	-2.30259	-2.30259
430	novel-ACGGAAAACAGGCCATTCTAC	-0.250212	0.0920205	0.458694	-0.112502	0.212153	-2.30259	-1.75167	-2.30259	-2.30259			-0.250212	0.275357	0.0498252	-2.02713	-2.30259
59	miR3711-AGGCCCTCCTTCTAGCGCCA	1.77238	2.16723	1.11138	1.14041	1.25989	-2.30259	-2.30259	-2.30259	-2.30259			1.77238	1.63931	1.20015	-2.30259	-2.30259
1684	star-GTGCGATGATGATTGGTGATCCC	0.150379	0.471922	-0.0510804	-0.198086	0.205951	-2.30259	-2.30259	-2.30259	-1.25566			0.150379	0.210421	0.00393281	-2.30259	-1.77912
													-1.89768	-1.77084	-0.773285	-2.22356	-2.22603

## Sheet: Supp. Table S3D
Supplementary Table S3 - DE miRNAs in ZE development grouped by cluster of expression profile. A - cluster 1. B - cluster 2. C - cluster 3. D - cluster 4. E - cluster 5. F - cluster6.
Original row		ZE0_1	ZE3_1	ZE3_2	ZE4B_1	ZE4B_2	ZE5_1	ZE5_2	ZE7_1	ZE7_2			ZE0	ZE3	ZE4B	ZE5	ZE7
1148	novel-TCCGTATCTTGGCTGAGGCCT	0.77847	0.556993	-0.234004	-0.511084	-0.21194	0.0849126	-0.180984	-1.3601	-2.30259			0.77847	0.161494	-0.361512	-0.0480359	-1.83134
52	miR2478-TATCCCACTTCTGACACCA	3.98795	3.48291	2.36414	1.83356	1.48303	1.93505	1.00676	-2.30259	-2.30259			3.98795	2.92353	1.6583	1.47091	-2.30259
1426	novel-TTCGAGAAGCTATAGAGGATG	0.864711	0.638504	0.525906	-0.445473	-0.270066	0.469982	-1.05498	-2.30259	-2.30259			0.864711	0.582205	-0.35777	-0.292502	-2.30259
862	novel-CCCGGGGGGAACGCATATCTG	5.17037	5.01317	4.84474	4.24577	4.96579	4.44275	4.79794	2.95527	3.22153			5.17037	4.92896	4.60578	4.62035	3.0884
1587	novel-TTTGGCCGACGTGTTTCGAAC	0.271675	0.388834	0.0261915	-0.703874	0.344835	0.212411	0.817957	-2.30259	-2.30259			0.271675	0.207513	-0.17952	0.515184	-2.30259
1202	novel-TCTCTCGGTGCTTGGTAGATC	0.562274	0.316667	0.627876	-0.265251	0.452637	1.20496	1.01529	-0.140162	-0.580509			0.562274	0.472271	0.0936933	1.11013	-0.360336
89	miR951-GTTCTTGACGTCTGGACCACG	2.81384	2.65971	2.78536	2.34439	2.47628	3.03367	3.1	2.14061	2.07393			2.81384	2.72253	2.41033	3.06683	2.10727
1460	novel-TTGAGAGCATTTGTGAACATT	2.86128	2.27676	2.66476	2.22327	2.25714	3.10152	3.17145	1.82275	1.21125			2.86128	2.47076	2.2402	3.13649	1.517
1104	novel-TCACGTCTGGGCCTCTATGGTT	5.62048	5.60964	6.36593	6.12378	5.67199	6.52713	7.01468	4.78154	4.51058			5.62048	5.98779	5.89789	6.7709	4.64606
1420	novel-TTCCTGTGAGTTGGACACACA	-0.837406	-0.666766	0.0788883	-0.204981	-0.781946	0.447113	0.212153	-1.56935	-2.30259			-0.837406	-0.293939	-0.493463	0.329633	-1.93597
1457	novel-TTGACTGAGTTTGACCGAGCT	2.96608	3.30353	3.78634	2.91704	2.93406	3.15754	3.5145	1.7203	1.08789			2.96608	3.54494	2.92555	3.33602	1.40409
869	novel-CCTAGAAACTCGTTTCCGGCC	-1.04538	-0.487196	-0.423836	-1.05498	-1.33776	-0.222691	-0.320553	-2.30259	-2.30259			-1.04538	-0.455516	-1.19637	-0.271622	-2.30259
1604	novel-TTTTGAGACAGATCTAGGCCC	-0.298409	0.389287	0.889819	0.120441	-0.311942	0.828481	0.469982	-1.05852	-1.79131			-0.298409	0.639553	-0.0957504	0.649231	-1.42492
74	miR396-TTCCACGGCTTTCTTGAAC	-2.30259	1.71525	1.71751	2.0567	1.66535	3.0029	1.29445	-2.30259	-2.30259			-2.30259	1.71638	1.86103	2.14867	-2.30259
888	novel-CTATGAGAGCTGAGGACA	0.0261915	0.548888	1.39693	0.969861	0.813588	1.8263	0.725827	-1.29277	-0.876202			0.0261915	0.972908	0.891725	1.27606	-1.08449
112	miR390-AAGCTCAGGAGGGATAGCGCC	4.14523	4.73094	4.751	5.1871	5.03105	5.63902	5.34255	3.25052	3.07664			4.14523	4.74097	5.10908	5.49079	3.16358
1375	novel-TTAAGTGCATTGTAGGTGGCA	1.18895	0.85287	2.16544	2.02448	2.48245	3.0977	2.90906	-2.30259	-2.30259			1.18895	1.50916	2.25346	3.00338	-2.30259
154	novel-AAAGATGGACAGTGAATTGAC	-1.29167	-0.82427	-1.22771	-0.687867	-0.423836	-0.781946	-0.58852	-2.30259	-2.30259			-1.29167	-1.02599	-0.555851	-0.685233	-2.30259
1578	novel-TTTGGACTTGATGGCAACAACACC	-0.794089	-0.372869	0.0520686	0.328409	0.381733	0.0143498	0.0632826	-2.30259	-2.30259			-0.794089	-0.1604	0.355071	0.0388162	-2.30259
110	miR171-TTGAGCCGCGCCAATATCACT	1.02446	2.37581	2.75697	2.15782	2.69732	2.2527	2.04647	1.22408	1.31363			1.02446	2.56639	2.42757	2.14959	1.26886
1319	novel-TGCGCAGGAGAGACGACACTC	-0.821106	1.77056	2.49023	1.19812	2.12791	1.67372	1.25804	-1.00509	-1.05852			-0.821106	2.1304	1.66301	1.46588	-1.03181
848	novel-CATGCAACCACTAGAAGACCTG	4.05544	4.90149	5.33078	5.2175	5.41227	4.9235	5.21152	3.63969	4.05066			4.05544	5.11613	5.31488	5.06751	3.84518
470	novel-ACTTGGACAATGAACGATGGCAAT	-2.30259	-0.885777	-0.272565	-1.00343	0.107056	-0.660552	-0.444368	-2.30259	-2.30259			-2.30259	-0.579171	-0.448186	-0.55246	-2.30259
1302	novel-TGCACGGATTTCGAGAAAAATGGA	-2.30259	-1.10071	-0.961143	-0.948234	-0.444368	-1.17388	-0.800297	-2.30259	-2.30259			-2.30259	-1.03093	-0.696301	-0.987088	-2.30259
1580	novel-TTTGGAGAGAAAATGGCTACAT	3.62953	4.59847	4.76075	4.63406	5.25063	4.9501	4.80283	3.37907	3.73204			3.62953	4.67961	4.94235	4.87647	3.55556
102	miR162-TCGATAAACCTCTGCATCCAG	4.12765	4.87727	5.10077	4.49848	4.6661	4.65003	4.36979	3.61497	2.42885			4.12765	4.98902	4.58229	4.50991	3.02191
260	novel-AAGAGTGTAGGGGATATGGACACCC	-0.954448	1.0675	0.488166	0.847295	0.858399	0.0869896	-0.0855844	-1.60899	-2.30259			-0.954448	0.777833	0.852847	0.000702637	-1.95579
904	novel-GAAACTGAGGAATGTAGGCCT	1.77639	3.37293	3.5974	2.79508	3.60942	2.83436	2.96504	0.459143	0.477527			1.77639	3.48517	3.20225	2.8997	0.468335
1655	star-CCCCACATGCATCAACTGAAT	1.09096	1.98914	2.24426	1.8423	1.91154	1.23296	0.872998	0.0128557	0.242688			1.09096	2.1167	1.87692	1.05298	0.127772
530	novel-AGAGTGAAAAGAGATTTGAACCCT	-2.30259	-2.30259	-2.30259	-1.16049	-1.13862	-0.939181	-0.67515	-1.75167	-1.3213			-2.30259	-2.30259	-1.14956	-0.807166	-1.53649
537	novel-AGATTGCAGATTGTTGGACTC	-2.30259	-2.30259	-2.30259	-0.246034	-1.01162	0.00651179	-0.103012	-2.30259	-1.33776			-2.30259	-2.30259	-0.628828	-0.0482501	-1.82017
68	miR396-CTCAAGAAAGCTGTGGGAAA	2.28321	1.96656	3.0085	3.21985	3.90783	5.01988	5.02814	3.73747	3.34244			2.28321	2.48753	3.56384	5.02401	3.53995
1336	novel-TGGCAGTACGGCTGGAAACGC	-1.5527	-2.30259	-1.53602	-0.68553	-0.313445	0.65499	0.889819	-0.639918	-1.09333			-1.5527	-1.9193	-0.499487	0.772404	-0.866625
463	novel-ACTTCTTTTTGCTAGGCCCG	-0.314516	0.0734176	0.745216	1.23412	0.718205	2.28303	1.80478	0.548896	0.0869896			-0.314516	0.409317	0.976161	2.04391	0.317943
1127	novel-TCCAATTTTGAAGCAGAGACC	0.642306	1.04469	1.91396	2.40362	2.50382	3.83141	3.2988	2.3398	1.76803			0.642306	1.47932	2.45372	3.5651	2.05391
1614	miR396_star-CTCAAGAAAGCTGTGGGAAA	-1.00343	-0.586091	0.942672	1.1775	1.95746	3.33872	3.33351	1.28492	0.104627			-1.00343	0.17829	1.56748	3.33612	0.694772
899	novel-CTTGGACGACTGCTCCCAGCT	-2.30259	-2.30259	-2.30259	-1.06602	-1.47399	-0.144259	-0.954448	-2.30259	-2.30259			-2.30259	-2.30259	-1.27	-0.549353	-2.30259
232	novel-AACTAGAGTTTGTTGACT	-2.30259	-2.30259	-2.30259	-1.56728	-2.30259	-0.0101762	-0.991557	-2.30259	-2.30259			-2.30259	-2.30259	-1.93493	-0.500866	-2.30259
389	novel-ACAGTTCACGCGGTTGGGGC	-2.30259	-2.30259	-2.30259	-1.66112	-2.30259	-0.356223	-0.933657	-2.30259	-2.30259			-2.30259	-2.30259	-1.98185	-0.64494	-2.30259
898	novel-CTTGGACAACTGCTCCCAGCT	-2.30259	-2.30259	-2.30259	-1.56728	-2.30259	-0.741064	-0.586091	-2.30259	-2.30259			-2.30259	-2.30259	-1.93493	-0.663578	-2.30259
1392	novel-TTATGAATACATCGTAGTGGT	-2.30259	-2.30259	-2.30259	0.650671	-2.30259	1.64396	1.90576	-2.30259	-2.30259			-2.30259	-2.30259	-0.825957	1.77486	-2.30259
801	novel-ATTGTAGTTTCCAACACCTTGGCC	-2.30259	-2.30259	-2.30259	-1.08426	-2.30259	-0.439248	0.110641	-2.30259	-2.30259			-2.30259	-2.30259	-1.69342	-0.164303	-2.30259
878	novel-CGGAATGAGTGAGTGACCCCT	-2.30259	-2.30259	-2.30259	-0.518476	-2.30259	0.431847	1.29528	-2.30259	-2.30259			-2.30259	-2.30259	-1.41053	0.863565	-2.30259
1620	novel_star-CTGCCTGGCTCCCTGTATGCC	-2.30259	-2.30259	-2.30259	-0.824021	-2.30259	-0.400184	0.423462	-2.30259	-2.30259			-2.30259	-2.30259	-1.5633	0.0116387	-2.30259
153	novel-AAAGATCTCAACGCTACAGCT	0.212416	0.991462	0.861648	1.6121	1.28492	2.11886	2.02333	0.19424	0.312827			0.212416	0.926555	1.44851	2.07109	0.253533
528	novel-AGAGTGAAAAGAGAATTGATCCCT	-2.30259	-1.17388	-2.30259	-0.496476	-0.572706	0.107296	-0.177041	-2.30259	-2.30259			-2.30259	-1.73823	-0.534591	-0.0348725	-2.30259
1157	novel-TCCTCTTGCATGTCAGACTGC	-2.30259	-1.19955	-2.30259	-1.00659	-0.439248	-0.0546431	-0.204981	-2.30259	-2.30259			-2.30259	-1.75107	-0.72292	-0.129812	-2.30259
822	novel-ATTTGGGAATCCGACGGACAT	-2.30259	-1.43572	-0.533424	0.713191	0.864711	0.527492	1.29599	-2.30259	-2.30259			-2.30259	-0.98457	0.788951	0.911743	-2.30259
160	novel-AAAGTCGCGTTATAGACAACTGCC	-2.30259	-2.30259	-1.79131	-1.88917	-1.56728	-1.43572	-1.3601	-2.30259	-2.30259			-2.30259	-2.04695	-1.72822	-1.39791	-2.30259
866	novel-CCGGGAAGTGTCATGCGCCT	-2.30259	-2.30259	-0.317386	0.950434	1.23151	1.85798	2.46401	-2.30259	-2.30259			-2.30259	-1.30999	1.09097	2.16099	-2.30259
1114	novel-TCAGGGCCTCGGTGGTTAATG	-0.0871372	0.107056	0.68778	0.83266	0.695805	0.947047	1.30456	-0.0400082	-0.225614			-0.0871372	0.397418	0.764233	1.12581	-0.132811
1579	novel-TTTGGAGAGAAAATGGCCACAT	2.65476	3.13712	3.80759	3.77542	3.71564	4.32129	4.87615	2.73246	2.57052			2.65476	3.47235	3.74553	4.59872	2.65149
1599	novel-TTTTCAGTTTTGTGAGAGGCT	-2.30259	-2.30259	-2.30259	-0.560247	-0.908118	-0.874131	-0.00996398	-2.30259	-2.30259			-2.30259	-2.30259	-0.734182	-0.442048	-2.30259
67	miR396-CTCAAGAAAGCTGTGGGAA	-2.30259	-2.30259	-2.30259	0.958092	1.57834	2.10211	1.51759	-2.30259	-2.30259			-2.30259	-2.30259	1.26822	1.80985	-2.30259
69	miR396-TCAAGAAAGCTGTGGGAAA	-2.30259	-2.30259	-2.30259	0.958092	1.12635	1.6166	0.75545	-2.30259	-2.30259			-2.30259	-2.30259	1.04222	1.18603	-2.30259
1661	star-CTCAAGAAAGCTGTGGGAA	-2.30259	-2.30259	-2.30259	-0.443622	0.397342	1.33521	0.564054	-2.30259	-2.30259			-2.30259	-2.30259	-0.0231401	0.949634	-2.30259
495	novel-AGAATTGTGATCAAAATTTTGGAT	-2.30259	-2.30259	-2.30259	-1.67423	-0.847929	-1.19602	-1.16181	-2.30259	-2.30259			-2.30259	-2.30259	-1.26108	-1.17892	-2.30259
1687	star-GTTCAAGAAAACTGTGGGAAA	-2.30259	-2.30259	-2.30259	-1.37344	-0.798766	-1.3213	-1.19602	-2.30259	-2.30259			-2.30259	-2.30259	-1.0861	-1.25866	-2.30259
1303	novel-TGCAGCGCCTTCGACTCCACC	-2.30259	-1.41916	-1.2796	-2.30259	-2.30259	-0.385421	-1.13677	-2.30259	-2.30259			-2.30259	-1.34938	-2.30259	-0.761095	-2.30259
956	novel-TAACAGCGAGCGTTCAAAGGC	-2.30259	-2.30259	-1.28167	-2.30259	-2.30259	-0.19263	-0.337103	-2.30259	-2.30259			-2.30259	-1.79213	-2.30259	-0.264867	-2.30259
197	novel-AACCAGTGTGGTTCATCGTCAAGA	-2.30259	-2.30259	-0.407564	-2.30259	-2.30259	0.522628	1.71649	-2.30259	-2.30259			-2.30259	-1.35507	-2.30259	1.11956	-2.30259
462	novel-ACTTATTTGGCATTGGCGGCC	-2.30259	-2.30259	-1.51425	-2.30259	-2.30259	-1.13752	-1.00659	-2.30259	-2.30259			-2.30259	-1.90842	-2.30259	-1.07205	-2.30259
1618	novel_star-CCAGAAACGCGTTTCACGGCC	-2.30259	-2.30259	-1.51425	-2.30259	-2.30259	-1.29167	-1.00659	-2.30259	-2.30259			-2.30259	-1.90842	-2.30259	-1.14913	-2.30259
1644	star-AGATGGCTCAGAGGAGTGTTA	-0.991557	-0.666766	-0.295805	-0.572706	-0.311942	1.27379	1.01653	-0.653058	-1.60899			-0.991557	-0.481285	-0.442324	1.14516	-1.13102
362	novel-AATTGGCATTGGAGACCTCAGAAA	-2.30259	-1.69658	-2.30259	-2.30259	-2.30259	-1.00659	-1.04538	-2.30259	-2.30259			-2.30259	-1.99958	-2.30259	-1.02599	-2.30259
1042	novel-TAGGTCGGCACCGTAGCGTGT	-1.20352	-1.0137	-1.05645	-1.19955	-1.13752	0.548888	0.65499	-0.67012	-0.757701			-1.20352	-1.03508	-1.16853	0.601939	-0.713911
754	novel-ATGTTGGACACCTAATCTGTTAGG	-2.30259	-2.30259	-2.30259	-2.30259	-2.30259	-1.16049	-0.519581	-2.30259	-1.84344			-2.30259	-2.30259	-2.30259	-0.840037	-2.07301
1548	novel-TTTCGAGAATCGGATAGTCACCCC	-2.30259	-2.30259	-2.30259	-2.30259	-2.30259	-1.22771	-0.320142	-2.30259	-1.75167			-2.30259	-2.30259	-2.30259	-0.773923	-2.02713
710	novel-ATGACGATGAACCACACTAGTTGG	-2.30259	-2.30259	-2.30259	-2.30259	-2.30259	-0.757701	-0.0518778	-2.30259	-2.30259			-2.30259	-2.30259	-2.30259	-0.40479	-2.30259
212	novel-AACCGTAGGCTCAATTGCACAAGG	-2.30259	-2.30259	-2.30259	-2.30259	-2.30259	-1.27565	-0.829301	-2.30259	-2.30259			-2.30259	-2.30259	-2.30259	-1.05248	-2.30259
1023	novel-TAGCAAAATGAATGACTGATCACT	-2.30259	-2.30259	-2.30259	-2.30259	-2.30259	-1.37344	-0.981088	-2.30259	-2.30259			-2.30259	-2.30259	-2.30259	-1.17726	-2.30259
538	novel-AGATTGCGAGGATTCTGAGGAAGT	-2.30259	-2.30259	-2.30259	-2.30259	-2.30259	-1.75167	-1.45483	-2.30259	-2.30259			-2.30259	-2.30259	-2.30259	-1.60325	-2.30259
665	novel-ATCATACTGGACATCTCTTGGCAC	-2.30259	-2.30259	-2.30259	-2.30259	-2.30259	-0.74779	0.00265803	-2.30259	-2.30259			-2.30259	-2.30259	-2.30259	-0.372566	-2.30259
1103	novel-TCACCTGGGATTGTTTAGCTTGCT	-2.30259	-2.30259	-2.30259	-2.30259	-2.30259	-1.08426	-0.467346	-2.30259	-2.30259			-2.30259	-2.30259	-2.30259	-0.775804	-2.30259
161	novel-AAAGTTCTGGGAGCTTTGAAGACT	-2.30259	-2.30259	-2.30259	-2.30259	-2.30259	-0.80565	-0.0561112	-2.30259	-2.30259			-2.30259	-2.30259	-2.30259	-0.43088	-2.30259
1035	novel-TAGGCTAAGTTAGGTTAGGCT	-2.30259	-2.30259	-2.30259	-2.30259	-2.30259	-1.56935	-1.20352	-2.30259	-2.30259			-2.30259	-2.30259	-2.30259	-1.38643	-2.30259
1345	novel-TGTACTGTCACATGTGTTGAACCT	-2.30259	-2.30259	-2.30259	-2.30259	-2.30259	-0.978171	-0.311942	-2.30259	-2.30259			-2.30259	-2.30259	-2.30259	-0.645057	-2.30259
604	novel-AGTCTGTGGAACTTCGGATTTCCA	-2.30259	-2.30259	-2.30259	-2.30259	-2.30259	-1.22657	-0.586091	-2.30259	-2.30259			-2.30259	-2.30259	-2.30259	-0.906332	-2.30259
1515	novel-TTGTAGGAAATCCTGTAGCAGCCT	-2.30259	-2.30259	-2.30259	-2.30259	-2.30259	-1.27565	-0.67515	-2.30259	-2.30259			-2.30259	-2.30259	-2.30259	-0.975402	-2.30259
1353	novel-TGTGCATCAGCCATGGATTGA	-2.30259	-2.30259	-2.30259	-2.30259	-2.30259	-1.09333	-0.67515	-2.30259	-2.30259			-2.30259	-2.30259	-2.30259	-0.884241	-2.30259
597	novel-AGTAAGAGCAGAACTTGGTGAGCC	-2.30259	-2.30259	-2.30259	-2.30259	-2.30259	-0.886201	-0.418805	-2.30259	-2.30259			-2.30259	-2.30259	-2.30259	-0.652503	-2.30259
913	novel-GAGCATCGGAATGGACCC	-2.30259	-2.30259	-2.30259	-2.30259	-2.30259	-1.13677	-0.74779	-2.30259	-2.30259			-2.30259	-2.30259	-2.30259	-0.94228	-2.30259
332	novel-AATGAGATAAGTTGTAAATTTGCT	-2.30259	-2.30259	-2.30259	-2.30259	-2.30259	-1.88917	-1.7496	-2.30259	-2.30259			-2.30259	-2.30259	-2.30259	-1.81938	-2.30259
572	novel-AGGATATAAAGCCATGAAGGC	-2.30259	-2.30259	-2.30259	-2.30259	-2.30259	-1.88917	-1.7496	-2.30259	-2.30259			-2.30259	-2.30259	-2.30259	-1.81938	-2.30259
1351	novel-TGTCCTCGTATTTCCTGTGCC	-2.30259	-2.30259	-2.30259	-2.30259	-2.30259	-1.88917	-1.7496	-2.30259	-2.30259			-2.30259	-2.30259	-2.30259	-1.81938	-2.30259
1524	novel-TTTAAATGACCGTCTGGCATG	-2.30259	-2.30259	-2.30259	-2.30259	-2.30259	-0.80565	-0.318475	-2.30259	-2.30259			-2.30259	-2.30259	-2.30259	-0.562063	-2.30259
652	novel-ATATGTAGTTTTGTGAGATTTACT	-2.30259	-2.30259	-2.30259	-2.30259	-2.30259	-1.13752	-0.82427	-2.30259	-2.30259			-2.30259	-2.30259	-2.30259	-0.980893	-2.30259
701	novel-ATCTTGTAGAGACAATGTTTGAAT	-2.30259	-2.30259	-2.30259	-2.30259	-2.30259	-0.518476	-0.0510804	-2.30259	-2.30259			-2.30259	-2.30259	-2.30259	-0.284778	-2.30259
250	novel-AAGACGAGACTTGAACCCATGACC	-2.30259	-2.30259	-2.30259	-2.30259	-2.30259	-0.560247	-0.127959	-2.30259	-2.30259			-2.30259	-2.30259	-2.30259	-0.344103	-2.30259
920	novel-GCAGAGGACTGTAGTGCACA	-2.30259	-2.30259	-2.30259	-2.30259	-2.30259	-1.16049	-0.887306	-2.30259	-2.30259			-2.30259	-2.30259	-2.30259	-1.0239	-2.30259
242	novel-AACTTCTTCCATTTGTAGAGT	-2.30259	-2.30259	-2.30259	-2.30259	-2.30259	-1.5527	-1.41313	-2.30259	-2.30259			-2.30259	-2.30259	-2.30259	-1.48291	-2.30259
241	novel-AACTGTGATTGTGATGGTTGCGCC	-2.30259	-2.30259	-2.30259	-2.30259	-2.30259	-1.04538	-0.80565	-2.30259	-2.30259			-2.30259	-2.30259	-2.30259	-0.925517	-2.30259
416	novel-ACCTATAGGATGTACTAGAAACCT	-2.30259	-2.30259	-2.30259	-2.30259	-2.30259	-1.17388	-0.954448	-2.30259	-2.30259			-2.30259	-2.30259	-2.30259	-1.06416	-2.30259
236	novel-AACTGCTCGCAGCGCTGACA	-2.30259	-2.30259	-2.30259	-2.30259	-2.30259	-1.79131	-1.70685	-2.30259	-2.30259			-2.30259	-2.30259	-2.30259	-1.74908	-2.30259
164	novel-AAATCTAGTAGGCCTTGGAGA	-2.30259	-2.30259	-2.30259	-2.30259	-2.30259	-0.255086	0.0946282	-2.30259	-2.30259			-2.30259	-2.30259	-2.30259	-0.0802291	-2.30259
498	novel-AGACATCTTGATCTTGACT	-2.30259	-2.30259	-2.30259	-2.30259	-2.30259	-0.608235	-0.314516	-2.30259	-2.30259			-2.30259	-2.30259	-2.30259	-0.461375	-2.30259
967	novel-TAAGTAGTTCTTGGAAACCCT	-2.30259	-2.30259	-2.30259	-2.30259	-2.30259	-1.19955	-1.00398	-2.30259	-2.30259			-2.30259	-2.30259	-2.30259	-1.10177	-2.30259
838	novel-CACGGATGACGTCATGCACCC	-2.30259	-2.30259	-2.30259	-2.30259	-2.30259	-0.261491	0.161123	-2.30259	-2.30259			-2.30259	-2.30259	-2.30259	-0.0501838	-2.30259
1265	novel-TGAGATCTGGAGGCTACCTGGCCC	-2.30259	-2.30259	-2.30259	-2.30259	-2.30259	-1.08426	-0.824021	-2.30259	-2.30259			-2.30259	-2.30259	-2.30259	-0.954142	-2.30259
872	novel-CCTGGAAACGCGTTTTCGGCC	-2.30259	-2.30259	-2.30259	-2.30259	-2.30259	-1.09333	-0.829301	-2.30259	-2.30259			-2.30259	-2.30259	-2.30259	-0.961316	-2.30259
1162	novel-TCGAATAGCCATCGCCTGGATGCC	-2.30259	-2.30259	-2.30259	-2.30259	-2.30259	-1.09333	-0.829301	-2.30259	-2.30259			-2.30259	-2.30259	-2.30259	-0.961316	-2.30259
1608	novel-TTTTGGTCTTTTGGTAACAGGAGC	-2.30259	-2.30259	-2.30259	-2.30259	-2.30259	-1.22657	-0.991557	-2.30259	-2.30259			-2.30259	-2.30259	-2.30259	-1.10906	-2.30259
264	novel-AAGATCAAAAGGAGCTTGAAGCCT	-2.30259	-2.30259	-2.30259	-2.30259	-2.30259	-1.53602	-1.00398	-2.30259	-2.30259			-2.30259	-2.30259	-2.30259	-1.27	-2.30259
1430	novel-TTCGGATTACTCACATTATTAGGA	-2.30259	-2.30259	-2.30259	-2.30259	-2.30259	-1.7496	-1.3537	-2.30259	-2.30259			-2.30259	-2.30259	-2.30259	-1.55165	-2.30259
382	novel-ACACTAGAATGAAAACATAACCCT	-2.30259	-2.30259	-2.30259	-2.30259	-2.30259	-1.75167	-1.20352	-2.30259	-2.30259			-2.30259	-2.30259	-2.30259	-1.4776	-2.30259
703	novel-ATGAAATGAGAACCCCATTAGTGG	-2.30259	-2.30259	-2.30259	-2.30259	-2.30259	-1.84344	-1.33776	-2.30259	-2.30259			-2.30259	-2.30259	-2.30259	-1.5906	-2.30259
1363	novel-TGTTTTTCGGATTAATCACATC	-2.30259	-2.30259	-2.30259	-2.30259	-2.30259	-1.84344	-1.33776	-2.30259	-2.30259			-2.30259	-2.30259	-2.30259	-1.5906	-2.30259
492	novel-AGAATCGGATAGCCACTGCTTGGC	-2.30259	-2.30259	-2.30259	-2.30259	-2.30259	-1.41313	-0.660552	-2.30259	-2.30259			-2.30259	-2.30259	-2.30259	-1.03684	-2.30259
1631	novel_star-TTGAGAGAGGTCAACTCTTT	-2.30259	-2.30259	-2.30259	-2.30259	-2.30259	-1.67423	-1.09924	-2.30259	-2.30259			-2.30259	-2.30259	-2.30259	-1.38674	-2.30259
125	novel-AAAAGCTGTGTTGAGGAAACC	-2.30259	-2.30259	-2.30259	-2.30259	-1.05645	0.212943	-0.310281	-2.30259	-2.30259			-2.30259	-2.30259	-1.67952	-0.0486689	-2.30259
329	novel-AATGAGAAATATTTCGGCGGAAAT	-2.30259	-2.30259	-2.30259	-2.30259	-1.29277	-0.487196	-0.541619	-2.30259	-2.30259			-2.30259	-2.30259	-1.79768	-0.514407	-2.30259
1059	novel-TATCAGGCCATAAATGAACGG	-2.30259	-2.30259	-2.30259	-2.30259	-1.7496	-1.09924	-1.10879	-2.30259	-2.30259			-2.30259	-2.30259	-2.02609	-1.10402	-2.30259
1482	novel-TTGGACACACAGGAAGCAGTCTTG	-2.30259	-2.30259	-2.30259	-2.30259	-1.79131	-0.887931	-0.718723	-2.30259	-2.30259			-2.30259	-2.30259	-2.04695	-0.803327	-2.30259
895	novel-CTTAGTTAAAGGCTATGGACC	-1.79131	-2.30259	-2.30259	-2.30259	-2.30259	-0.991557	-0.954448	-2.30259	-2.30259			-1.79131	-2.30259	-2.30259	-0.973002	-2.30259
1450	novel-TTGAAGAATTCTTTTGCAAGG	-1.50697	-2.30259	-2.30259	-2.30259	-2.30259	1.77452	1.68726	-2.30259	-2.30259			-1.50697	-2.30259	-2.30259	1.73089	-2.30259
1341	novel-TGGTACGGGTTGAAGTAGCACC	1.87877	2.16611	2.0821	2.05713	2.2336	4.11472	3.75572	2.31299	1.76925			1.87877	2.12411	2.14537	3.93522	2.04112
12	miR159-ATTGGATTGAAGGGAGCTCCA	-2.30259	-2.30259	-2.30259	-2.30259	-2.30259	0.789922	0.888981	-2.30259	-2.30259			-2.30259	-2.30259	-2.30259	0.839452	-2.30259
704	novel-ATGAACGGCAGTTGTATATGC	-2.30259	-2.30259	-2.30259	-2.30259	-2.30259	-0.847929	-0.821106	-2.30259	-2.30259			-2.30259	-2.30259	-2.30259	-0.834518	-2.30259
829	novel-ATTTTGACGACTTAGATGCCT	-2.30259	-2.30259	-2.30259	-2.30259	-2.30259	-1.05852	-1.09816	-2.30259	-2.30259			-2.30259	-2.30259	-2.30259	-1.07834	-2.30259
731	novel-ATGGATCTATGTTGGTTTTGAACA	-2.30259	-2.30259	-2.30259	-2.30259	-2.30259	-1.04538	-1.09333	-2.30259	-2.30259			-2.30259	-2.30259	-2.30259	-1.06936	-2.30259
964	novel-TAAGAATACGTGATAAAGAGA	-2.30259	-2.30259	-2.30259	-2.30259	-2.30259	-0.598519	-0.67012	-2.30259	-2.30259			-2.30259	-2.30259	-2.30259	-0.634319	-2.30259
1370	novel-TTAACTCCGGATCTATTAAGC	-2.30259	-2.30259	-2.30259	-2.30259	-2.30259	-0.82427	-0.891233	-2.30259	-2.30259			-2.30259	-2.30259	-2.30259	-0.857752	-2.30259
7	miR1315-TGGGAACCTGACAGGCCTCCA	-2.30259	-2.30259	-2.30259	-2.30259	-2.30259	0.635771	0.601299	-2.30259	-2.30259			-2.30259	-2.30259	-2.30259	0.618535	-2.30259
142	novel-AAACGAGTTTCCGGGCTGTAC	-2.30259	-2.30259	-2.30259	-2.30259	-2.30259	-0.978171	-1.00509	-2.30259	-2.30259			-2.30259	-2.30259	-2.30259	-0.99163	-2.30259
1639	star-AAGCTCAAGAAAGCTGTGGGA	-2.30259	-2.30259	-2.30259	-2.30259	-2.30259	-0.726018	-0.719981	-2.30259	-2.30259			-2.30259	-2.30259	-2.30259	-0.722999	-2.30259
655	novel-ATATTGTGTTGGCCTTCG	-2.30259	-2.30259	-2.30259	-2.30259	-2.30259	-0.939181	-0.829301	-2.30259	-2.30259			-2.30259	-2.30259	-2.30259	-0.884241	-2.30259
669	novel-ATCATGAGGACAAGTTGAAGAATC	-2.30259	-2.30259	-2.30259	-2.30259	-2.30259	-1.53602	-1.47399	-2.30259	-2.30259			-2.30259	-2.30259	-2.30259	-1.505	-2.30259
1071	novel-TATGCGGAATCTAGTTGGTGC	-2.30259	-2.30259	-2.30259	-2.30259	-2.30259	-0.978171	-0.887306	-2.30259	-2.30259			-2.30259	-2.30259	-2.30259	-0.932739	-2.30259
190	novel-AACCAAATGATGAACAAAACACCT	-2.30259	-2.30259	-2.30259	-2.30259	-2.30259	-1.22771	-1.09333	-2.30259	-2.30259			-2.30259	-2.30259	-2.30259	-1.16052	-2.30259
1446	novel-TTGAAACGTGTTTCAGGGCT	-2.30259	-2.30259	-2.30259	-2.30259	-2.30259	-0.800297	-0.614259	-2.30259	-2.30259			-2.30259	-2.30259	-2.30259	-0.707278	-2.30259
1361	novel-TGTTCATGGAGGACTTTGAATCCA	-2.30259	-2.30259	-2.30259	-2.30259	-2.30259	-0.74779	-0.572706	-2.30259	-2.30259			-2.30259	-2.30259	-2.30259	-0.660248	-2.30259
1435	novel-TTCTAGATCGAGATGACACAG	-2.30259	-2.30259	-2.30259	-2.30259	-2.30259	-1.13752	-1.00659	-2.30259	-2.30259			-2.30259	-2.30259	-2.30259	-1.07205	-2.30259
1138	novel-TCCCTGGAATCCAATGGGCCTT	-2.30259	-2.30259	-2.30259	-2.30259	-2.30259	-0.981088	-0.847929	-2.30259	-2.30259			-2.30259	-2.30259	-2.30259	-0.914508	-2.30259
1186	novel-TCTATGGAATCTGGAAGCGCC	-2.30259	-2.30259	-2.30259	-2.30259	-2.30259	-0.170519	0.0498973	-2.30259	-2.30259			-2.30259	-2.30259	-2.30259	-0.0603108	-2.30259
1651	star-ATTGTAAGTGGCAGAGTGGCC	-2.30259	-2.30259	-2.30259	-2.30259	-2.30259	-1.4152	-1.3213	-2.30259	-2.30259			-2.30259	-2.30259	-2.30259	-1.36825	-2.30259
49	miR168-TCGCTTGGTGCAGGTCGGG	-2.30259	-2.30259	-2.30259	-2.30259	-2.30259	0.635771	0.418978	-2.30259	-2.30259			-2.30259	-2.30259	-2.30259	0.527374	-2.30259
387	novel-ACAGGACACAGTGTTTTGAGGACC	-2.30259	-2.30259	-2.30259	-2.30259	-2.30259	-1.19955	-1.29167	-2.30259	-2.30259			-2.30259	-2.30259	-2.30259	-1.24561	-2.30259
65	miR396-AAGCTCAAGAAAGCTGTGGGA	-2.30259	-2.30259	-2.30259	-2.30259	-2.30259	0.923454	0.75545	-2.30259	-2.30259			-2.30259	-2.30259	-2.30259	0.839452	-2.30259
380	novel-ACAATTCTAGTTTTGGACTGGTTT	-2.30259	-2.30259	-2.30259	-2.30259	-2.30259	-0.939181	-1.01162	-2.30259	-2.30259			-2.30259	-2.30259	-2.30259	-0.975402	-2.30259
600	novel-AGTAGTGGCCATCTGATTCTGAGA	-2.30259	-2.30259	-2.30259	-2.30259	-2.30259	-1.56935	-1.60899	-2.30259	-2.30259			-2.30259	-2.30259	-2.30259	-1.58917	-2.30259
1237	novel-TGAAACGCGTTTCAGGGCAGT	-2.30259	-2.30259	-2.30259	-2.30259	-2.30259	-1.08426	-1.16049	-2.30259	-2.30259			-2.30259	-2.30259	-2.30259	-1.12238	-2.30259
201	novel-AACCCACTGGGTTGTAGAGTGCCT	-2.30259	-2.30259	-2.30259	-2.30259	-2.30259	-1.25339	-1.3601	-2.30259	-2.30259			-2.30259	-2.30259	-2.30259	-1.30675	-2.30259
1160	novel-TCCTTGATGGATCAGAGCTCC	-2.30259	-2.30259	-2.30259	-2.30259	-2.30259	-1.30138	-1.41313	-2.30259	-2.30259			-2.30259	-2.30259	-2.30259	-1.35725	-2.30259
1398	novel-TTCAACTCTGCCTTGGCCTA	-2.30259	-2.30259	-2.30259	-2.30259	-2.30259	-0.991557	-1.13677	-2.30259	-2.30259			-2.30259	-2.30259	-2.30259	-1.06416	-2.30259
1425	novel-TTCGAACTTGGTAACTATGCC	-2.30259	-2.30259	-2.30259	-2.30259	-2.30259	-0.757701	-0.939181	-2.30259	-2.30259			-2.30259	-2.30259	-2.30259	-0.848441	-2.30259
1050	novel-TAGTGGCTATCTGATTCCGAGAAT	-2.30259	-2.30259	-2.30259	-2.30259	-2.30259	-1.16049	-1.29277	-2.30259	-2.30259			-2.30259	-2.30259	-2.30259	-1.22663	-2.30259
1149	novel-TCCGTGGAGACCTGGGCT	-2.30259	-2.30259	-2.30259	-2.30259	-2.30259	-0.650988	-0.842873	-2.30259	-2.30259			-2.30259	-2.30259	-2.30259	-0.74693	-2.30259
1357	novel-TGTGTTTGGAGAGACTAGAAGCCT	-2.30259	-2.30259	-2.30259	-2.30259	-2.30259	-1.16049	-1.29277	-2.30259	-2.30259			-2.30259	-2.30259	-2.30259	-1.22663	-2.30259
1558	novel-TTTGAAGCTTTGTCGCATGCT	-2.30259	-2.30259	-2.30259	-2.30259	-2.30259	-0.177041	-0.423836	-2.30259	-2.30259			-2.30259	-2.30259	-2.30259	-0.300438	-2.30259
131	novel-AAACAAAATCGGGCTTTGGCC	-2.30259	-2.30259	-2.30259	-2.30259	-2.30259	-1.28167	-1.45483	-2.30259	-2.30259			-2.30259	-2.30259	-2.30259	-1.36825	-2.30259
853	novel-CCAAGTCACTGAAAATTCTCC	-2.30259	-2.30259	-2.30259	-2.30259	-2.30259	1.46151	0.800443	-2.30259	-2.30259			-2.30259	-2.30259	-2.30259	1.13098	-2.30259
66	miR396-CTCAAGAAAGCTGTGGGA	-2.30259	-2.30259	-2.30259	-2.30259	-2.30259	2.24521	1.64275	-2.30259	-2.30259			-2.30259	-2.30259	-2.30259	1.94398	-2.30259
433	novel-ACGGATACCCATGGTCAGTGGGTC	-2.30259	-2.30259	-2.30259	-2.30259	-2.30259	0.673595	0.274592	-2.30259	-2.30259			-2.30259	-2.30259	-2.30259	0.474094	-2.30259
1511	novel-TTGGTCGGGTTGACCTATGAGCCT	-2.30259	-2.30259	-2.30259	-2.30259	-2.30259	-0.74779	-0.978171	-2.30259	-2.30259			-2.30259	-2.30259	-2.30259	-0.862981	-2.30259
1195	novel-TCTCGGAATCGGATAACCATC	-2.30259	-2.30259	-2.30259	-2.30259	-2.30259	-0.67515	-1.05498	-2.30259	-2.30259			-2.30259	-2.30259	-2.30259	-0.865068	-2.30259
1180	novel-TCGTGCCAAGCTGTGTGCATC	-2.30259	-2.30259	-2.30259	-2.30259	-2.30259	-0.0752658	-0.548983	-2.30259	-2.30259			-2.30259	-2.30259	-2.30259	-0.312124	-2.30259
1690	star-TATTGTAAGTGGCAGAGTGGC	-2.30259	-2.30259	-2.30259	-2.30259	-2.30259	-1.50697	-1.67423	-2.30259	-2.30259			-2.30259	-2.30259	-2.30259	-1.5906	-2.30259
873	novel-CGAAGTGCTTGAGGGAACTCC	-2.30259	-2.30259	-2.30259	-2.30259	-2.30259	-0.0544157	-1.00398	-2.30259	-2.30259			-2.30259	-2.30259	-2.30259	-0.5292	-2.30259
802	novel-ATTGTATGGGTGTCTTACTTGCCT	-2.30259	-2.30259	-2.30259	-2.30259	-2.30259	-1.29277	-1.75167	-2.30259	-2.30259			-2.30259	-2.30259	-2.30259	-1.52222	-2.30259
930	novel-GGAAGCCCAGGTCTGTAGATT	-2.30259	-2.30259	-2.30259	-2.30259	-2.30259	-0.423836	-1.25566	-2.30259	-2.30259			-2.30259	-2.30259	-2.30259	-0.839746	-2.30259
1200	novel-TCTCTAGCTCGAAACCGCT	-2.30259	-2.30259	-2.30259	-2.30259	-2.30259	-0.136154	-1.25566	-2.30259	-2.30259			-2.30259	-2.30259	-2.30259	-0.695905	-2.30259
1358	novel-TGTTAAATAGTCTGAGTAGAGCCT	-2.30259	-2.30259	-2.30259	-2.30259	-2.30259	-0.67515	-1.50697	-2.30259	-2.30259			-2.30259	-2.30259	-2.30259	-1.09106	-2.30259
436	novel-ACGGGACTGAAGTTTGCC	-2.30259	-2.30259	-2.30259	-2.30259	-2.30259	-0.225614	-1.00285	-2.30259	-2.30259			-2.30259	-2.30259	-2.30259	-0.614232	-2.30259
1082	novel-TATTCCCCTTACATGTCAGAG	-2.30259	-2.30259	-2.30259	-2.30259	-2.30259	-0.313445	-1.04538	-2.30259	-2.30259			-2.30259	-2.30259	-2.30259	-0.679414	-2.30259
631	novel-ATACATTGGGTATTAAATGCC	-2.30259	-2.30259	-2.30259	-2.30259	-2.30259	0.217184	-0.639918	-2.30259	-2.30259			-2.30259	-2.30259	-2.30259	-0.211367	-2.30259
1459	novel-TTGAGAAGTTCATTGAACCT	-2.30259	-2.30259	-2.30259	-2.30259	-2.30259	1.15645	-0.0618805	-2.30259	-2.30259			-2.30259	-2.30259	-2.30259	0.547283	-2.30259
1040	novel-TAGGGCTTTTGTGAACTCACT	-2.30259	-2.30259	-2.30259	-2.30259	-2.30259	-1.56935	-1.79131	-2.30259	-2.30259			-2.30259	-2.30259	-2.30259	-1.68033	-2.30259
968	novel-TAAGTTAGGCTAGGCTAAGCT	-2.30259	-2.30259	-2.30259	-2.30259	-2.30259	-0.781946	-1.28167	-2.30259	-2.30259			-2.30259	-2.30259	-2.30259	-1.03181	-2.30259
603	novel-AGTCAAGGATCCAAAGGATGTGTT	-2.30259	-2.30259	-2.30259	-2.30259	-2.30259	-0.824021	-1.29277	-2.30259	-2.30259			-2.30259	-2.30259	-2.30259	-1.0584	-2.30259
1201	novel-TCTCTCAACTTACGTCATTGA	-2.30259	-2.30259	-2.30259	-2.30259	-2.30259	-1.20352	-1.5527	-2.30259	-2.30259			-2.30259	-2.30259	-2.30259	-1.37811	-2.30259
1337	novel-TGGCAGTACGGTCGGAAACGC	-2.30259	-2.30259	-2.30259	-2.30259	-2.30259	0.0920205	-0.534558	-2.30259	-2.30259			-2.30259	-2.30259	-2.30259	-0.221269	-2.30259
385	novel-ACAGAGGATGATCAGTAGGATGGC	-2.30259	-2.30259	-2.30259	-2.30259	-2.30259	-1.29277	-1.56935	-2.30259	-2.30259			-2.30259	-2.30259	-2.30259	-1.43106	-2.30259
1669	star-GCCTTCTCGTGGTTGTAAATA	-2.30259	-2.30259	-2.30259	-2.30259	-2.30259	-1.29277	-1.56935	-2.30259	-2.30259			-2.30259	-2.30259	-2.30259	-1.43106	-2.30259
729	novel-ATGGAGAAAACTCATGCATGCAGT	-2.30259	-2.30259	-2.30259	-2.30259	-2.30259	-0.445473	-0.963213	-2.30259	-2.30259			-2.30259	-2.30259	-2.30259	-0.704343	-2.30259
1691	star-TATTGTAAGTGGCAGAGTGGCC	-2.30259	-2.30259	-2.30259	-2.30259	-2.30259	-0.915838	-1.30138	-2.30259	-2.30259			-2.30259	-2.30259	-2.30259	-1.10861	-2.30259
560	novel-AGGAAACTTCTGCTGAACTTGGTC	-2.30259	0.212416	-0.181258	0.196671	0.321112	0.564054	0.482205	-0.519581	-0.876202			-2.30259	0.0155792	0.258892	0.52313	-0.697892
693	novel-ATCTCAACCATTAGATCTTAGGGT	-2.30259	-0.686635	-1.05852	-1.45483	-1.10071	-0.644615	-0.337103	-1.7496	-2.30259			-2.30259	-0.872579	-1.27777	-0.490859	-2.02609
1278	novel-TGATAAATCCGCCTGAATGCC	-2.30259	-0.572706	-0.887306	-2.30259	-1.20352	-0.457148	-0.575623	-2.30259	-2.30259			-2.30259	-0.730006	-1.75305	-0.516385	-2.30259
1685	star-GTGGTTACAGAAGGGTTGATT	-1.00398	-0.418805	-0.439248	-0.400184	-0.67515	-0.140092	0.22241	-0.967974	-0.981088			-1.00398	-0.429026	-0.537667	0.0411594	-0.974531
414	novel-ACCTAAACTGCTCAAACACTG	4.34116	4.78909	5.47308	5.45128	5.11932	5.78842	5.82098	4.56405	3.89905			4.34116	5.13109	5.2853	5.8047	4.23155
1701	star-TGTTCCCCACATGCATCAACTG	-2.30259	-1.22771	-0.80565	-1.01162	-1.25566	-0.270066	0.000452	-1.67423	-2.30259			-2.30259	-1.01668	-1.13364	-0.134807	-1.98841
													-1.5408	-1.31288	-1.16548	0.00290079	-1.70487

[truncated: 14 more sheets: Supp. Table S3E, Supp. Table S3F, Supp. Table S4A, Supp. Table S4B, Supp. Table S5A, Supp. Table S5B, Supp. Table S5C, Supp. Table S5D, Supp. Table S5E, Supp. Table S5F, Supp. Table S6A, Supp. Table S6B, Supp. Table S7, Supp. Table S8]
